# Supplementary material for: No Assembly Required: Using BTyper3 to Assess the Congruency of a Proposed Taxonomic Framework for the Bacillus cereus Group With Historical Typing Methods
Source: Front Microbiol. 2020 Sep 22;11:580691. doi: 10.3389/fmicb.2020.580691 (PMC7536271; doi:10.3389/fmicb.2020.580691)
Supplement: Supplementary file 4 [file Table_1.XLSX]

## Sheet: Sheet1
Supplementary Table S1. B. cereus s.l. genomes used in this study (n = 2,231).
Study ID	NCBI RefSeq Accession	CheckM Marker Lineagea	N50b	CheckM Completeness (%)a	CheckM Contamination (%)a	CheckM Strain Heterogeneity (%)a	Closest 2019 Species Type Strain (ANI)c	BTyper3 Proposed Genomospecies (ANI)d	BTyper3 Proposed Subspecies (ANI)d	BTyper3 Pseudo-Gene Flow Unit (ANI)e	MLST ST [PubMLST Clonal Complex](Number of Exact Allele Matches/7)f	rpoB Allelic Type (AT)g	Eight-Group Adjusted panC Group (Predicted Species)h	Original BTyper 2.3.3 Seven-Group panC Groupi	Anthrax Toxin (Genes)j	Emetic Toxin Cereulide (Genes)j	Diarrheal Toxin Nhe (Genes)j	Diarrheal Toxin Hbl (Genes)j	Diarrheal Toxin CytK (Top Gene)j	Sphingomyelinase (Gene)j	Capsule Cap (Genes)j	Capsule Has (Genes)j	Capsule Bps (Genes)j	Number of Bt Toxin Genes (Genes)k	BTyper3 Final Taxon Namel	Part of High-Quality Genome Setm	Part of High-Quality Medoids at 99 ANIn
Bacillus_anthracis_GCF_000742875_1_ASM74287v1_genomic	GCF_000742875.1	g__Bacillus (UID902)	5230053	98.96	0.15	0	B_anthracis_Ames_TYPE_STRAIN.fna (99.9901)	mosaicus(99.995)	anthracis(99.9902)	anthracis(98.5431)	1[No clonal complex](7/7)	(No rpoB allele matches with 100% identity and 100% coverage)	Group_III(mosaicus)	clade3	3/3(cya;lef;pagA)	0/4()	3/3(nheA;nheB;nheC)	0/4()	0/1()	1/1(sph)	5/5(capA;capB;capC;capD;capE)	3/3(hasA;hasB;hasC)	1/9(bpsE)	0()	B. mosaicus subsp. anthracis biovar Anthracis; B. anthracis biovar Anthracis; B. Anthracis	Yes	No
Bacillus_anthracis_GCF_000742315_1_ASM74231v1_genomic	GCF_000742315.1	g__Bacillus (UID902)	5189487	98.92	0.15	0	B_anthracis_Ames_TYPE_STRAIN.fna (99.9713)	mosaicus(99.9737)	anthracis(99.9712)	anthracis(98.5458)	1[No clonal complex](7/7)	(No rpoB allele matches with 100% identity and 100% coverage)	Group_III(mosaicus)	clade3	0/3()	0/4()	3/3(nheA;nheB;nheC)	0/4()	0/1()	1/1(sph)	5/5(capA;capB;capC;capD;capE)	0/3()	1/9(bpsE)	0()	B. mosaicus subsp. anthracis; B. anthracis	Yes	No
Bacillus_anthracis_GCF_000008165_1_ASM816v1_genomic	GCF_000008165.1	g__Bacillus (UID902)	5228663	99.23	0.15	0	B_anthracis_Ames_TYPE_STRAIN.fna (99.9932)	mosaicus(99.9995)	anthracis(99.9932)	anthracis(98.7139)	1[No clonal complex](7/7)	(No rpoB allele matches with 100% identity and 100% coverage)	Group_III(mosaicus)	clade3	0/3()	0/4()	3/3(nheA;nheB;nheC)	0/4()	0/1()	1/1(sph)	0/5()	0/3()	1/9(bpsE)	0()	B. mosaicus subsp. anthracis; B. anthracis	Yes	No
Bacillus_anthracis_GCF_000359445_1_ASM35944v1_genomic	GCF_000359445.1	g__Bacillus (UID902)	322748	99.17	0.15	0	B_anthracis_Ames_TYPE_STRAIN.fna (99.9725)	mosaicus(99.9706)	anthracis(99.9725)	anthracis(98.6721)	1[No clonal complex](7/7)	(No rpoB allele matches with 100% identity and 100% coverage)	Group_III(mosaicus)	clade3	0/3()	0/4()	3/3(nheA;nheB;nheC)	0/4()	0/1()	1/1(sph)	0/5()	0/3()	1/9(bpsE)	0()	B. mosaicus subsp. anthracis; B. anthracis	Yes	No
Bacillus_anthracis_GCF_000740925_2_ASM74092v2_genomic	GCF_000740925.2	g__Bacillus (UID902)	918050	99.23	0.15	0	B_anthracis_Ames_TYPE_STRAIN.fna (99.9857)	mosaicus(99.9873)	anthracis(99.9857)	anthracis(98.6591)	1[No clonal complex](7/7)	(No rpoB allele matches with 100% identity and 100% coverage)	Group_III(mosaicus)	clade3	3/3(cya;lef;pagA)	0/4()	3/3(nheA;nheB;nheC)	0/4()	0/1()	1/1(sph)	0/5()	3/3(hasA;hasB;hasC)	1/9(bpsE)	0()	B. mosaicus subsp. anthracis biovar Anthracis; B. anthracis biovar Anthracis; B. Anthracis	Yes	No
Bacillus_anthracis_GCF_000008445_1_ASM844v1_genomic	GCF_000008445.1	g__Bacillus (UID902)	5227419	99.23	0.15	0	B_anthracis_Ames_TYPE_STRAIN.fna (99.9992)	mosaicus(99.9942)	anthracis(99.9992)	anthracis(98.5068)	1[No clonal complex](7/7)	(No rpoB allele matches with 100% identity and 100% coverage)	Group_III(mosaicus)	clade3	3/3(cya;lef;pagA)	0/4()	3/3(nheA;nheB;nheC)	0/4()	0/1()	1/1(sph)	5/5(capA;capB;capC;capD;capE)	3/3(hasA;hasB;hasC)	1/9(bpsE)	0()	B. mosaicus subsp. anthracis biovar Anthracis; B. anthracis biovar Anthracis; B. Anthracis	Yes	No
Bacillus_anthracis_GCF_000359465_1_ASM35946v1_genomic	GCF_000359465.1	g__Bacillus (UID902)	482624	99.06	0.15	0	B_anthracis_Ames_TYPE_STRAIN.fna (99.9752)	mosaicus(99.9728)	anthracis(99.9752)	anthracis(98.6674)	1[No clonal complex](7/7)	(No rpoB allele matches with 100% identity and 100% coverage)	Group_III(mosaicus)	clade3	0/3()	0/4()	3/3(nheA;nheB;nheC)	0/4()	0/1()	1/1(sph)	0/5()	0/3()	1/9(bpsE)	0()	B. mosaicus subsp. anthracis; B. anthracis	Yes	No
Bacillus_anthracis_GCF_000742655_1_ASM74265v1_genomic	GCF_000742655.1	g__Bacillus (UID902)	5236981	99.07	0.15	0	B_anthracis_Ames_TYPE_STRAIN.fna (99.9291)	mosaicus(99.9308)	anthracis(99.9293)	anthracis(98.5265)	933[No clonal complex](7/7)	(No rpoB allele matches with 100% identity and 100% coverage)	Group_III(mosaicus)	clade3	0/3()	0/4()	3/3(nheA;nheB;nheC)	0/4()	0/1()	1/1(sph)	5/5(capA;capB;capC;capD;capE)	0/3()	1/9(bpsE)	0()	B. mosaicus subsp. anthracis; B. anthracis	Yes	No
Bacillus_anthracis_GCF_000021445_1_ASM2144v1_genomic	GCF_000021445.1	g__Bacillus (UID902)	5230115	99.23	0.15	0	B_anthracis_Ames_TYPE_STRAIN.fna (99.9771)	mosaicus(99.9789)	anthracis(99.9771)	anthracis(98.5165)	1[No clonal complex](7/7)	(No rpoB allele matches with 100% identity and 100% coverage)	Group_III(mosaicus)	clade3	3/3(cya;lef;pagA)	0/4()	3/3(nheA;nheB;nheC)	0/4()	0/1()	1/1(sph)	5/5(capA;capB;capC;capD;capE)	3/3(hasA;hasB;hasC)	1/9(bpsE)	0()	B. mosaicus subsp. anthracis biovar Anthracis; B. anthracis biovar Anthracis; B. Anthracis	Yes	No
Bacillus_anthracis_GCF_000512775_2_ASM51277v2_genomic	GCF_000512775.2	g__Bacillus (UID902)	5228828	99.23	0.15	0	B_anthracis_Ames_TYPE_STRAIN.fna (99.9936)	mosaicus(99.9953)	anthracis(99.9937)	anthracis(98.6909)	1[No clonal complex](7/7)	(No rpoB allele matches with 100% identity and 100% coverage)	Group_III(mosaicus)	clade3	3/3(cya;lef;pagA)	0/4()	3/3(nheA;nheB;nheC)	0/4()	0/1()	1/1(sph)	0/5()	3/3(hasA;hasB;hasC)	1/9(bpsE)	0()	B. mosaicus subsp. anthracis biovar Anthracis; B. anthracis biovar Anthracis; B. Anthracis	Yes	No
Bacillus_anthracis_GCF_000742695_1_ASM74269v1_genomic	GCF_000742695.1	g__Bacillus (UID902)	5229650	99.23	0.15	0	B_anthracis_Ames_TYPE_STRAIN.fna (99.9892)	mosaicus(99.9943)	anthracis(99.9893)	anthracis(98.6895)	1[No clonal complex](7/7)	(No rpoB allele matches with 100% identity and 100% coverage)	Group_III(mosaicus)	clade3	0/3()	0/4()	3/3(nheA;nheB;nheC)	0/4()	0/1()	1/1(sph)	0/5()	0/3()	1/9(bpsE)	0()	B. mosaicus subsp. anthracis; B. anthracis	Yes	No
Bacillus_anthracis_GCF_000022865_1_ASM2286v1_genomic	GCF_000022865.1	g__Bacillus (UID902)	5227419	99.23	0.15	0	B_anthracis_Ames_TYPE_STRAIN.fna (99.9992)	mosaicus(99.9942)	anthracis(99.9992)	anthracis(98.508)	1[No clonal complex](7/7)	(No rpoB allele matches with 100% identity and 100% coverage)	Group_III(mosaicus)	clade3	3/3(cya;lef;pagA)	0/4()	3/3(nheA;nheB;nheC)	0/4()	0/1()	1/1(sph)	5/5(capA;capB;capC;capD;capE)	3/3(hasA;hasB;hasC)	1/9(bpsE)	0()	B. mosaicus subsp. anthracis biovar Anthracis; B. anthracis biovar Anthracis; B. Anthracis	Yes	No
Bacillus_anthracis_GCF_000278385_1_ASM27838v1_genomic	GCF_000278385.1	g__Bacillus (UID902)	222250	99.23	0.16	66.67	B_anthracis_Ames_TYPE_STRAIN.fna (99.9843)	mosaicus(99.9858)	anthracis(99.9843)	anthracis(98.5047)	1[No clonal complex](7/7)	(No rpoB allele matches with 100% identity and 100% coverage)	Group_III(mosaicus)	clade3	3/3(cya;lef;pagA)	0/4()	3/3(nheA;nheB;nheC)	0/4()	0/1()	1/1(sph)	5/5(capA;capB;capC;capD;capE)	3/3(hasA;hasB;hasC)	1/9(bpsE)	0()	B. mosaicus subsp. anthracis biovar Anthracis; B. anthracis biovar Anthracis; B. Anthracis	Yes	No
Bacillus_anthracis_GCF_000583105_1_ASM58310v1_genomic	GCF_000583105.1	g__Bacillus (UID902)	5210966	99.23	0.15	0	B_anthracis_Ames_TYPE_STRAIN.fna (99.9451)	mosaicus(99.9462)	anthracis(99.9452)	anthracis(98.4881)	3[No clonal complex](7/7)	(No rpoB allele matches with 100% identity and 100% coverage)	Group_III(mosaicus)	clade3	3/3(cya;lef;pagA)	0/4()	3/3(nheA;nheB;nheC)	0/4()	0/1()	1/1(sph)	5/5(capA;capB;capC;capD;capE)	3/3(hasA;hasB;hasC)	1/9(bpsE)	0()	B. mosaicus subsp. anthracis biovar Anthracis; B. anthracis biovar Anthracis; B. Anthracis	Yes	No
Bacillus_anthracis_GCF_000167235_1_ASM16723v1_genomic	GCF_000167235.1	g__Bacillus (UID902)	277207	98.92	0	0	B_anthracis_Ames_TYPE_STRAIN.fna (99.9571)	mosaicus(99.9581)	anthracis(99.9571)	anthracis(98.5058)	3[No clonal complex](7/7)	(No rpoB allele matches with 100% identity and 100% coverage)	Group_III(mosaicus)	clade3	3/3(cya;lef;pagA)	0/4()	3/3(nheA;nheB;nheC)	0/4()	0/1()	1/1(sph)	5/5(capA;capB;capC;capD;capE)	3/3(hasA;hasB;hasC)	1/9(bpsE)	0()	B. mosaicus subsp. anthracis biovar Anthracis; B. anthracis biovar Anthracis; B. Anthracis	Yes	No
Bacillus_anthracis_GCF_000310045_1_Carbosap_v1_genomic	GCF_000310045.1	g__Bacillus (UID902)	1198247	97.99	0.15	0	B_anthracis_Ames_TYPE_STRAIN.fna (99.9865)	mosaicus(99.9853)	anthracis(99.9865)	anthracis(98.5367)	1[No clonal complex](7/7)	(No rpoB allele matches with 100% identity and 100% coverage)	Group_III(mosaicus)	clade3	3/3(cya;lef;pagA)	0/4()	3/3(nheA;nheB;nheC)	0/4()	0/1()	1/1(sph)	5/5(capA;capB;capC;capD;capE)	3/3(hasA;hasB;hasC)	1/9(bpsE)	0()	B. mosaicus subsp. anthracis biovar Anthracis; B. anthracis biovar Anthracis; B. Anthracis	Yes	No
Bacillus_anthracis_GCF_000559005_1_Ba52G_1_0_genomic	GCF_000559005.1	g__Bacillus (UID902)	5227966	99.23	0.15	0	B_anthracis_Ames_TYPE_STRAIN.fna (99.9838)	mosaicus(99.9835)	anthracis(99.9838)	anthracis(98.545)	1[No clonal complex](7/7)	(No rpoB allele matches with 100% identity and 100% coverage)	Group_III(mosaicus)	clade3	3/3(cya;lef;pagA)	0/4()	3/3(nheA;nheB;nheC)	0/4()	0/1()	1/1(sph)	5/5(capA;capB;capC;capD;capE)	3/3(hasA;hasB;hasC)	1/9(bpsE)	0()	B. mosaicus subsp. anthracis biovar Anthracis; B. anthracis biovar Anthracis; B. Anthracis	Yes	No
Bacillus_anthracis_GCF_000167255_1_ASM16725v1_genomic	GCF_000167255.1	g__Bacillus (UID902)	263928	99.07	0.29	66.67	B_anthracis_Ames_TYPE_STRAIN.fna (99.9261)	mosaicus(99.9275)	anthracis(99.926)	anthracis(98.5793)	933[No clonal complex](7/7)	(No rpoB allele matches with 100% identity and 100% coverage)	Group_III(mosaicus)	clade3	0/3()	0/4()	3/3(nheA;nheB;nheC)	0/4()	0/1()	1/1(sph)	5/5(capA;capB;capC;capD;capE)	0/3()	1/9(bpsE)	0()	B. mosaicus subsp. anthracis; B. anthracis	Yes	No
Bacillus_anthracis_GCF_000181935_1_ASM18193v1_genomic	GCF_000181935.1	g__Bacillus (UID902)	218283	97.89	0.03	50	B_anthracis_Ames_TYPE_STRAIN.fna (99.9404)	mosaicus(99.9416)	anthracis(99.9405)	anthracis(98.4962)	Unknown(missing alleles)	(No rpoB allele matches with 100% identity and 100% coverage)	Group_III(mosaicus)	clade3	3/3(cya;lef;pagA)	0/4()	3/3(nheA;nheB;nheC)	0/4()	0/1()	1/1(sph)	5/5(capA;capB;capC;capD;capE)	3/3(hasA;hasB;hasC)	1/9(bpsE)	0()	B. mosaicus subsp. anthracis biovar Anthracis; B. anthracis biovar Anthracis; B. Anthracis	Yes	No
Bacillus_anthracis_GCF_000512835_2_ASM51283v2_genomic	GCF_000512835.2	g__Bacillus (UID902)	5228842	99.23	0.15	0	B_anthracis_Ames_TYPE_STRAIN.fna (99.9946)	mosaicus(99.9962)	anthracis(99.9946)	anthracis(98.5036)	1[No clonal complex](7/7)	(No rpoB allele matches with 100% identity and 100% coverage)	Group_III(mosaicus)	clade3	3/3(cya;lef;pagA)	0/4()	3/3(nheA;nheB;nheC)	0/4()	0/1()	1/1(sph)	5/5(capA;capB;capC;capD;capE)	3/3(hasA;hasB;hasC)	1/9(bpsE)	0()	B. mosaicus subsp. anthracis biovar Anthracis; B. anthracis biovar Anthracis; B. Anthracis	Yes	No
Bacillus_anthracis_GCF_000167275_1_ASM16727v1_genomic	GCF_000167275.1	g__Bacillus (UID902)	382062	98.88	0.26	40	B_anthracis_Ames_TYPE_STRAIN.fna (99.9787)	mosaicus(99.9809)	anthracis(99.9787)	anthracis(98.5541)	1[No clonal complex](7/7)	(No rpoB allele matches with 100% identity and 100% coverage)	Group_III(mosaicus)	clade3	3/3(cya;lef;pagA)	0/4()	3/3(nheA;nheB;nheC)	0/4()	0/1()	1/1(sph)	5/5(capA;capB;capC;capD;capE)	3/3(hasA;hasB;hasC)	1/9(bpsE)	0()	B. mosaicus subsp. anthracis biovar Anthracis; B. anthracis biovar Anthracis; B. Anthracis	Yes	No
Bacillus_anthracis_GCF_000181995_1_ASM18199v1_genomic	GCF_000181995.1	g__Bacillus (UID902)	182151	97.7	0.05	0	B_anthracis_Ames_TYPE_STRAIN.fna (99.9553)	mosaicus(99.9567)	anthracis(99.9553)	anthracis(98.5545)	Unknown(missing alleles)	(No rpoB allele matches with 100% identity and 100% coverage)	Group_III(mosaicus)	clade3	3/3(cya;lef;pagA)	0/4()	3/3(nheA;nheB;nheC)	0/4()	0/1()	1/1(sph)	5/5(capA;capB;capC;capD;capE)	3/3(hasA;hasB;hasC)	1/9(bpsE)	0()	B. mosaicus subsp. anthracis biovar Anthracis; B. anthracis biovar Anthracis; B. Anthracis	Yes	No
Bacillus_anthracis_GCF_000521345_1_BA_V770-NP1-R_genomic	GCF_000521345.1	g__Bacillus (UID902)	403394	99.23	0.15	0	B_anthracis_Ames_TYPE_STRAIN.fna (99.9836)	mosaicus(99.985)	anthracis(99.9836)	anthracis(98.6828)	2[No clonal complex](7/7)	(No rpoB allele matches with 100% identity and 100% coverage)	Group_III(mosaicus)	clade3	0/3()	0/4()	3/3(nheA;nheB;nheC)	0/4()	0/1()	1/1(sph)	0/5()	0/3()	1/9(bpsE)	0()	B. mosaicus subsp. anthracis; B. anthracis	Yes	No
Bacillus_anthracis_GCF_000167295_1_ASM16729v1_genomic	GCF_000167295.1	g__Bacillus (UID902)	286973	99.03	0.51	25	B_anthracis_Ames_TYPE_STRAIN.fna (99.9412)	mosaicus(99.9414)	anthracis(99.9412)	anthracis(98.5687)	3[No clonal complex](7/7)	(No rpoB allele matches with 100% identity and 100% coverage)	Group_III(mosaicus)	clade3	3/3(cya;lef;pagA)	0/4()	3/3(nheA;nheB;nheC)	0/4()	0/1()	1/1(sph)	5/5(capA;capB;capC;capD;capE)	3/3(hasA;hasB;hasC)	1/9(bpsE)	0()	B. mosaicus subsp. anthracis biovar Anthracis; B. anthracis biovar Anthracis; B. Anthracis	Yes	No
Bacillus_anthracis_GCF_000182055_1_ASM18205v1_genomic	GCF_000182055.1	g__Bacillus (UID902)	155716	97.8	0	0	B_anthracis_Ames_TYPE_STRAIN.fna (99.979)	mosaicus(99.98100000000001)	anthracis(99.979)	anthracis(98.6754)	Unknown(missing alleles)	(No rpoB allele matches with 100% identity and 100% coverage)	Group_III(mosaicus)	clade3	3/3(cya;lef;pagA)	0/4()	3/3(nheA;nheB;nheC)	0/4()	0/1()	1/1(sph)	0/5()	3/3(hasA;hasB;hasC)	1/9(bpsE)	0()	B. mosaicus subsp. anthracis biovar Anthracis; B. anthracis biovar Anthracis; B. Anthracis	Yes	No
Bacillus_anthracis_GCF_000534935_2_ASM53493v2_genomic	GCF_000534935.2	g__Bacillus (UID902)	5219278	99.15	0.15	0	B_anthracis_Ames_TYPE_STRAIN.fna (99.9795)	mosaicus(99.9808)	anthracis(99.9795)	anthracis(98.4851)	1[No clonal complex](7/7)	(No rpoB allele matches with 100% identity and 100% coverage)	Group_III(mosaicus)	clade3	3/3(cya;lef;pagA)	0/4()	3/3(nheA;nheB;nheC)	0/4()	0/1()	1/1(sph)	5/5(capA;capB;capC;capD;capE)	3/3(hasA;hasB;hasC)	1/9(bpsE)	0()	B. mosaicus subsp. anthracis biovar Anthracis; B. anthracis biovar Anthracis; B. Anthracis	Yes	No
Bacillus_anthracis_GCF_000167315_1_ASM16731v1_genomic	GCF_000167315.1	g__Bacillus (UID902)	462850	99.22	0.47	75	B_anthracis_Ames_TYPE_STRAIN.fna (99.9809)	mosaicus(99.9822)	anthracis(99.98100000000001)	anthracis(98.5468)	1[No clonal complex](7/7)	(No rpoB allele matches with 100% identity and 100% coverage)	Group_III(mosaicus)	clade3	3/3(cya;lef;pagA)	0/4()	3/3(nheA;nheB;nheC)	0/4()	0/1()	1/1(sph)	5/5(capA;capB;capC;capD;capE)	3/3(hasA;hasB;hasC)	1/9(bpsE)	0()	B. mosaicus subsp. anthracis biovar Anthracis; B. anthracis biovar Anthracis; B. Anthracis	Yes	No
Bacillus_anthracis_GCF_000219895_1_ASM21989v1_genomic	GCF_000219895.1	g__Bacillus (UID902)	146699	97.89	0.15	0	B_anthracis_Ames_TYPE_STRAIN.fna (99.9914)	mosaicus(99.9924)	anthracis(99.9914)	anthracis(98.5212)	Unknown(missing alleles)	(No rpoB allele matches with 100% identity and 100% coverage)	Group_III(mosaicus)	clade3	3/3(cya;lef;pagA)	0/4()	3/3(nheA;nheB;nheC)	0/4()	0/1()	1/1(sph)	5/5(capA;capB;capC;capD;capE)	3/3(hasA;hasB;hasC)	1/9(bpsE)	0()	B. mosaicus subsp. anthracis biovar Anthracis; B. anthracis biovar Anthracis; B. Anthracis	Yes	No
Bacillus_anthracis_GCF_000558965_1_Ba8903G_1_0_genomic	GCF_000558965.1	g__Bacillus (UID902)	5228314	99.23	0.15	0	B_anthracis_Ames_TYPE_STRAIN.fna (99.989)	mosaicus(99.9888)	anthracis(99.98899999999999)	anthracis(98.5321)	1[No clonal complex](7/7)	(No rpoB allele matches with 100% identity and 100% coverage)	Group_III(mosaicus)	clade3	3/3(cya;lef;pagA)	0/4()	3/3(nheA;nheB;nheC)	0/4()	0/1()	1/1(sph)	5/5(capA;capB;capC;capD;capE)	3/3(hasA;hasB;hasC)	1/9(bpsE)	0()	B. mosaicus subsp. anthracis biovar Anthracis; B. anthracis biovar Anthracis; B. Anthracis	Yes	No
Bacillus_anthracis_GCF_000167335_1_ASM16733v1_genomic	GCF_000167335.1	g__Bacillus (UID902)	240598	99.14	0.81	77.78	B_anthracis_Ames_TYPE_STRAIN.fna (99.9854)	mosaicus(99.9869)	anthracis(99.9855)	anthracis(98.5882)	1[No clonal complex](7/7)	(No rpoB allele matches with 100% identity and 100% coverage)	Group_III(mosaicus)	clade3	3/3(cya;lef;pagA)	0/4()	3/3(nheA;nheB;nheC)	0/4()	0/1()	1/1(sph)	5/5(capA;capB;capC;capD;capE)	3/3(hasA;hasB;hasC)	1/9(bpsE)	0()	B. mosaicus subsp. anthracis biovar Anthracis; B. anthracis biovar Anthracis; B. Anthracis	Yes	No
Bacillus_anthracis_GCF_000258885_1_ASM25888v1_genomic	GCF_000258885.1	g__Bacillus (UID902)	5218947	99.07	0	0	B_anthracis_Ames_TYPE_STRAIN.fna (99.9771)	mosaicus(99.9783)	anthracis(99.9771)	anthracis(98.4968)	1[No clonal complex](7/7)	(No rpoB allele matches with 100% identity and 100% coverage)	Group_III(mosaicus)	clade3	3/3(cya;lef;pagA)	0/4()	3/3(nheA;nheB;nheC)	0/4()	0/1()	1/1(sph)	5/5(capA;capB;capC;capD;capE)	3/3(hasA;hasB;hasC)	1/9(bpsE)	0()	B. mosaicus subsp. anthracis biovar Anthracis; B. anthracis biovar Anthracis; B. Anthracis	Yes	No
Bacillus_anthracis_GCF_000558985_1_Ba9080G_1_0_genomic	GCF_000558985.1	g__Bacillus (UID902)	5232192	98.74	0.15	0	B_anthracis_Ames_TYPE_STRAIN.fna (99.9832)	mosaicus(99.9829)	anthracis(99.9832)	anthracis(98.5284)	1[No clonal complex](7/7)	(No rpoB allele matches with 100% identity and 100% coverage)	Group_III(mosaicus)	clade3	3/3(cya;lef;pagA)	0/4()	3/3(nheA;nheB;nheC)	0/4()	0/1()	1/1(sph)	5/5(capA;capB;capC;capD;capE)	3/3(hasA;hasB;hasC)	1/9(bpsE)	0()	B. mosaicus subsp. anthracis biovar Anthracis; B. anthracis biovar Anthracis; B. Anthracis	Yes	No
Bacillus_anthracis_GCF_000181675_2_ASM18167v2_genomic	GCF_000181675.2	g__Bacillus (UID902)	223714	98.49	1.4	100	B_anthracis_Ames_TYPE_STRAIN.fna (99.9834)	mosaicus(99.9853)	anthracis(99.9834)	anthracis(98.4695)	1[No clonal complex](7/7)	(No rpoB allele matches with 100% identity and 100% coverage)	Group_III(mosaicus)	clade3	3/3(cya;lef;pagA)	0/4()	3/3(nheA;nheB;nheC)	0/4()	0/1()	1/1(sph)	5/5(capA;capB;capC;capD;capE)	3/3(hasA;hasB;hasC)	1/9(bpsE)	0()	B. mosaicus subsp. anthracis biovar Anthracis; B. anthracis biovar Anthracis; B. Anthracis	Yes	No
Bacillus_anthracis_GCF_000319715_1_BA_3166assembly_genomic	GCF_000319715.1	g__Bacillus (UID902)	4480662	98.92	0.15	0	B_anthracis_Ames_TYPE_STRAIN.fna (99.9883)	mosaicus(99.9873)	anthracis(99.9883)	anthracis(98.5572)	1[No clonal complex](7/7)	(No rpoB allele matches with 100% identity and 100% coverage)	Group_III(mosaicus)	clade3	3/3(cya;lef;pagA)	0/4()	3/3(nheA;nheB;nheC)	0/4()	0/1()	1/1(sph)	5/5(capA;capB;capC;capD;capE)	3/3(hasA;hasB;hasC)	1/9(bpsE)	0()	B. mosaicus subsp. anthracis biovar Anthracis; B. anthracis biovar Anthracis; B. Anthracis	Yes	No
Bacillus_anthracis_GCF_000732465_1_ASM73246v1_genomic	GCF_000732465.1	g__Bacillus (UID902)	1771434	97.99	0.15	0	B_anthracis_Ames_TYPE_STRAIN.fna (99.9685)	mosaicus(99.97)	anthracis(99.9685)	anthracis(98.5615)	1[No clonal complex](7/7)	(No rpoB allele matches with 100% identity and 100% coverage)	Group_III(mosaicus)	clade3	3/3(cya;lef;pagA)	0/4()	3/3(nheA;nheB;nheC)	0/4()	0/1()	1/1(sph)	5/5(capA;capB;capC;capD;capE)	3/3(hasA;hasB;hasC)	1/9(bpsE)	0()	B. mosaicus subsp. anthracis biovar Anthracis; B. anthracis biovar Anthracis; B. Anthracis	Yes	No
Bacillus_anthracis_GCF_000181835_1_ASM18183v1_genomic	GCF_000181835.1	g__Bacillus (UID902)	151690	96.98	0.39	50	B_anthracis_Ames_TYPE_STRAIN.fna (99.9807)	mosaicus(99.9666)	anthracis(99.9806)	anthracis(98.4945)	Unknown(missing alleles)	(No rpoB allele matches with 100% identity and 100% coverage)	Group_III(mosaicus)	clade3	3/3(cya;lef;pagA)	0/4()	3/3(nheA;nheB;nheC)	0/4()	0/1()	1/1(sph)	5/5(capA;capB;capC;capD;capE)	3/3(hasA;hasB;hasC)	1/9(bpsE)	0()	B. mosaicus subsp. anthracis biovar Anthracis; B. anthracis biovar Anthracis; B. Anthracis	No	No
Bacillus_anthracis_GCF_000359425_1_ASM35942v1_genomic	GCF_000359425.1	g__Bacillus (UID902)	482552	99.13	0.15	0	B_anthracis_Ames_TYPE_STRAIN.fna (99.9776)	mosaicus(99.9753)	anthracis(99.9776)	anthracis(98.6481)	1[No clonal complex](7/7)	(No rpoB allele matches with 100% identity and 100% coverage)	Group_III(mosaicus)	clade3	0/3()	0/4()	3/3(nheA;nheB;nheC)	0/4()	0/1()	1/1(sph)	0/5()	0/3()	1/9(bpsE)	0()	B. mosaicus subsp. anthracis; B. anthracis	Yes	No
Bacillus_anthracis_GCF_000697555_1_ASM69755v2_genomic	GCF_000697555.1	g__Bacillus (UID902)	868432	99.23	0.15	0	B_anthracis_Ames_TYPE_STRAIN.fna (99.9549)	mosaicus(99.9556)	anthracis(99.9549)	anthracis(98.4828)	3[No clonal complex](7/7)	(No rpoB allele matches with 100% identity and 100% coverage)	Group_III(mosaicus)	clade3	3/3(cya;lef;pagA)	0/4()	3/3(nheA;nheB;nheC)	0/4()	0/1()	1/1(sph)	5/5(capA;capB;capC;capD;capE)	3/3(hasA;hasB;hasC)	1/9(bpsE)	0()	B. mosaicus subsp. anthracis biovar Anthracis; B. anthracis biovar Anthracis; B. Anthracis	Yes	No
Bacillus_anthracis_GCF_000181915_1_ASM18191v1_genomic	GCF_000181915.1	g__Bacillus (UID902)	170206	97.42	0.46	50	B_anthracis_Ames_TYPE_STRAIN.fna (99.9797)	mosaicus(99.9818)	anthracis(99.9798)	anthracis(98.4911)	Unknown(missing alleles)	(No rpoB allele matches with 100% identity and 100% coverage)	Group_III(mosaicus)	clade3	3/3(cya;lef;pagA)	0/4()	3/3(nheA;nheB;nheC)	0/4()	0/1()	1/1(sph)	5/5(capA;capB;capC;capD;capE)	3/3(hasA;hasB;hasC)	1/9(bpsE)	0()	B. mosaicus subsp. anthracis biovar Anthracis; B. anthracis biovar Anthracis; B. Anthracis	No	No
Bacillus_anthracis_GCF_000725325_1_ASM72532v1_genomic	GCF_000725325.1	g__Bacillus (UID902)	5213498	99.23	0.15	0	B_anthracis_Ames_TYPE_STRAIN.fna (99.953)	mosaicus(99.9536)	anthracis(99.9531)	anthracis(98.5108)	3[No clonal complex](7/7)	(No rpoB allele matches with 100% identity and 100% coverage)	Group_III(mosaicus)	clade3	3/3(cya;lef;pagA)	0/4()	3/3(nheA;nheB;nheC)	0/4()	0/1()	1/1(sph)	5/5(capA;capB;capC;capD;capE)	3/3(hasA;hasB;hasC)	1/9(bpsE)	0()	B. mosaicus subsp. anthracis biovar Anthracis; B. anthracis biovar Anthracis; B. Anthracis	Yes	No
Bacillus_anthracis_GCF_000697515_2_ASM69751v2_genomic	GCF_000697515.2	g__Bacillus (UID902)	440320	99.21	0.15	0	B_anthracis_Ames_TYPE_STRAIN.fna (99.9833)	mosaicus(99.9882)	anthracis(99.9833)	anthracis(98.4919)	1[No clonal complex](7/7)	(No rpoB allele matches with 100% identity and 100% coverage)	Group_III(mosaicus)	clade3	3/3(cya;lef;pagA)	0/4()	3/3(nheA;nheB;nheC)	0/4()	0/1()	1/1(sph)	5/5(capA;capB;capC;capD;capE)	3/3(hasA;hasB;hasC)	1/9(bpsE)	0()	B. mosaicus subsp. anthracis biovar Anthracis; B. anthracis biovar Anthracis; B. Anthracis	Yes	No
Bacillus_anthracis_GCF_000697535_2_ASM69753v2_genomic	GCF_000697535.2	g__Bacillus (UID902)	868537	99.07	0.18	50	B_anthracis_Ames_TYPE_STRAIN.fna (99.9808)	mosaicus(99.9819)	anthracis(99.9808)	anthracis(98.5304)	2005[No clonal complex](7/7)	(No rpoB allele matches with 100% identity and 100% coverage)	Group_III(mosaicus)	clade3	3/3(cya;lef;pagA)	0/4()	3/3(nheA;nheB;nheC)	0/4()	0/1()	1/1(sph)	5/5(capA;capB;capC;capD;capE)	3/3(hasA;hasB;hasC)	1/9(bpsE)	0()	B. mosaicus subsp. anthracis biovar Anthracis; B. anthracis biovar Anthracis; B. Anthracis	Yes	No
Bacillus_anthracis_GCF_000793525_1_ASM79352v1_genomic	GCF_000793525.1	g__Bacillus (UID902)	1162570	99.22	0.15	0	B_anthracis_Ames_TYPE_STRAIN.fna (99.9736)	mosaicus(99.9754)	anthracis(99.9736)	anthracis(98.5527)	1[No clonal complex](7/7)	(No rpoB allele matches with 100% identity and 100% coverage)	Group_III(mosaicus)	clade3	3/3(cya;lef;pagA)	0/4()	3/3(nheA;nheB;nheC)	0/4()	0/1()	1/1(sph)	5/5(capA;capB;capC;capD;capE)	3/3(hasA;hasB;hasC)	1/9(bpsE)	0()	B. mosaicus subsp. anthracis biovar Anthracis; B. anthracis biovar Anthracis; B. Anthracis	Yes	No
Bacillus_anthracis_GCF_000833275_1_ASM83327v1_genomic	GCF_000833275.1	g__Bacillus (UID902)	5228731	99.23	0.17	0	B_anthracis_Ames_TYPE_STRAIN.fna (99.9806)	mosaicus(99.9826)	anthracis(99.9806)	anthracis(98.5663)	1[No clonal complex](7/7)	(No rpoB allele matches with 100% identity and 100% coverage)	Group_III(mosaicus)	clade3	3/3(cya;lef;pagA)	0/4()	3/3(nheA;nheB;nheC)	0/4()	0/1()	1/1(sph)	5/5(capA;capB;capC;capD;capE)	3/3(hasA;hasB;hasC)	1/9(bpsE)	0()	B. mosaicus subsp. anthracis biovar Anthracis; B. anthracis biovar Anthracis; B. Anthracis	Yes	No
Bacillus_anthracis_GCF_000742895_1_ASM74289v1_genomic	GCF_000742895.1	g__Bacillus (UID902)	5229469	99.22	0.15	0	B_anthracis_Ames_TYPE_STRAIN.fna (99.9779)	mosaicus(99.9802)	anthracis(99.9779)	anthracis(98.5121)	1[No clonal complex](7/7)	(No rpoB allele matches with 100% identity and 100% coverage)	Group_III(mosaicus)	clade3	3/3(cya;lef;pagA)	0/4()	3/3(nheA;nheB;nheC)	0/4()	0/1()	1/1(sph)	5/5(capA;capB;capC;capD;capE)	3/3(hasA;hasB;hasC)	1/9(bpsE)	0()	B. mosaicus subsp. anthracis biovar Anthracis; B. anthracis biovar Anthracis; B. Anthracis	Yes	No
Bacillus_anthracis_GCF_000832425_1_ASM83242v1_genomic	GCF_000832425.1	g__Bacillus (UID902)	5221627	99.23	0.15	0	B_anthracis_Ames_TYPE_STRAIN.fna (99.9838)	mosaicus(99.9856)	anthracis(99.9839)	anthracis(98.6898)	1[No clonal complex](7/7)	(No rpoB allele matches with 100% identity and 100% coverage)	Group_III(mosaicus)	clade3	3/3(cya;lef;pagA)	0/4()	3/3(nheA;nheB;nheC)	0/4()	0/1()	1/1(sph)	0/5()	3/3(hasA;hasB;hasC)	1/9(bpsE)	0()	B. mosaicus subsp. anthracis biovar Anthracis; B. anthracis biovar Anthracis; B. Anthracis	Yes	No
Bacillus_anthracis_GCF_001015005_1_ASM101500v1_genomic	GCF_001015005.1	g__Bacillus (UID902)	76756	98.06	0.15	0	B_anthracis_Ames_TYPE_STRAIN.fna (99.9911)	mosaicus(99.9925)	anthracis(99.9911)	anthracis(98.5441)	1[No clonal complex](7/7)	(No rpoB allele matches with 100% identity and 100% coverage)	Group_III(mosaicus)	clade3	2/3(cya;lef)	0/4()	3/3(nheA;nheB;nheC)	0/4()	0/1()	1/1(sph)	5/5(capA;capB;capC;capD;capE)	3/3(hasA;hasB;hasC)	1/9(bpsE)	0()	B. mosaicus subsp. anthracis biovar Anthracis*; B. anthracis biovar Anthracis*; B. Anthracis*	No	No
Bacillus_anthracis_GCF_000743805_1_BDQ_genomic	GCF_000743805.1	g__Bacillus (UID902)	5184202	98.92	0.15	0	B_anthracis_Ames_TYPE_STRAIN.fna (99.9285)	mosaicus(99.9296)	anthracis(99.9285)	anthracis(98.5599)	3[No clonal complex](7/7)	(No rpoB allele matches with 100% identity and 100% coverage)	Group_III(mosaicus)	clade3	3/3(cya;lef;pagA)	0/4()	3/3(nheA;nheB;nheC)	0/4()	0/1()	1/1(sph)	5/5(capA;capB;capC;capD;capE)	3/3(hasA;hasB;hasC)	1/9(bpsE)	0()	B. mosaicus subsp. anthracis biovar Anthracis; B. anthracis biovar Anthracis; B. Anthracis	Yes	No
Bacillus_anthracis_GCF_000832445_1_ASM83244v1_genomic	GCF_000832445.1	g__Bacillus (UID902)	5229969	99.23	0.15	0	B_anthracis_Ames_TYPE_STRAIN.fna (99.9786)	mosaicus(99.9791)	anthracis(99.9786)	anthracis(98.5606)	1[No clonal complex](7/7)	(No rpoB allele matches with 100% identity and 100% coverage)	Group_III(mosaicus)	clade3	3/3(cya;lef;pagA)	0/4()	3/3(nheA;nheB;nheC)	0/4()	0/1()	1/1(sph)	5/5(capA;capB;capC;capD;capE)	3/3(hasA;hasB;hasC)	1/9(bpsE)	0()	B. mosaicus subsp. anthracis biovar Anthracis; B. anthracis biovar Anthracis; B. Anthracis	Yes	No
Bacillus_anthracis_GCF_000875715_1_ASM87571v1_genomic	GCF_000875715.1	g__Bacillus (UID902)	5200257	98.3	0.15	0	B_anthracis_Ames_TYPE_STRAIN.fna (99.9828)	mosaicus(99.9837)	anthracis(99.9828)	anthracis(98.5077)	1[No clonal complex](7/7)	(No rpoB allele matches with 100% identity and 100% coverage)	Group_III(mosaicus)	clade3	3/3(cya;lef;pagA)	0/4()	3/3(nheA;nheB;nheC)	0/4()	0/1()	1/1(sph)	5/5(capA;capB;capC;capD;capE)	3/3(hasA;hasB;hasC)	1/9(bpsE)	0()	B. mosaicus subsp. anthracis biovar Anthracis; B. anthracis biovar Anthracis; B. Anthracis	Yes	No
Bacillus_anthracis_GCF_000743825_1_BHY_1_genomic	GCF_000743825.1	g__Bacillus (UID902)	5207816	99.23	0.15	0	B_anthracis_Ames_TYPE_STRAIN.fna (99.9788)	mosaicus(99.9823)	anthracis(99.9788)	anthracis(98.5792)	1[No clonal complex](7/7)	(No rpoB allele matches with 100% identity and 100% coverage)	Group_III(mosaicus)	clade3	3/3(cya;lef;pagA)	0/4()	3/3(nheA;nheB;nheC)	0/4()	0/1()	1/1(sph)	5/5(capA;capB;capC;capD;capE)	3/3(hasA;hasB;hasC)	1/9(bpsE)	0()	B. mosaicus subsp. anthracis biovar Anthracis; B. anthracis biovar Anthracis; B. Anthracis	Yes	No
Bacillus_anthracis_GCF_000793545_1_ASM79354v1_genomic	GCF_000793545.1	g__Bacillus (UID902)	918510	99.07	0.15	0	B_anthracis_Ames_TYPE_STRAIN.fna (99.9762)	mosaicus(99.979)	anthracis(99.9762)	anthracis(98.5417)	1[No clonal complex](7/7)	(No rpoB allele matches with 100% identity and 100% coverage)	Group_III(mosaicus)	clade3	3/3(cya;lef;pagA)	0/4()	3/3(nheA;nheB;nheC)	0/4()	0/1()	1/1(sph)	5/5(capA;capB;capC;capD;capE)	3/3(hasA;hasB;hasC)	1/9(bpsE)	0()	B. mosaicus subsp. anthracis biovar Anthracis; B. anthracis biovar Anthracis; B. Anthracis	Yes	No
Bacillus_anthracis_GCF_000832965_1_ASM83296v1_genomic	GCF_000832965.1	g__Bacillus (UID902)	5321900	99.23	0.15	0	B_anthracis_Ames_TYPE_STRAIN.fna (99.9147)	mosaicus(99.9182)	anthracis(99.9147)	anthracis(98.5102)	933[No clonal complex](7/7)	(No rpoB allele matches with 100% identity and 100% coverage)	Group_III(mosaicus)	clade3	3/3(cya;lef;pagA)	0/4()	3/3(nheA;nheB;nheC)	0/4()	0/1()	1/1(sph)	5/5(capA;capB;capC;capD;capE)	3/3(hasA;hasB;hasC)	1/9(bpsE)	0()	B. mosaicus subsp. anthracis biovar Anthracis; B. anthracis biovar Anthracis; B. Anthracis	Yes	No
Bacillus_anthracis_GCF_000782875_1_ASM78287v1_genomic	GCF_000782875.1	g__Bacillus (UID902)	450699	99.23	0.15	0	B_anthracis_Ames_TYPE_STRAIN.fna (99.9784)	mosaicus(99.9798)	anthracis(99.9784)	anthracis(98.5004)	1[No clonal complex](7/7)	(No rpoB allele matches with 100% identity and 100% coverage)	Group_III(mosaicus)	clade3	3/3(cya;lef;pagA)	0/4()	3/3(nheA;nheB;nheC)	0/4()	0/1()	1/1(sph)	5/5(capA;capB;capC;capD;capE)	3/3(hasA;hasB;hasC)	1/9(bpsE)	0()	B. mosaicus subsp. anthracis biovar Anthracis; B. anthracis biovar Anthracis; B. Anthracis	Yes	No
Bacillus_anthracis_GCF_000783095_1_ASM78309v1_genomic	GCF_000783095.1	g__Bacillus (UID902)	1162464	98.92	0.15	0	B_anthracis_Ames_TYPE_STRAIN.fna (99.9893)	mosaicus(99.9936)	anthracis(99.9893)	anthracis(98.5157)	2007[No clonal complex](7/7)	(No rpoB allele matches with 100% identity and 100% coverage)	Group_III(mosaicus)	clade3	3/3(cya;lef;pagA)	0/4()	3/3(nheA;nheB;nheC)	0/4()	0/1()	1/1(sph)	5/5(capA;capB;capC;capD;capE)	3/3(hasA;hasB;hasC)	1/9(bpsE)	0()	B. mosaicus subsp. anthracis biovar Anthracis; B. anthracis biovar Anthracis; B. Anthracis	Yes	No
Bacillus_anthracis_GCF_000832505_1_ASM83250v1_genomic	GCF_000832505.1	g__Bacillus (UID902)	5222171	99.23	0.15	0	B_anthracis_Ames_TYPE_STRAIN.fna (99.9829)	mosaicus(99.9845)	anthracis(99.9828)	anthracis(98.5432)	1[No clonal complex](7/7)	(No rpoB allele matches with 100% identity and 100% coverage)	Group_III(mosaicus)	clade3	3/3(cya;lef;pagA)	0/4()	3/3(nheA;nheB;nheC)	0/4()	0/1()	1/1(sph)	5/5(capA;capB;capC;capD;capE)	3/3(hasA;hasB;hasC)	1/9(bpsE)	0()	B. mosaicus subsp. anthracis biovar Anthracis; B. anthracis biovar Anthracis; B. Anthracis	Yes	No
Bacillus_anthracis_GCF_000782885_1_ASM78288v1_genomic	GCF_000782885.1	g__Bacillus (UID902)	1013593	99.23	0.15	0	B_anthracis_Ames_TYPE_STRAIN.fna (99.9772)	mosaicus(99.9786)	anthracis(99.9772)	anthracis(98.5173)	2[No clonal complex](7/7)	(No rpoB allele matches with 100% identity and 100% coverage)	Group_III(mosaicus)	clade3	3/3(cya;lef;pagA)	0/4()	3/3(nheA;nheB;nheC)	0/4()	0/1()	1/1(sph)	5/5(capA;capB;capC;capD;capE)	3/3(hasA;hasB;hasC)	1/9(bpsE)	0()	B. mosaicus subsp. anthracis biovar Anthracis; B. anthracis biovar Anthracis; B. Anthracis	Yes	No
Bacillus_anthracis_GCF_000783115_1_ASM78311v1_genomic	GCF_000783115.1	g__Bacillus (UID902)	898864	99.23	0.15	0	B_anthracis_Ames_TYPE_STRAIN.fna (99.9778)	mosaicus(99.9789)	anthracis(99.9778)	anthracis(98.4766)	1[No clonal complex](7/7)	(No rpoB allele matches with 100% identity and 100% coverage)	Group_III(mosaicus)	clade3	3/3(cya;lef;pagA)	0/4()	3/3(nheA;nheB;nheC)	0/4()	0/1()	1/1(sph)	5/5(capA;capB;capC;capD;capE)	3/3(hasA;hasB;hasC)	1/9(bpsE)	0()	B. mosaicus subsp. anthracis biovar Anthracis; B. anthracis biovar Anthracis; B. Anthracis	Yes	No
Bacillus_anthracis_GCF_000832565_1_ASM83256v1_genomic	GCF_000832565.1	g__Bacillus (UID902)	5230088	99.23	0.15	0	B_anthracis_Ames_TYPE_STRAIN.fna (99.9796)	mosaicus(99.9827)	anthracis(99.9796)	anthracis(98.4685)	1[No clonal complex](7/7)	(No rpoB allele matches with 100% identity and 100% coverage)	Group_III(mosaicus)	clade3	3/3(cya;lef;pagA)	0/4()	3/3(nheA;nheB;nheC)	0/4()	0/1()	1/1(sph)	5/5(capA;capB;capC;capD;capE)	3/3(hasA;hasB;hasC)	1/9(bpsE)	0()	B. mosaicus subsp. anthracis biovar Anthracis; B. anthracis biovar Anthracis; B. Anthracis	Yes	No
Bacillus_anthracis_GCF_000782895_1_ASM78289v1_genomic	GCF_000782895.1	g__Bacillus (UID902)	432432	99.23	0.15	0	B_anthracis_Ames_TYPE_STRAIN.fna (99.9785)	mosaicus(99.9805)	anthracis(99.9785)	anthracis(98.5021)	1[No clonal complex](7/7)	(No rpoB allele matches with 100% identity and 100% coverage)	Group_III(mosaicus)	clade3	3/3(cya;lef;pagA)	0/4()	3/3(nheA;nheB;nheC)	0/4()	0/1()	1/1(sph)	5/5(capA;capB;capC;capD;capE)	3/3(hasA;hasB;hasC)	1/9(bpsE)	0()	B. mosaicus subsp. anthracis biovar Anthracis; B. anthracis biovar Anthracis; B. Anthracis	Yes	No
Bacillus_anthracis_GCF_000783135_1_ASM78313v1_genomic	GCF_000783135.1	g__Bacillus (UID902)	596579	99.23	0.15	0	B_anthracis_Ames_TYPE_STRAIN.fna (99.9775)	mosaicus(99.9792)	anthracis(99.9775)	anthracis(98.4764)	1[No clonal complex](7/7)	(No rpoB allele matches with 100% identity and 100% coverage)	Group_III(mosaicus)	clade3	3/3(cya;lef;pagA)	0/4()	3/3(nheA;nheB;nheC)	0/4()	0/1()	1/1(sph)	5/5(capA;capB;capC;capD;capE)	3/3(hasA;hasB;hasC)	1/9(bpsE)	0()	B. mosaicus subsp. anthracis biovar Anthracis; B. anthracis biovar Anthracis; B. Anthracis	Yes	No
Bacillus_anthracis_GCF_000832585_1_ASM83258v1_genomic	GCF_000832585.1	g__Bacillus (UID902)	5200082	98.92	0.15	0	B_anthracis_Ames_TYPE_STRAIN.fna (99.9809)	mosaicus(99.9821)	anthracis(99.9809)	anthracis(98.5568)	1[No clonal complex](7/7)	(No rpoB allele matches with 100% identity and 100% coverage)	Group_III(mosaicus)	clade3	0/3()	0/4()	3/3(nheA;nheB;nheC)	0/4()	0/1()	1/1(sph)	5/5(capA;capB;capC;capD;capE)	0/3()	1/9(bpsE)	0()	B. mosaicus subsp. anthracis; B. anthracis	Yes	No
Bacillus_anthracis_GCF_000782905_1_ASM78290v1_genomic	GCF_000782905.1	g__Bacillus (UID902)	919875	98.77	0.15	0	B_anthracis_Ames_TYPE_STRAIN.fna (99.97)	mosaicus(99.9711)	anthracis(99.97)	anthracis(98.4729)	1[No clonal complex](7/7)	(No rpoB allele matches with 100% identity and 100% coverage)	Group_III(mosaicus)	clade3	3/3(cya;lef;pagA)	0/4()	3/3(nheA;nheB;nheC)	0/4()	0/1()	1/1(sph)	4/5(capB;capC;capD;capE)	3/3(hasA;hasB;hasC)	1/9(bpsE)	0()	B. mosaicus subsp. anthracis biovar Anthracis; B. anthracis biovar Anthracis; B. Anthracis	Yes	No
Bacillus_anthracis_GCF_000783155_1_ASM78315v1_genomic	GCF_000783155.1	g__Bacillus (UID902)	120630	95.97	0.2	50	B_anthracis_Ames_TYPE_STRAIN.fna (99.9721)	mosaicus(99.9744)	anthracis(99.9721)	anthracis(98.4606)	1[No clonal complex](7/7)	(No rpoB allele matches with 100% identity and 100% coverage)	Group_III(mosaicus)	clade3	3/3(cya;lef;pagA)	0/4()	3/3(nheA;nheB;nheC)	0/4()	0/1()	1/1(sph)	5/5(capA;capB;capC;capD;capE)	3/3(hasA;hasB;hasC)	1/9(bpsE)	0()	B. mosaicus subsp. anthracis biovar Anthracis; B. anthracis biovar Anthracis; B. Anthracis	No	No
Bacillus_anthracis_GCF_000832635_1_ASM83263v1_genomic	GCF_000832635.1	g__Bacillus (UID902)	5227496	99.19	0.15	0	B_anthracis_Ames_TYPE_STRAIN.fna (99.99)	mosaicus(99.9955)	anthracis(99.9899)	anthracis(98.6668)	1[No clonal complex](7/7)	(No rpoB allele matches with 100% identity and 100% coverage)	Group_III(mosaicus)	clade3	3/3(cya;lef;pagA)	0/4()	3/3(nheA;nheB;nheC)	0/4()	0/1()	1/1(sph)	0/5()	3/3(hasA;hasB;hasC)	1/9(bpsE)	0()	B. mosaicus subsp. anthracis biovar Anthracis; B. anthracis biovar Anthracis; B. Anthracis	Yes	No
Bacillus_anthracis_GCF_000782955_1_ASM78295v1_genomic	GCF_000782955.1	g__Bacillus (UID902)	919979	99.23	0.15	0	B_anthracis_Ames_TYPE_STRAIN.fna (99.977)	mosaicus(99.9794)	anthracis(99.977)	anthracis(98.5244)	1[No clonal complex](7/7)	(No rpoB allele matches with 100% identity and 100% coverage)	Group_III(mosaicus)	clade3	3/3(cya;lef;pagA)	0/4()	3/3(nheA;nheB;nheC)	0/4()	0/1()	1/1(sph)	5/5(capA;capB;capC;capD;capE)	3/3(hasA;hasB;hasC)	1/9(bpsE)	0()	B. mosaicus subsp. anthracis biovar Anthracis; B. anthracis biovar Anthracis; B. Anthracis	Yes	No
Bacillus_anthracis_GCF_000783165_1_ASM78316v1_genomic	GCF_000783165.1	g__Bacillus (UID902)	702508	99.23	0.15	0	B_anthracis_Ames_TYPE_STRAIN.fna (99.9915)	mosaicus(99.9961)	anthracis(99.9915)	anthracis(98.4512)	1[No clonal complex](7/7)	(No rpoB allele matches with 100% identity and 100% coverage)	Group_III(mosaicus)	clade3	3/3(cya;lef;pagA)	0/4()	3/3(nheA;nheB;nheC)	0/4()	0/1()	1/1(sph)	5/5(capA;capB;capC;capD;capE)	3/3(hasA;hasB;hasC)	1/9(bpsE)	0()	B. mosaicus subsp. anthracis biovar Anthracis; B. anthracis biovar Anthracis; B. Anthracis	Yes	No
Bacillus_anthracis_GCF_000832665_1_ASM83266v1_genomic	GCF_000832665.1	g__Bacillus (UID902)	5214671	99.23	0.15	0	B_anthracis_Ames_TYPE_STRAIN.fna (99.9827)	mosaicus(99.9843)	anthracis(99.9826)	anthracis(98.5245)	2[No clonal complex](7/7)	(No rpoB allele matches with 100% identity and 100% coverage)	Group_III(mosaicus)	clade3	3/3(cya;lef;pagA)	0/4()	3/3(nheA;nheB;nheC)	0/4()	0/1()	1/1(sph)	5/5(capA;capB;capC;capD;capE)	3/3(hasA;hasB;hasC)	1/9(bpsE)	0()	B. mosaicus subsp. anthracis biovar Anthracis; B. anthracis biovar Anthracis; B. Anthracis	Yes	No
Bacillus_anthracis_GCF_000782975_1_ASM78297v1_genomic	GCF_000782975.1	g__Bacillus (UID902)	918175	98.84	0.15	0	B_anthracis_Ames_TYPE_STRAIN.fna (99.9802)	mosaicus(99.9819)	anthracis(99.9802)	anthracis(98.536)	2[No clonal complex](7/7)	(No rpoB allele matches with 100% identity and 100% coverage)	Group_III(mosaicus)	clade3	3/3(cya;lef;pagA)	0/4()	3/3(nheA;nheB;nheC)	0/4()	0/1()	1/1(sph)	5/5(capA;capB;capC;capD;capE)	3/3(hasA;hasB;hasC)	1/9(bpsE)	0()	B. mosaicus subsp. anthracis biovar Anthracis; B. anthracis biovar Anthracis; B. Anthracis	Yes	No
Bacillus_anthracis_GCF_000783195_1_ASM78319v1_genomic	GCF_000783195.1	g__Bacillus (UID902)	514334	99.23	0.15	0	B_anthracis_Ames_TYPE_STRAIN.fna (99.9895)	mosaicus(99.9936)	anthracis(99.9895)	anthracis(98.4525)	1[No clonal complex](7/7)	(No rpoB allele matches with 100% identity and 100% coverage)	Group_III(mosaicus)	clade3	3/3(cya;lef;pagA)	0/4()	3/3(nheA;nheB;nheC)	0/4()	0/1()	1/1(sph)	5/5(capA;capB;capC;capD;capE)	3/3(hasA;hasB;hasC)	1/9(bpsE)	0()	B. mosaicus subsp. anthracis biovar Anthracis; B. anthracis biovar Anthracis; B. Anthracis	Yes	No
Bacillus_anthracis_GCF_000832725_1_ASM83272v1_genomic	GCF_000832725.1	g__Bacillus (UID902)	5210596	98.92	0.15	0	B_anthracis_Ames_TYPE_STRAIN.fna (99.9471)	mosaicus(99.9469)	anthracis(99.9469)	anthracis(98.5232)	3[No clonal complex](7/7)	(No rpoB allele matches with 100% identity and 100% coverage)	Group_III(mosaicus)	clade3	3/3(cya;lef;pagA)	0/4()	3/3(nheA;nheB;nheC)	0/4()	0/1()	1/1(sph)	5/5(capA;capB;capC;capD;capE)	3/3(hasA;hasB;hasC)	1/9(bpsE)	0()	B. mosaicus subsp. anthracis biovar Anthracis; B. anthracis biovar Anthracis; B. Anthracis	Yes	No
Bacillus_anthracis_GCF_000782995_1_ASM78299v1_genomic	GCF_000782995.1	g__Bacillus (UID902)	596780	99.23	0.02	0	B_anthracis_Ames_TYPE_STRAIN.fna (99.9133)	mosaicus(99.9153)	anthracis(99.9133)	anthracis(98.5181)	933[No clonal complex](7/7)	(No rpoB allele matches with 100% identity and 100% coverage)	Group_III(mosaicus)	clade3	0/3()	0/4()	3/3(nheA;nheB;nheC)	0/4()	0/1()	1/1(sph)	5/5(capA;capB;capC;capD;capE)	0/3()	1/9(bpsE)	0()	B. mosaicus subsp. anthracis; B. anthracis	Yes	No
Bacillus_anthracis_GCF_000783215_1_ASM78321v1_genomic	GCF_000783215.1	g__Bacillus (UID902)	898741	99.23	0.15	0	B_anthracis_Ames_TYPE_STRAIN.fna (99.9783)	mosaicus(99.9794)	anthracis(99.9783)	anthracis(98.4817)	1[No clonal complex](7/7)	(No rpoB allele matches with 100% identity and 100% coverage)	Group_III(mosaicus)	clade3	3/3(cya;lef;pagA)	0/4()	3/3(nheA;nheB;nheC)	0/4()	0/1()	1/1(sph)	5/5(capA;capB;capC;capD;capE)	3/3(hasA;hasB;hasC)	1/9(bpsE)	0()	B. mosaicus subsp. anthracis biovar Anthracis; B. anthracis biovar Anthracis; B. Anthracis	Yes	No
Bacillus_anthracis_GCF_000832745_1_ASM83274v1_genomic	GCF_000832745.1	g__Bacillus (UID902)	5213209	99.23	0.15	0	B_anthracis_Ames_TYPE_STRAIN.fna (99.9543)	mosaicus(99.9558)	anthracis(99.9543)	anthracis(98.5151)	3[No clonal complex](7/7)	(No rpoB allele matches with 100% identity and 100% coverage)	Group_III(mosaicus)	clade3	3/3(cya;lef;pagA)	0/4()	3/3(nheA;nheB;nheC)	0/4()	0/1()	1/1(sph)	5/5(capA;capB;capC;capD;capE)	3/3(hasA;hasB;hasC)	1/9(bpsE)	0()	B. mosaicus subsp. anthracis biovar Anthracis; B. anthracis biovar Anthracis; B. Anthracis	Yes	No
Bacillus_anthracis_GCF_000783015_1_ASM78301v1_genomic	GCF_000783015.1	g__Bacillus (UID902)	565655	98.77	0.15	0	B_anthracis_Ames_TYPE_STRAIN.fna (99.9864)	mosaicus(99.9918)	anthracis(99.9864)	anthracis(98.6558)	1[No clonal complex](7/7)	(No rpoB allele matches with 100% identity and 100% coverage)	Group_III(mosaicus)	clade3	3/3(cya;lef;pagA)	0/4()	3/3(nheA;nheB;nheC)	0/4()	0/1()	1/1(sph)	0/5()	3/3(hasA;hasB;hasC)	1/9(bpsE)	0()	B. mosaicus subsp. anthracis biovar Anthracis; B. anthracis biovar Anthracis; B. Anthracis	Yes	No
Bacillus_anthracis_GCF_000783235_1_ASM78323v1_genomic	GCF_000783235.1	g__Bacillus (UID902)	565935	98.84	0.15	0	B_anthracis_Ames_TYPE_STRAIN.fna (99.9203)	mosaicus(99.9216)	anthracis(99.9203)	anthracis(98.492)	933[No clonal complex](7/7)	(No rpoB allele matches with 100% identity and 100% coverage)	Group_III(mosaicus)	clade3	3/3(cya;lef;pagA)	0/4()	3/3(nheA;nheB;nheC)	0/4()	0/1()	1/1(sph)	5/5(capA;capB;capC;capD;capE)	3/3(hasA;hasB;hasC)	1/9(bpsE)	0()	B. mosaicus subsp. anthracis biovar Anthracis; B. anthracis biovar Anthracis; B. Anthracis	Yes	No
Bacillus_anthracis_GCF_000832785_1_ASM83278v1_genomic	GCF_000832785.1	g__Bacillus (UID902)	5228687	99.23	0.15	0	B_anthracis_Ames_TYPE_STRAIN.fna (99.9848)	mosaicus(99.9858)	anthracis(99.9848)	anthracis(98.6445)	2[No clonal complex](7/7)	(No rpoB allele matches with 100% identity and 100% coverage)	Group_III(mosaicus)	clade3	3/3(cya;lef;pagA)	0/4()	3/3(nheA;nheB;nheC)	0/4()	0/1()	1/1(sph)	0/5()	3/3(hasA;hasB;hasC)	1/9(bpsE)	0()	B. mosaicus subsp. anthracis biovar Anthracis; B. anthracis biovar Anthracis; B. Anthracis	Yes	No
Bacillus_anthracis_GCF_000783035_1_ASM78303v1_genomic	GCF_000783035.1	g__Bacillus (UID902)	1161725	99.21	0.15	0	B_anthracis_Ames_TYPE_STRAIN.fna (99.9726)	mosaicus(99.9761)	anthracis(99.9726)	anthracis(98.4975)	1[No clonal complex](7/7)	(No rpoB allele matches with 100% identity and 100% coverage)	Group_III(mosaicus)	clade3	3/3(cya;lef;pagA)	0/4()	3/3(nheA;nheB;nheC)	0/4()	0/1()	1/1(sph)	5/5(capA;capB;capC;capD;capE)	3/3(hasA;hasB;hasC)	1/9(bpsE)	0()	B. mosaicus subsp. anthracis biovar Anthracis; B. anthracis biovar Anthracis; B. Anthracis	Yes	No
Bacillus_anthracis_GCF_000793565_1_ASM79356v1_genomic	GCF_000793565.1	g__Bacillus (UID902)	1162251	98.92	0.15	0	B_anthracis_Ames_TYPE_STRAIN.fna (99.9728)	mosaicus(99.9733)	anthracis(99.9728)	anthracis(98.4867)	2006[No clonal complex](7/7)	(No rpoB allele matches with 100% identity and 100% coverage)	Group_III(mosaicus)	clade3	2/3(lef;pagA)	0/4()	3/3(nheA;nheB;nheC)	0/4()	0/1()	1/1(sph)	5/5(capA;capB;capC;capD;capE)	3/3(hasA;hasB;hasC)	1/9(bpsE)	0()	B. mosaicus subsp. anthracis biovar Anthracis*; B. anthracis biovar Anthracis*; B. Anthracis*	Yes	No
Bacillus_anthracis_GCF_000833065_1_ASM83306v1_genomic	GCF_000833065.1	g__Bacillus (UID902)	5227467	99.23	0.22	0	B_anthracis_Ames_TYPE_STRAIN.fna (99.9971)	mosaicus(99.992)	anthracis(99.99700000000001)	anthracis(98.5525)	1[No clonal complex](7/7)	(No rpoB allele matches with 100% identity and 100% coverage)	Group_III(mosaicus)	clade3	3/3(cya;lef;pagA)	0/4()	3/3(nheA;nheB;nheC)	0/4()	0/1()	1/1(sph)	5/5(capA;capB;capC;capD;capE)	3/3(hasA;hasB;hasC)	1/9(bpsE)	0()	B. mosaicus subsp. anthracis biovar Anthracis; B. anthracis biovar Anthracis; B. Anthracis	Yes	No
Bacillus_anthracis_GCF_000783055_1_ASM78305v1_genomic	GCF_000783055.1	g__Bacillus (UID902)	1124399	99.23	0.15	0	B_anthracis_Ames_TYPE_STRAIN.fna (99.972)	mosaicus(99.9763)	anthracis(99.97200000000001)	anthracis(98.5763)	1[No clonal complex](7/7)	(No rpoB allele matches with 100% identity and 100% coverage)	Group_III(mosaicus)	clade3	3/3(cya;lef;pagA)	0/4()	3/3(nheA;nheB;nheC)	0/4()	0/1()	1/1(sph)	5/5(capA;capB;capC;capD;capE)	3/3(hasA;hasB;hasC)	1/9(bpsE)	0()	B. mosaicus subsp. anthracis biovar Anthracis; B. anthracis biovar Anthracis; B. Anthracis	Yes	No
Bacillus_anthracis_GCF_000831505_1_ASM83150v1_genomic	GCF_000831505.1	g__Bacillus (UID902)	5227410	99.23	0.15	0	B_anthracis_Ames_TYPE_STRAIN.fna (99.9909)	mosaicus(99.98899999999999)	anthracis(99.9909)	anthracis(98.5073)	1[No clonal complex](7/7)	(No rpoB allele matches with 100% identity and 100% coverage)	Group_III(mosaicus)	clade3	3/3(cya;lef;pagA)	0/4()	3/3(nheA;nheB;nheC)	0/4()	0/1()	1/1(sph)	5/5(capA;capB;capC;capD;capE)	3/3(hasA;hasB;hasC)	1/9(bpsE)	0()	B. mosaicus subsp. anthracis biovar Anthracis; B. anthracis biovar Anthracis; B. Anthracis	Yes	No
Bacillus_anthracis_GCF_000833125_1_ASM83312v1_genomic	GCF_000833125.1	g__Bacillus (UID902)	5229224	99.21	0.15	0	B_anthracis_Ames_TYPE_STRAIN.fna (99.969)	mosaicus(99.9768)	anthracis(99.9726)	anthracis(98.4767)	1[No clonal complex](7/7)	(No rpoB allele matches with 100% identity and 100% coverage)	Group_III(mosaicus)	clade3	3/3(cya;lef;pagA)	0/4()	3/3(nheA;nheB;nheC)	0/4()	0/1()	1/1(sph)	5/5(capA;capB;capC;capD;capE)	3/3(hasA;hasB;hasC)	1/9(bpsE)	0()	B. mosaicus subsp. anthracis biovar Anthracis; B. anthracis biovar Anthracis; B. Anthracis	Yes	No
Bacillus_anthracis_GCF_000783075_1_ASM78307v1_genomic	GCF_000783075.1	g__Bacillus (UID902)	1350671	98.92	0.15	0	B_anthracis_Ames_TYPE_STRAIN.fna (99.9747)	mosaicus(99.9762)	anthracis(99.9747)	anthracis(98.5457)	1[No clonal complex](7/7)	(No rpoB allele matches with 100% identity and 100% coverage)	Group_III(mosaicus)	clade3	3/3(cya;lef;pagA)	0/4()	3/3(nheA;nheB;nheC)	0/4()	0/1()	1/1(sph)	5/5(capA;capB;capC;capD;capE)	3/3(hasA;hasB;hasC)	1/9(bpsE)	0()	B. mosaicus subsp. anthracis biovar Anthracis; B. anthracis biovar Anthracis; B. Anthracis	Yes	No
Bacillus_anthracis_GCF_000832465_1_ASM83246v1_genomic	GCF_000832465.1	g__Bacillus (UID902)	5228730	99.23	0.15	0	B_anthracis_Ames_TYPE_STRAIN.fna (99.9769)	mosaicus(99.9786)	anthracis(99.9769)	anthracis(98.5057)	1[No clonal complex](7/7)	(No rpoB allele matches with 100% identity and 100% coverage)	Group_III(mosaicus)	clade3	3/3(cya;lef;pagA)	0/4()	3/3(nheA;nheB;nheC)	0/4()	0/1()	1/1(sph)	5/5(capA;capB;capC;capD;capE)	3/3(hasA;hasB;hasC)	1/9(bpsE)	0()	B. mosaicus subsp. anthracis biovar Anthracis; B. anthracis biovar Anthracis; B. Anthracis	Yes	No
B_albus_N35-10-2_TYPE_STRAIN	GCF_001884185.1√ä	g__Bacillus (UID902)	105885	99.23	0.42	33.33	B_albus_N35-10-2_TYPE_STRAIN.fna (100)	mosaicus(93.5791)	No subspecies	albus(97.8545)	775[No clonal complex](7/7)	(No rpoB allele matches with 100% identity and 100% coverage)	Group_II(mosaicus/luti)	clade3	0/3()	0/4()	3/3(nheA;nheB;nheC)	4/4(hblA;hblB;hblC;hblD)	0/1()	1/1(sph)	0/5()	0/3()	1/9(bpsE)	0()	B. mosaicus	Yes	Yes
Bacillus_anthracis_GCF_001683065_1_ASM168306v1_genomic	GCF_001683065.1	g__Bacillus (UID902)	5227092	99.23	0.15	0	B_anthracis_Ames_TYPE_STRAIN.fna (99.9926)	mosaicus(99.9987)	anthracis(99.9926)	anthracis(98.7066)	1[No clonal complex](7/7)	(No rpoB allele matches with 100% identity and 100% coverage)	Group_III(mosaicus)	clade3	0/3()	0/4()	3/3(nheA;nheB;nheC)	0/4()	0/1()	1/1(sph)	0/5()	0/3()	1/9(bpsE)	0()	B. mosaicus subsp. anthracis; B. anthracis	Yes	No
Bacillus_anthracis_GCF_001883885_1_ASM188388v1_genomic	GCF_001883885.1	g__Bacillus (UID902)	157102	99.07	0.31	0	B_anthracis_Ames_TYPE_STRAIN.fna (97.9549)	mosaicus(97.9164)	No subspecies	anthracis(97.9892)	778[No clonal complex](7/7)	(No rpoB allele matches with 100% identity and 100% coverage)	Group_III(mosaicus)	clade3	0/3()	0/4()	3/3(nheA;nheB;nheC)	4/4(hblA;hblB;hblC;hblD)	1/1(cytK-2)	1/1(sph)	5/5(capA;capB;capC;capD;capE)	0/3()	1/9(bpsE)	0()	B. mosaicus	Yes	No
Bacillus_anthracis_GCF_000986915_1_BANT001-SEQ-3-ASM-1_genomic	GCF_000986915.1	g__Bacillus (UID902)	1198122	99.23	0.15	0	B_anthracis_Ames_TYPE_STRAIN.fna (99.9828)	mosaicus(99.9837)	anthracis(99.9828)	anthracis(98.4694)	2[No clonal complex](7/7)	(No rpoB allele matches with 100% identity and 100% coverage)	Group_III(mosaicus)	clade3	3/3(cya;lef;pagA)	0/4()	3/3(nheA;nheB;nheC)	0/4()	0/1()	1/1(sph)	5/5(capA;capB;capC;capD;capE)	3/3(hasA;hasB;hasC)	1/9(bpsE)	0()	B. mosaicus subsp. anthracis biovar Anthracis; B. anthracis biovar Anthracis; B. Anthracis	Yes	No
Bacillus_anthracis_GCF_001683095_1_ASM168309v1_genomic	GCF_001683095.1	g__Bacillus (UID902)	5228660	99.23	0.15	0	B_anthracis_Ames_TYPE_STRAIN.fna (99.9925)	mosaicus(99.9991)	anthracis(99.9925)	anthracis(98.7132)	1[No clonal complex](7/7)	(No rpoB allele matches with 100% identity and 100% coverage)	Group_III(mosaicus)	clade3	0/3()	0/4()	3/3(nheA;nheB;nheC)	0/4()	0/1()	1/1(sph)	0/5()	0/3()	1/9(bpsE)	0()	B. mosaicus subsp. anthracis; B. anthracis	Yes	No
Bacillus_anthracis_GCF_001835485_1_ASM183548v1_genomic	GCF_001835485.1	g__Bacillus (UID902)	455757	99.23	0.15	0	B_anthracis_Ames_TYPE_STRAIN.fna (99.9849)	mosaicus(99.9867)	anthracis(99.9849)	anthracis(98.6555)	1[No clonal complex](7/7)	(No rpoB allele matches with 100% identity and 100% coverage)	Group_III(mosaicus)	clade3	3/3(cya;lef;pagA)	0/4()	3/3(nheA;nheB;nheC)	0/4()	0/1()	1/1(sph)	0/5()	3/3(hasA;hasB;hasC)	1/9(bpsE)	0()	B. mosaicus subsp. anthracis biovar Anthracis; B. anthracis biovar Anthracis; B. Anthracis	Yes	No
Bacillus_anthracis_GCF_000986935_1_BANT002-SEQ-3-ASM-1_genomic	GCF_000986935.1	g__Bacillus (UID902)	1198078	99.23	0.15	0	B_anthracis_Ames_TYPE_STRAIN.fna (99.9845)	mosaicus(99.9858)	anthracis(99.9845)	anthracis(98.5113)	2[No clonal complex](7/7)	(No rpoB allele matches with 100% identity and 100% coverage)	Group_III(mosaicus)	clade3	3/3(cya;lef;pagA)	0/4()	3/3(nheA;nheB;nheC)	0/4()	0/1()	1/1(sph)	5/5(capA;capB;capC;capD;capE)	3/3(hasA;hasB;hasC)	1/9(bpsE)	0()	B. mosaicus subsp. anthracis biovar Anthracis; B. anthracis biovar Anthracis; B. Anthracis	Yes	No
Bacillus_anthracis_GCF_001683175_1_ASM168317v1_genomic	GCF_001683175.1	g__Bacillus (UID902)	5228658	99.23	0.15	0	B_anthracis_Ames_TYPE_STRAIN.fna (99.9933)	mosaicus(99.9999)	anthracis(99.9933)	anthracis(98.7141)	1[No clonal complex](7/7)	(No rpoB allele matches with 100% identity and 100% coverage)	Group_III(mosaicus)	clade3	0/3()	0/4()	3/3(nheA;nheB;nheC)	0/4()	0/1()	1/1(sph)	0/5()	0/3()	1/9(bpsE)	0()	B. mosaicus subsp. anthracis; B. anthracis	Yes	No
Bacillus_anthracis_GCF_002024565_1_ASM202456v1_genomic	GCF_002024565.1	g__Bacillus (UID902)	206622	98.77	1.93	0	B_anthracis_Ames_TYPE_STRAIN.fna (97.7074)	mosaicus(97.7266)	No subspecies	anthracis(97.9063)	1987[No clonal complex](7/7)	rpoB|AT0463|W80275|Bacillus|cereus|sl	Group_III(mosaicus)	clade3	0/3()	0/4()	3/3(nheA;nheB;nheC)	2/4(hblC;hblD)	1/1(cytK-2)	1/1(sph)	0/5()	0/3()	1/9(bpsE)	0()	B. mosaicus	Yes	Yes
Bacillus_anthracis_GCF_001015025_1_ASM101502v1_genomic	GCF_001015025.1	g__Bacillus (UID902)	401457	99.23	0.15	0	B_anthracis_Ames_TYPE_STRAIN.fna (99.992)	mosaicus(99.9937)	anthracis(99.992)	anthracis(98.4902)	1[No clonal complex](7/7)	(No rpoB allele matches with 100% identity and 100% coverage)	Group_III(mosaicus)	clade3	3/3(cya;lef;pagA)	0/4()	3/3(nheA;nheB;nheC)	0/4()	0/1()	1/1(sph)	5/5(capA;capB;capC;capD;capE)	3/3(hasA;hasB;hasC)	1/9(bpsE)	0()	B. mosaicus subsp. anthracis biovar Anthracis; B. anthracis biovar Anthracis; B. Anthracis	Yes	No
Bacillus_anthracis_GCF_001683195_1_ASM168319v1_genomic	GCF_001683195.1	g__Bacillus (UID902)	5228656	99.23	0.15	0	B_anthracis_Ames_TYPE_STRAIN.fna (99.9934)	mosaicus(100.0)	anthracis(99.9934)	anthracis(98.7141)	1[No clonal complex](7/7)	(No rpoB allele matches with 100% identity and 100% coverage)	Group_III(mosaicus)	clade3	0/3()	0/4()	3/3(nheA;nheB;nheC)	0/4()	0/1()	1/1(sph)	0/5()	0/3()	1/9(bpsE)	0()	B. mosaicus subsp. anthracis; B. anthracis	Yes	No
Bacillus_anthracis_GCF_002019425_1_ASM201942v1_genomic	GCF_002019425.1	g__Bacillus (UID902)	320727	99.23	0.15	0	B_anthracis_Ames_TYPE_STRAIN.fna (99.9856)	mosaicus(99.9867)	anthracis(99.9856)	anthracis(98.6917)	1[No clonal complex](7/7)	(No rpoB allele matches with 100% identity and 100% coverage)	Group_III(mosaicus)	clade3	3/3(cya;lef;pagA)	0/4()	3/3(nheA;nheB;nheC)	0/4()	0/1()	1/1(sph)	0/5()	3/3(hasA;hasB;hasC)	1/9(bpsE)	0()	B. mosaicus subsp. anthracis biovar Anthracis; B. anthracis biovar Anthracis; B. Anthracis	Yes	No
Bacillus_anthracis_GCF_001029875_1_RIT_375_V1_genomic	GCF_001029875.1	g__Bacillus (UID902)	197704	99.23	0.45	0	B_anthracis_Ames_TYPE_STRAIN.fna (97.9154)	mosaicus(97.9371)	No subspecies	anthracis(97.9872)	76[No clonal complex](7/7)	(No rpoB allele matches with 100% identity and 100% coverage)	Group_III(mosaicus)	clade3	0/3()	0/4()	3/3(nheA;nheB;nheC)	0/4()	1/1(cytK-2)	1/1(sph)	0/5()	0/3()	2/9(bpsE;bpsH)	0()	B. mosaicus	Yes	No
Bacillus_anthracis_GCF_001276995_1_BANT015-SEQ-1-ASM-1_genomic	GCF_001276995.1	g__Bacillus (UID902)	1162204	99.23	0.15	0	B_anthracis_Ames_TYPE_STRAIN.fna (99.9917)	mosaicus(99.9926)	anthracis(99.9917)	anthracis(98.5171)	1[No clonal complex](7/7)	(No rpoB allele matches with 100% identity and 100% coverage)	Group_III(mosaicus)	clade3	3/3(cya;lef;pagA)	0/4()	3/3(nheA;nheB;nheC)	0/4()	0/1()	1/1(sph)	5/5(capA;capB;capC;capD;capE)	3/3(hasA;hasB;hasC)	1/9(bpsE)	0()	B. mosaicus subsp. anthracis biovar Anthracis; B. anthracis biovar Anthracis; B. Anthracis	Yes	No
Bacillus_anthracis_GCF_001990245_1_ASM199024v1_genomic	GCF_001990245.1	g__Bacillus (UID902)	5228667	99.23	0.15	0	B_anthracis_Ames_TYPE_STRAIN.fna (99.9899)	mosaicus(99.9961)	anthracis(99.9899)	anthracis(98.6838)	1[No clonal complex](7/7)	(No rpoB allele matches with 100% identity and 100% coverage)	Group_III(mosaicus)	clade3	3/3(cya;lef;pagA)	0/4()	3/3(nheA;nheB;nheC)	0/4()	0/1()	1/1(sph)	0/5()	3/3(hasA;hasB;hasC)	0/9()	0()	B. mosaicus subsp. anthracis biovar Anthracis; B. anthracis biovar Anthracis; B. Anthracis	Yes	No
Bacillus_anthracis_GCF_001272985_1_BANT005-SEQ-1-ASM-1_genomic	GCF_001272985.1	g__Bacillus (UID902)	1162096	99.23	0.15	0	B_anthracis_Ames_TYPE_STRAIN.fna (99.9828)	mosaicus(99.9841)	anthracis(99.9828)	anthracis(98.5035)	1[No clonal complex](7/7)	(No rpoB allele matches with 100% identity and 100% coverage)	Group_III(mosaicus)	clade3	3/3(cya;lef;pagA)	0/4()	3/3(nheA;nheB;nheC)	0/4()	0/1()	1/1(sph)	5/5(capA;capB;capC;capD;capE)	3/3(hasA;hasB;hasC)	1/9(bpsE)	0()	B. mosaicus subsp. anthracis biovar Anthracis; B. anthracis biovar Anthracis; B. Anthracis	Yes	No
Bacillus_anthracis_GCF_001277085_1_BANT016-SEQ-1-ASM-1_genomic	GCF_001277085.1	g__Bacillus (UID902)	1161585	99.15	0.15	0	B_anthracis_Ames_TYPE_STRAIN.fna (99.979)	mosaicus(99.9809)	anthracis(99.979)	anthracis(98.539)	1[No clonal complex](7/7)	(No rpoB allele matches with 100% identity and 100% coverage)	Group_III(mosaicus)	clade3	3/3(cya;lef;pagA)	0/4()	3/3(nheA;nheB;nheC)	0/4()	0/1()	1/1(sph)	5/5(capA;capB;capC;capD;capE)	3/3(hasA;hasB;hasC)	1/9(bpsE)	0()	B. mosaicus subsp. anthracis biovar Anthracis; B. anthracis biovar Anthracis; B. Anthracis	Yes	No
Bacillus_anthracis_GCF_002007035_1_ASM200703v1_genomic	GCF_002007035.1	g__Bacillus (UID902)	63015	98.54	0.58	0	B_anthracis_Ames_TYPE_STRAIN.fna (99.9835)	mosaicus(99.9892)	anthracis(99.9835)	anthracis(98.6616)	1[No clonal complex](6/7)	(No rpoB allele matches with 100% identity and 100% coverage)	Group_III(mosaicus)	clade3	3/3(cya;lef;pagA)	0/4()	3/3(nheA;nheB;nheC)	0/4()	0/1()	1/1(sph)	0/5()	3/3(hasA;hasB;hasC)	1/9(bpsE)	0()	B. mosaicus subsp. anthracis biovar Anthracis; B. anthracis biovar Anthracis; B. Anthracis	No	No
Bacillus_anthracis_GCF_001273005_1_BANT006-SEQ-1-ASM-1_genomic	GCF_001273005.1	g__Bacillus (UID902)	1162128	99.23	0.15	0	B_anthracis_Ames_TYPE_STRAIN.fna (99.9861)	mosaicus(99.9873)	anthracis(99.9861)	anthracis(98.5538)	1[No clonal complex](7/7)	(No rpoB allele matches with 100% identity and 100% coverage)	Group_III(mosaicus)	clade3	3/3(cya;lef;pagA)	0/4()	3/3(nheA;nheB;nheC)	0/4()	0/1()	1/1(sph)	5/5(capA;capB;capC;capD;capE)	3/3(hasA;hasB;hasC)	1/9(bpsE)	0()	B. mosaicus subsp. anthracis biovar Anthracis; B. anthracis biovar Anthracis; B. Anthracis	Yes	Yes
Bacillus_anthracis_GCF_001277955_1_ASM127795v1_genomic	GCF_001277955.1	g__Bacillus (UID902)	5226878	99.23	0.15	0	B_anthracis_Ames_TYPE_STRAIN.fna (99.9907)	mosaicus(99.9889)	anthracis(99.9907)	anthracis(98.5134)	1[No clonal complex](7/7)	(No rpoB allele matches with 100% identity and 100% coverage)	Group_III(mosaicus)	clade3	3/3(cya;lef;pagA)	0/4()	3/3(nheA;nheB;nheC)	0/4()	0/1()	1/1(sph)	5/5(capA;capB;capC;capD;capE)	3/3(hasA;hasB;hasC)	1/9(bpsE)	0()	B. mosaicus subsp. anthracis biovar Anthracis; B. anthracis biovar Anthracis; B. Anthracis	Yes	No
Bacillus_anthracis_GCF_001683235_1_ASM168323v1_genomic	GCF_001683235.1	g__Bacillus (UID902)	5227091	99.23	0.15	0	B_anthracis_Ames_TYPE_STRAIN.fna (99.9925)	mosaicus(99.9987)	anthracis(99.9925)	anthracis(98.7029)	1[No clonal complex](7/7)	(No rpoB allele matches with 100% identity and 100% coverage)	Group_III(mosaicus)	clade3	0/3()	0/4()	3/3(nheA;nheB;nheC)	0/4()	0/1()	1/1(sph)	0/5()	0/3()	1/9(bpsE)	0()	B. mosaicus subsp. anthracis; B. anthracis	Yes	No
Bacillus_anthracis_GCF_001273025_1_BANT007-SEQ-1-ASM-1_genomic	GCF_001273025.1	g__Bacillus (UID902)	1162010	99.23	0.15	0	B_anthracis_Ames_TYPE_STRAIN.fna (99.9845)	mosaicus(99.9862)	anthracis(99.9845)	anthracis(98.4984)	1[No clonal complex](7/7)	(No rpoB allele matches with 100% identity and 100% coverage)	Group_III(mosaicus)	clade3	3/3(cya;lef;pagA)	0/4()	3/3(nheA;nheB;nheC)	0/4()	0/1()	1/1(sph)	5/5(capA;capB;capC;capD;capE)	3/3(hasA;hasB;hasC)	1/9(bpsE)	0()	B. mosaicus subsp. anthracis biovar Anthracis; B. anthracis biovar Anthracis; B. Anthracis	Yes	No
Bacillus_anthracis_GCF_001543225_1_ASM154322v1_genomic	GCF_001543225.1	g__Bacillus (UID902)	5226939	99.23	0.15	0	B_anthracis_Ames_TYPE_STRAIN.fna (99.9944)	mosaicus(99.9926)	anthracis(99.9944)	anthracis(98.5044)	1[No clonal complex](7/7)	(No rpoB allele matches with 100% identity and 100% coverage)	Group_III(mosaicus)	clade3	3/3(cya;lef;pagA)	0/4()	3/3(nheA;nheB;nheC)	0/4()	0/1()	1/1(sph)	5/5(capA;capB;capC;capD;capE)	3/3(hasA;hasB;hasC)	1/9(bpsE)	0()	B. mosaicus subsp. anthracis biovar Anthracis; B. anthracis biovar Anthracis; B. Anthracis	Yes	No
Bacillus_anthracis_GCF_001683255_1_ASM168325v1_genomic	GCF_001683255.1	g__Bacillus (UID902)	5227060	99.23	0.15	0	B_anthracis_Ames_TYPE_STRAIN.fna (99.9926)	mosaicus(99.9987)	anthracis(99.9926)	anthracis(98.7039)	1[No clonal complex](7/7)	(No rpoB allele matches with 100% identity and 100% coverage)	Group_III(mosaicus)	clade3	0/3()	0/4()	3/3(nheA;nheB;nheC)	0/4()	0/1()	1/1(sph)	0/5()	0/3()	1/9(bpsE)	0()	B. mosaicus subsp. anthracis; B. anthracis	Yes	No
Bacillus_anthracis_GCF_001273045_1_BANT008-SEQ-1-ASM-1_genomic	GCF_001273045.1	g__Bacillus (UID902)	1162223	99.23	0.15	0	B_anthracis_Ames_TYPE_STRAIN.fna (99.9867)	mosaicus(99.9875)	anthracis(99.9867)	anthracis(98.4854)	1[No clonal complex](7/7)	(No rpoB allele matches with 100% identity and 100% coverage)	Group_III(mosaicus)	clade3	3/3(cya;lef;pagA)	0/4()	3/3(nheA;nheB;nheC)	0/4()	0/1()	1/1(sph)	5/5(capA;capB;capC;capD;capE)	3/3(hasA;hasB;hasC)	1/9(bpsE)	0()	B. mosaicus subsp. anthracis biovar Anthracis; B. anthracis biovar Anthracis; B. Anthracis	Yes	No
Bacillus_anthracis_GCF_001654475_1_ASM165447v1_genomic	GCF_001654475.1	g__Bacillus (UID902)	5227292	99.23	0.15	0	B_anthracis_Ames_TYPE_STRAIN.fna (99.993)	mosaicus(99.9936)	anthracis(99.993)	anthracis(98.4996)	1[No clonal complex](7/7)	(No rpoB allele matches with 100% identity and 100% coverage)	Group_III(mosaicus)	clade3	3/3(cya;lef;pagA)	0/4()	3/3(nheA;nheB;nheC)	0/4()	0/1()	1/1(sph)	5/5(capA;capB;capC;capD;capE)	3/3(hasA;hasB;hasC)	1/9(bpsE)	0()	B. mosaicus subsp. anthracis biovar Anthracis; B. anthracis biovar Anthracis; B. Anthracis	Yes	No
Bacillus_anthracis_GCF_001683275_1_ASM168327v1_genomic	GCF_001683275.1	g__Bacillus (UID902)	5227090	99.23	0.15	0	B_anthracis_Ames_TYPE_STRAIN.fna (99.9925)	mosaicus(99.9987)	anthracis(99.9925)	anthracis(98.70299999999999)	1[No clonal complex](7/7)	(No rpoB allele matches with 100% identity and 100% coverage)	Group_III(mosaicus)	clade3	0/3()	0/4()	3/3(nheA;nheB;nheC)	0/4()	0/1()	1/1(sph)	0/5()	0/3()	1/9(bpsE)	0()	B. mosaicus subsp. anthracis; B. anthracis	Yes	No
Bacillus_anthracis_GCF_001273065_1_BANT009-SEQ-1-ASM-1_genomic	GCF_001273065.1	g__Bacillus (UID902)	226774	99.23	0.15	0	B_anthracis_Ames_TYPE_STRAIN.fna (99.9838)	mosaicus(99.9873)	anthracis(99.9838)	anthracis(98.5259)	1[No clonal complex](7/7)	(No rpoB allele matches with 100% identity and 100% coverage)	Group_III(mosaicus)	clade3	3/3(cya;lef;pagA)	0/4()	3/3(nheA;nheB;nheC)	0/4()	0/1()	1/1(sph)	5/5(capA;capB;capC;capD;capE)	3/3(hasA;hasB;hasC)	1/9(bpsE)	0()	B. mosaicus subsp. anthracis biovar Anthracis; B. anthracis biovar Anthracis; B. Anthracis	Yes	No
Bacillus_anthracis_GCF_001677295_1_ASM167729v1_genomic	GCF_001677295.1	g__Bacillus (UID902)	354382	99.23	0.26	50	B_anthracis_Ames_TYPE_STRAIN.fna (99.9648)	mosaicus(99.9804)	anthracis(99.9648)	anthracis(98.4957)	1[No clonal complex](7/7)	(No rpoB allele matches with 100% identity and 100% coverage)	Group_III(mosaicus)	clade3	3/3(cya;lef;pagA)	0/4()	3/3(nheA;nheB;nheC)	0/4()	0/1()	1/1(sph)	5/5(capA;capB;capC;capD;capE)	3/3(hasA;hasB;hasC)	1/9(bpsE)	0()	B. mosaicus subsp. anthracis biovar Anthracis; B. anthracis biovar Anthracis; B. Anthracis	Yes	No
Bacillus_anthracis_GCF_001683295_1_ASM168329v1_genomic	GCF_001683295.1	g__Bacillus (UID902)	5227079	99.23	0.15	0	B_anthracis_Ames_TYPE_STRAIN.fna (99.9924)	mosaicus(99.9986)	anthracis(99.9924)	anthracis(98.7066)	1[No clonal complex](7/7)	(No rpoB allele matches with 100% identity and 100% coverage)	Group_III(mosaicus)	clade3	0/3()	0/4()	3/3(nheA;nheB;nheC)	0/4()	0/1()	1/1(sph)	0/5()	0/3()	1/9(bpsE)	0()	B. mosaicus subsp. anthracis; B. anthracis	Yes	No
Bacillus_anthracis_GCF_001273085_1_BANT010-SEQ-1-ASM-1_genomic	GCF_001273085.1	g__Bacillus (UID902)	332757	99.23	0.15	0	B_anthracis_Ames_TYPE_STRAIN.fna (99.9822)	mosaicus(99.9833)	anthracis(99.9822)	anthracis(98.5286)	1[No clonal complex](7/7)	(No rpoB allele matches with 100% identity and 100% coverage)	Group_III(mosaicus)	clade3	3/3(cya;lef;pagA)	0/4()	3/3(nheA;nheB;nheC)	0/4()	0/1()	1/1(sph)	5/5(capA;capB;capC;capD;capE)	3/3(hasA;hasB;hasC)	1/9(bpsE)	0()	B. mosaicus subsp. anthracis biovar Anthracis; B. anthracis biovar Anthracis; B. Anthracis	Yes	No
Bacillus_anthracis_GCF_001677305_1_ASM167730v1_genomic	GCF_001677305.1	g__Bacillus (UID902)	401017	99.23	0.31	50	B_anthracis_Ames_TYPE_STRAIN.fna (99.9807)	mosaicus(99.9824)	anthracis(99.9807)	anthracis(98.5173)	1[No clonal complex](7/7)	(No rpoB allele matches with 100% identity and 100% coverage)	Group_III(mosaicus)	clade3	3/3(cya;lef;pagA)	0/4()	3/3(nheA;nheB;nheC)	0/4()	0/1()	1/1(sph)	5/5(capA;capB;capC;capD;capE)	3/3(hasA;hasB;hasC)	1/9(bpsE)	0()	B. mosaicus subsp. anthracis biovar Anthracis; B. anthracis biovar Anthracis; B. Anthracis	Yes	No
Bacillus_anthracis_GCF_001758315_1_ASM175831v1_genomic	GCF_001758315.1	g__Bacillus (UID902)	29785	98.92	0.74	42.86	B_anthracis_Ames_TYPE_STRAIN.fna (98.0024)	mosaicus(98.0165)	No subspecies	anthracis(98.2263)	1799[No clonal complex](7/7)	rpoB|AT0463|W80275|Bacillus|cereus|sl	Group_III(mosaicus)	clade3	0/3()	0/4()	3/3(nheA;nheB;nheC)	0/4()	1/1(cytK-2)	1/1(sph)	0/5()	0/3()	1/9(bpsE)	0()	B. mosaicus	No	No
Bacillus_anthracis_GCF_001273105_1_BANT012-SEQ-1-ASM-1_genomic	GCF_001273105.1	g__Bacillus (UID902)	765812	98.46	0.15	0	B_anthracis_Ames_TYPE_STRAIN.fna (99.982)	mosaicus(99.98299999999999)	anthracis(99.98200000000001)	anthracis(98.4996)	1[No clonal complex](7/7)	(No rpoB allele matches with 100% identity and 100% coverage)	Group_III(mosaicus)	clade3	3/3(cya;lef;pagA)	0/4()	3/3(nheA;nheB;nheC)	0/4()	0/1()	1/1(sph)	5/5(capA;capB;capC;capD;capE)	3/3(hasA;hasB;hasC)	1/9(bpsE)	0()	B. mosaicus subsp. anthracis biovar Anthracis; B. anthracis biovar Anthracis; B. Anthracis	Yes	No
Bacillus_anthracis_GCF_001683135_1_ASM168313v1_genomic	GCF_001683135.1	g__Bacillus (UID902)	5228656	99.23	0.15	0	B_anthracis_Ames_TYPE_STRAIN.fna (99.9933)	mosaicus(99.9999)	anthracis(99.9933)	anthracis(98.714)	1[No clonal complex](7/7)	(No rpoB allele matches with 100% identity and 100% coverage)	Group_III(mosaicus)	clade3	0/3()	0/4()	3/3(nheA;nheB;nheC)	0/4()	0/1()	1/1(sph)	0/5()	0/3()	1/9(bpsE)	0()	B. mosaicus subsp. anthracis; B. anthracis	Yes	No
Bacillus_anthracis_GCF_001883895_1_ASM188389v1_genomic	GCF_001883895.1	g__Bacillus (UID902)	137538	99.23	0.31	0	B_anthracis_Ames_TYPE_STRAIN.fna (97.1567)	mosaicus(97.16799999999999)	No subspecies	anthracis(97.083)	772[No clonal complex](7/7)	(No rpoB allele matches with 100% identity and 100% coverage)	Group_III(mosaicus)	clade3	0/3()	0/4()	3/3(nheA;nheB;nheC)	0/4()	1/1(cytK-2)	1/1(sph)	0/5()	0/3()	1/9(bpsE)	0()	B. mosaicus	Yes	No
Bacillus_anthracis_GCF_001273125_1_BANT013-SEQ-1-ASM-1_genomic	GCF_001273125.1	g__Bacillus (UID902)	316575	99.23	0.15	0	B_anthracis_Ames_TYPE_STRAIN.fna (99.9848)	mosaicus(99.9863)	anthracis(99.9848)	anthracis(98.5069)	2[No clonal complex](7/7)	(No rpoB allele matches with 100% identity and 100% coverage)	Group_III(mosaicus)	clade3	3/3(cya;lef;pagA)	0/4()	3/3(nheA;nheB;nheC)	0/4()	0/1()	1/1(sph)	5/5(capA;capB;capC;capD;capE)	3/3(hasA;hasB;hasC)	1/9(bpsE)	0()	B. mosaicus subsp. anthracis biovar Anthracis; B. anthracis biovar Anthracis; B. Anthracis	Yes	No
Bacillus_anthracis_GCF_001683155_1_ASM168315v1_genomic	GCF_001683155.1	g__Bacillus (UID902)	5228657	99.23	0.15	0	B_anthracis_Ames_TYPE_STRAIN.fna (99.9933)	mosaicus(100.0)	anthracis(99.9933)	anthracis(98.7142)	1[No clonal complex](7/7)	(No rpoB allele matches with 100% identity and 100% coverage)	Group_III(mosaicus)	clade3	0/3()	0/4()	3/3(nheA;nheB;nheC)	0/4()	0/1()	1/1(sph)	0/5()	0/3()	1/9(bpsE)	0()	B. mosaicus subsp. anthracis; B. anthracis	Yes	No
Bacillus_anthracis_GCF_001936375_1_ASM193637v1_genomic	GCF_001936375.1	g__Bacillus (UID902)	5227565	98.92	0.15	0	B_anthracis_Ames_TYPE_STRAIN.fna (99.9557)	mosaicus(99.9547)	anthracis(99.9558)	anthracis(98.5017)	3[No clonal complex](7/7)	(No rpoB allele matches with 100% identity and 100% coverage)	Group_III(mosaicus)	clade3	3/3(cya;lef;pagA)	0/4()	3/3(nheA;nheB;nheC)	0/4()	0/1()	1/1(sph)	5/5(capA;capB;capC;capD;capE)	3/3(hasA;hasB;hasC)	1/9(bpsE)	0()	B. mosaicus subsp. anthracis biovar Anthracis; B. anthracis biovar Anthracis; B. Anthracis	Yes	No
Bacillus_anthracis_GCF_001273145_1_BANT014-SEQ-1-ASM-1_genomic	GCF_001273145.1	g__Bacillus (UID902)	243731	99.23	0.15	0	B_anthracis_Ames_TYPE_STRAIN.fna (99.9847)	mosaicus(99.9863)	anthracis(99.9847)	anthracis(98.5077)	1[No clonal complex](7/7)	(No rpoB allele matches with 100% identity and 100% coverage)	Group_III(mosaicus)	clade3	3/3(cya;lef;pagA)	0/4()	3/3(nheA;nheB;nheC)	0/4()	0/1()	1/1(sph)	5/5(capA;capB;capC;capD;capE)	3/3(hasA;hasB;hasC)	1/9(bpsE)	0()	B. mosaicus subsp. anthracis biovar Anthracis; B. anthracis biovar Anthracis; B. Anthracis	Yes	No
Bacillus_anthracis_GCF_001683215_1_ASM168321v1_genomic	GCF_001683215.1	g__Bacillus (UID902)	5227094	99.23	0.15	0	B_anthracis_Ames_TYPE_STRAIN.fna (99.9926)	mosaicus(99.9987)	anthracis(99.9926)	anthracis(98.70299999999999)	1[No clonal complex](7/7)	(No rpoB allele matches with 100% identity and 100% coverage)	Group_III(mosaicus)	clade3	0/3()	0/4()	3/3(nheA;nheB;nheC)	0/4()	0/1()	1/1(sph)	0/5()	0/3()	1/9(bpsE)	0()	B. mosaicus subsp. anthracis; B. anthracis	Yes	No
Bacillus_anthracis_GCF_002558195_1_ASM255819v1_genomic	GCF_002558195.1	g__Bacillus (UID902)	126748	99.23	0	0	B_tropicus_N24_TYPE_STRAIN.fna (96.6939)	mosaicus(94.7514)	No subspecies	cereus(96.6661)	2169[No clonal complex](7/7)	rpoB|AT0365|K60067|Bacillus|cereus|sl	Group_II(mosaicus/luti)	clade3	0/3()	0/4()	3/3(nheA;nheB;nheC)	4/4(hblA;hblB;hblC;hblD)	1/1(cytK-2)	1/1(sph)	0/5()	0/3()	1/9(bpsE)	0()	B. mosaicus	Yes	No
Bacillus_anthracis_GCF_002566425_1_ASM256642v1_genomic	GCF_002566425.1	g__Bacillus (UID901)	50579	99.01	0.02	0	B_anthracis_Ames_TYPE_STRAIN.fna (94.3114)	mosaicus(94.3027)	No subspecies	UnknownSubspecies15*(99.6306)	1766[No clonal complex](7/7)	(No rpoB allele matches with 100% identity and 100% coverage)	Group_II(mosaicus/luti)	clade2	0/3()	0/4()	3/3(nheA;nheB;nheC)	4/4(hblA;hblB;hblC;hblD)	0/1()	1/1(sph)	0/5()	0/3()	1/9(bpsE)	0()	B. mosaicus	No	No
Bacillus_anthracis_GCF_002025265_1_ASM202526v1_genomic	GCF_002025265.1	g__Bacillus (UID902)	313727	99.23	0.15	0	B_anthracis_Ames_TYPE_STRAIN.fna (99.9851)	mosaicus(99.9859)	anthracis(99.9851)	anthracis(98.6643)	1[No clonal complex](7/7)	(No rpoB allele matches with 100% identity and 100% coverage)	Group_III(mosaicus)	clade3	3/3(cya;lef;pagA)	0/4()	3/3(nheA;nheB;nheC)	0/4()	0/1()	1/1(sph)	0/5()	3/3(hasA;hasB;hasC)	1/9(bpsE)	0()	B. mosaicus subsp. anthracis biovar Anthracis; B. anthracis biovar Anthracis; B. Anthracis	Yes	No
Bacillus_anthracis_GCF_002558675_1_ASM255867v1_genomic	GCF_002558675.1	g__Bacillus (UID902)	201036	99.23	0.16	0	B_tropicus_N24_TYPE_STRAIN.fna (96.0069)	mosaicus(94.9124)	No subspecies	cereus(96.0598)	Unknown(unknown ST)	(No rpoB allele matches with 100% identity and 100% coverage)	Group_II(mosaicus/luti)	clade3	0/3()	0/4()	3/3(nheA;nheB;nheC)	4/4(hblA;hblB;hblC;hblD)	1/1(cytK-2)	1/1(sph)	0/5()	0/3()	2/9(bpsE;bpsH)	0()	B. mosaicus	Yes	Yes
Bacillus_anthracis_GCF_002563115_1_ASM256311v1_genomic	GCF_002563115.1	g__Bacillus (UID902)	175830	99.23	0.59	0	B_tropicus_N24_TYPE_STRAIN.fna (96.4997)	mosaicus(94.5687)	No subspecies	cereus(96.4373)	2001[No clonal complex](7/7)	rpoB|AT0365|K60067|Bacillus|cereus|sl	Group_II(mosaicus/luti)	clade3	0/3()	0/4()	3/3(nheA;nheB;nheC)	4/4(hblA;hblB;hblC;hblD)	1/1(cytK-2)	1/1(sph)	0/5()	0/3()	1/9(bpsE)	0()	B. mosaicus	Yes	No
Bacillus_anthracis_GCF_002025275_1_ASM202527v1_genomic	GCF_002025275.1	g__Bacillus (UID902)	263353	99.23	0.15	0	B_anthracis_Ames_TYPE_STRAIN.fna (99.9859)	mosaicus(99.9871)	anthracis(99.9859)	anthracis(98.7123)	1[No clonal complex](7/7)	(No rpoB allele matches with 100% identity and 100% coverage)	Group_III(mosaicus)	clade3	3/3(cya;lef;pagA)	0/4()	3/3(nheA;nheB;nheC)	0/4()	0/1()	1/1(sph)	0/5()	3/3(hasA;hasB;hasC)	1/9(bpsE)	0()	B. mosaicus subsp. anthracis biovar Anthracis; B. anthracis biovar Anthracis; B. Anthracis	Yes	No
Bacillus_anthracis_GCF_002525695_1_ASM252569v1_genomic	GCF_002525695.1	g__Bacillus (UID902)	1052356	99.23	0.15	0	B_anthracis_Ames_TYPE_STRAIN.fna (99.9929)	mosaicus(99.9985)	anthracis(99.9929)	anthracis(98.6686)	1[No clonal complex](7/7)	(No rpoB allele matches with 100% identity and 100% coverage)	Group_III(mosaicus)	clade3	0/3()	0/4()	3/3(nheA;nheB;nheC)	0/4()	0/1()	1/1(sph)	0/5()	3/3(hasA;hasB;hasC)	1/9(bpsE)	0()	B. mosaicus subsp. anthracis; B. anthracis	Yes	No
Bacillus_anthracis_GCF_002559755_1_ASM255975v1_genomic	GCF_002559755.1	g__Bacillus (UID902)	169887	99.22	0	0	B_tropicus_N24_TYPE_STRAIN.fna (96.0658)	mosaicus(94.7802)	No subspecies	cereus(96.165)	Unknown(unknown ST)	(No rpoB allele matches with 100% identity and 100% coverage)	Group_II(mosaicus/luti)	clade3	0/3()	0/4()	3/3(nheA;nheB;nheC)	4/4(hblA;hblB;hblC;hblD)	1/1(cytK-2)	1/1(sph)	0/5()	0/3()	2/9(bpsE;bpsH)	0()	B. mosaicus	Yes	No
Bacillus_anthracis_GCF_002025335_1_ASM202533v1_genomic	GCF_002025335.1	g__Bacillus (UID902)	729884	99.23	0.15	0	B_anthracis_Ames_TYPE_STRAIN.fna (99.985)	mosaicus(99.9865)	anthracis(99.985)	anthracis(98.6594)	1[No clonal complex](7/7)	(No rpoB allele matches with 100% identity and 100% coverage)	Group_III(mosaicus)	clade3	3/3(cya;lef;pagA)	0/4()	3/3(nheA;nheB;nheC)	0/4()	0/1()	1/1(sph)	0/5()	3/3(hasA;hasB;hasC)	1/9(bpsE)	0()	B. mosaicus subsp. anthracis biovar Anthracis; B. anthracis biovar Anthracis; B. Anthracis	Yes	No
Bacillus_anthracis_GCF_002525705_1_ASM252570v1_genomic	GCF_002525705.1	g__Bacillus (UID902)	729795	99.23	0.15	0	B_anthracis_Ames_TYPE_STRAIN.fna (99.9909)	mosaicus(99.9962)	anthracis(99.9909)	anthracis(98.6717)	1[No clonal complex](7/7)	(No rpoB allele matches with 100% identity and 100% coverage)	Group_III(mosaicus)	clade3	3/3(cya;lef;pagA)	0/4()	3/3(nheA;nheB;nheC)	0/4()	0/1()	1/1(sph)	0/5()	3/3(hasA;hasB;hasC)	1/9(bpsE)	0()	B. mosaicus subsp. anthracis biovar Anthracis; B. anthracis biovar Anthracis; B. Anthracis	Yes	No
Bacillus_anthracis_GCF_002559785_1_ASM255978v1_genomic	GCF_002559785.1	g__Bacillus (UID902)	105843	99.23	0.41	0	B_albus_N35-10-2_TYPE_STRAIN.fna (97.9558)	mosaicus(93.3135)	No subspecies	albus(99.1461)	2168[No clonal complex](7/7)	rpoB|AT0246|R50591|Bacillus|cereus|sl	Group_II(mosaicus/luti)	clade3	0/3()	0/4()	3/3(nheA;nheB;nheC)	4/4(hblA;hblB;hblC;hblD)	1/1(cytK-2)	1/1(sph)	0/5()	0/3()	2/9(bpsE;bpsH)	0()	B. mosaicus	Yes	No
Bacillus_anthracis_GCF_002025345_1_ASM202534v1_genomic	GCF_002025345.1	g__Bacillus (UID902)	331561	99.23	0.15	0	B_anthracis_Ames_TYPE_STRAIN.fna (99.9876)	mosaicus(99.9896)	anthracis(99.9876)	anthracis(98.4931)	1[No clonal complex](7/7)	(No rpoB allele matches with 100% identity and 100% coverage)	Group_III(mosaicus)	clade3	3/3(cya;lef;pagA)	0/4()	3/3(nheA;nheB;nheC)	0/4()	0/1()	1/1(sph)	5/5(capA;capB;capC;capD;capE)	3/3(hasA;hasB;hasC)	1/9(bpsE)	0()	B. mosaicus subsp. anthracis biovar Anthracis; B. anthracis biovar Anthracis; B. Anthracis	Yes	No
Bacillus_anthracis_GCF_002525715_1_ASM252571v1_genomic	GCF_002525715.1	g__Bacillus (UID902)	331476	99.23	0.15	0	B_anthracis_Ames_TYPE_STRAIN.fna (99.9931)	mosaicus(99.9983)	anthracis(99.9931)	anthracis(98.7384)	1[No clonal complex](7/7)	(No rpoB allele matches with 100% identity and 100% coverage)	Group_III(mosaicus)	clade3	3/3(cya;lef;pagA)	0/4()	3/3(nheA;nheB;nheC)	0/4()	0/1()	1/1(sph)	0/5()	3/3(hasA;hasB;hasC)	1/9(bpsE)	0()	B. mosaicus subsp. anthracis biovar Anthracis; B. anthracis biovar Anthracis; B. Anthracis	Yes	No
Bacillus_anthracis_GCF_002560185_1_ASM256018v1_genomic	GCF_002560185.1	g__Bacillus (UID902)	202080	98.92	0.62	0	B_tropicus_N24_TYPE_STRAIN.fna (96.2334)	mosaicus(94.81)	No subspecies	cereus(96.1655)	1997[No clonal complex](7/7)	rpoB|AT0308|W71294|Bacillus|cereus|sl	Group_II(mosaicus/luti)	clade3	0/3()	0/4()	3/3(nheA;nheB;nheC)	4/4(hblA;hblB;hblC;hblD)	1/1(cytK-2)	1/1(sph)	0/5()	0/3()	1/9(bpsE)	0()	B. mosaicus	Yes	No
Bacillus_anthracis_GCF_002025375_1_ASM202537v1_genomic	GCF_002025375.1	g__Bacillus (UID902)	413677	99.23	0.15	0	B_anthracis_Ames_TYPE_STRAIN.fna (99.9873)	mosaicus(99.9892)	anthracis(99.9873)	anthracis(98.5535)	1[No clonal complex](7/7)	(No rpoB allele matches with 100% identity and 100% coverage)	Group_III(mosaicus)	clade3	3/3(cya;lef;pagA)	0/4()	3/3(nheA;nheB;nheC)	0/4()	0/1()	1/1(sph)	5/5(capA;capB;capC;capD;capE)	3/3(hasA;hasB;hasC)	1/9(bpsE)	0()	B. mosaicus subsp. anthracis biovar Anthracis; B. anthracis biovar Anthracis; B. Anthracis	Yes	No
Bacillus_anthracis_GCF_002525765_1_ASM252576v1_genomic	GCF_002525765.1	g__Bacillus (UID902)	511538	99.23	0.15	0	B_anthracis_Ames_TYPE_STRAIN.fna (99.9934)	mosaicus(99.9986)	anthracis(99.9934)	anthracis(98.6531)	1[No clonal complex](7/7)	(No rpoB allele matches with 100% identity and 100% coverage)	Group_III(mosaicus)	clade3	0/3()	0/4()	3/3(nheA;nheB;nheC)	0/4()	0/1()	1/1(sph)	0/5()	3/3(hasA;hasB;hasC)	1/9(bpsE)	0()	B. mosaicus subsp. anthracis; B. anthracis	Yes	No
Bacillus_anthracis_GCF_002560535_1_ASM256053v1_genomic	GCF_002560535.1	g__Bacillus (UID902)	259774	98.92	0.31	0	B_tropicus_N24_TYPE_STRAIN.fna (96.1876)	mosaicus(94.8241)	No subspecies	cereus(96.1509)	2179[No clonal complex](7/7)	(No rpoB allele matches with 100% identity and 100% coverage)	Group_II(mosaicus/luti)	clade3	0/3()	0/4()	3/3(nheA;nheB;nheC)	4/4(hblA;hblB;hblC;hblD)	1/1(cytK-2)	1/1(sph)	0/5()	0/3()	1/9(bpsE)	0()	B. mosaicus	Yes	No
Bacillus_anthracis_GCF_002025395_1_ASM202539v1_genomic	GCF_002025395.1	g__Bacillus (UID902)	287604	99.23	0.15	0	B_anthracis_Ames_TYPE_STRAIN.fna (99.984)	mosaicus(99.9853)	anthracis(99.984)	anthracis(98.7104)	1[No clonal complex](7/7)	(No rpoB allele matches with 100% identity and 100% coverage)	Group_III(mosaicus)	clade3	3/3(cya;lef;pagA)	0/4()	3/3(nheA;nheB;nheC)	0/4()	0/1()	1/1(sph)	0/5()	3/3(hasA;hasB;hasC)	1/9(bpsE)	0()	B. mosaicus subsp. anthracis biovar Anthracis; B. anthracis biovar Anthracis; B. Anthracis	Yes	No
Bacillus_anthracis_GCF_002525775_1_ASM252577v1_genomic	GCF_002525775.1	g__Bacillus (UID902)	454397	99.23	0.15	0	B_anthracis_Ames_TYPE_STRAIN.fna (99.9935)	mosaicus(99.9988)	anthracis(99.9935)	anthracis(98.6951)	1[No clonal complex](7/7)	(No rpoB allele matches with 100% identity and 100% coverage)	Group_III(mosaicus)	clade3	1/3(pagA)	0/4()	3/3(nheA;nheB;nheC)	0/4()	0/1()	1/1(sph)	0/5()	3/3(hasA;hasB;hasC)	1/9(bpsE)	0()	B. mosaicus subsp. anthracis; B. anthracis	Yes	No
Bacillus_anthracis_GCF_002560675_1_ASM256067v1_genomic	GCF_002560675.1	g__Bacillus (UID902)	255985	98.92	0.51	0	B_tropicus_N24_TYPE_STRAIN.fna (96.2247)	mosaicus(94.8943)	No subspecies	cereus(96.2005)	2181[No clonal complex](7/7)	rpoB|AT0308|W71294|Bacillus|cereus|sl	Group_II(mosaicus/luti)	clade3	0/3()	0/4()	3/3(nheA;nheB;nheC)	4/4(hblA;hblB;hblC;hblD)	1/1(cytK-2)	1/1(sph)	0/5()	0/3()	1/9(bpsE)	0()	B. mosaicus	Yes	No
Bacillus_anthracis_GCF_002025415_1_ASM202541v1_genomic	GCF_002025415.1	g__Bacillus (UID902)	331560	99.23	0.15	0	B_anthracis_Ames_TYPE_STRAIN.fna (99.979)	mosaicus(99.9886)	anthracis(99.979)	anthracis(98.5472)	1[No clonal complex](7/7)	(No rpoB allele matches with 100% identity and 100% coverage)	Group_III(mosaicus)	clade3	3/3(cya;lef;pagA)	0/4()	3/3(nheA;nheB;nheC)	0/4()	0/1()	1/1(sph)	5/5(capA;capB;capC;capD;capE)	3/3(hasA;hasB;hasC)	1/9(bpsE)	0()	B. mosaicus subsp. anthracis biovar Anthracis; B. anthracis biovar Anthracis; B. Anthracis	Yes	No
Bacillus_anthracis_GCF_002525785_1_ASM252578v1_genomic	GCF_002525785.1	g__Bacillus (UID902)	482670	99.23	0.15	0	B_anthracis_Ames_TYPE_STRAIN.fna (99.9933)	mosaicus(99.9992)	anthracis(99.9933)	anthracis(98.6571)	1[No clonal complex](7/7)	(No rpoB allele matches with 100% identity and 100% coverage)	Group_III(mosaicus)	clade3	1/3(pagA)	0/4()	3/3(nheA;nheB;nheC)	0/4()	0/1()	1/1(sph)	0/5()	3/3(hasA;hasB;hasC)	1/9(bpsE)	0()	B. mosaicus subsp. anthracis; B. anthracis	Yes	No
Bacillus_anthracis_GCF_002561055_1_ASM256105v1_genomic	GCF_002561055.1	g__Bacillus (UID902)	291806	99.23	0	0	B_tropicus_N24_TYPE_STRAIN.fna (96.6378)	mosaicus(94.7652)	No subspecies	cereus(96.6459)	2174[No clonal complex](7/7)	rpoB|AT0365|K60067|Bacillus|cereus|sl	Group_II(mosaicus/luti)	clade3	0/3()	0/4()	3/3(nheA;nheB;nheC)	4/4(hblA;hblB;hblC;hblD)	1/1(cytK-2)	1/1(sph)	0/5()	0/3()	1/9(bpsE)	0()	B. mosaicus	Yes	No
Bacillus_anthracis_GCF_002025435_1_ASM202543v1_genomic	GCF_002025435.1	g__Bacillus (UID902)	331558	99.23	0.15	0	B_anthracis_Ames_TYPE_STRAIN.fna (99.9816)	mosaicus(99.98899999999999)	anthracis(99.9816)	anthracis(98.545)	1[No clonal complex](7/7)	(No rpoB allele matches with 100% identity and 100% coverage)	Group_III(mosaicus)	clade3	3/3(cya;lef;pagA)	0/4()	3/3(nheA;nheB;nheC)	0/4()	0/1()	1/1(sph)	5/5(capA;capB;capC;capD;capE)	3/3(hasA;hasB;hasC)	1/9(bpsE)	0()	B. mosaicus subsp. anthracis biovar Anthracis; B. anthracis biovar Anthracis; B. Anthracis	Yes	No
Bacillus_anthracis_GCF_002550395_1_ASM255039v1_genomic	GCF_002550395.1	g__Bacillus (UID902)	139532	99.23	0.01	0	B_tropicus_N24_TYPE_STRAIN.fna (96.0221)	mosaicus(94.8226)	No subspecies	cereus(96.1196)	2003[No clonal complex](7/7)	(No rpoB allele matches with 100% identity and 100% coverage)	Group_II(mosaicus/luti)	clade3	0/3()	0/4()	3/3(nheA;nheB;nheC)	4/4(hblA;hblB;hblC;hblD)	1/1(cytK-2)	1/1(sph)	0/5()	0/3()	1/9(bpsE)	0()	B. mosaicus	Yes	No
Bacillus_anthracis_GCF_002561195_1_ASM256119v1_genomic	GCF_002561195.1	g__Bacillus (UID902)	209861	99.38	1.15	0	B_tropicus_N24_TYPE_STRAIN.fna (96.7203)	mosaicus(94.7817)	No subspecies	cereus(96.7055)	2169[No clonal complex](7/7)	rpoB|AT0365|K60067|Bacillus|cereus|sl	Group_II(mosaicus/luti)	clade3	0/3()	0/4()	3/3(nheA;nheB;nheC)	4/4(hblA;hblB;hblC;hblD)	1/1(cytK-2)	1/1(sph)	0/5()	0/3()	1/9(bpsE)	0()	B. mosaicus	Yes	No
Bacillus_anthracis_GCF_002025455_1_ASM202545v1_genomic	GCF_002025455.1	g__Bacillus (UID902)	331561	99.23	0.15	0	B_anthracis_Ames_TYPE_STRAIN.fna (99.9793)	mosaicus(99.9783)	anthracis(99.9793)	anthracis(98.544)	1[No clonal complex](7/7)	(No rpoB allele matches with 100% identity and 100% coverage)	Group_III(mosaicus)	clade3	3/3(cya;lef;pagA)	0/4()	3/3(nheA;nheB;nheC)	0/4()	0/1()	1/1(sph)	5/5(capA;capB;capC;capD;capE)	3/3(hasA;hasB;hasC)	1/9(bpsE)	0()	B. mosaicus subsp. anthracis biovar Anthracis; B. anthracis biovar Anthracis; B. Anthracis	Yes	No
Bacillus_anthracis_GCF_002550475_1_ASM255047v1_genomic	GCF_002550475.1	g__Bacillus (UID902)	214447	99.23	0.53	0	B_albus_N35-10-2_TYPE_STRAIN.fna (95.6426)	mosaicus(93.3692)	No subspecies	UnknownSubspecies9*(99.3798)	1996[No clonal complex](7/7)	(No rpoB allele matches with 100% identity and 100% coverage)	Group_II(mosaicus/luti)	clade2	0/3()	0/4()	3/3(nheA;nheB;nheC)	4/4(hblA;hblB;hblC;hblD)	0/1()	1/1(sph)	0/5()	0/3()	1/9(bpsE)	0()	B. mosaicus	Yes	No
Bacillus_anthracis_GCF_002561395_1_ASM256139v1_genomic	GCF_002561395.1	g__Bacillus (UID902)	207551	99.23	0.29	0	B_tropicus_N24_TYPE_STRAIN.fna (96.509)	mosaicus(94.6295)	No subspecies	cereus(96.4745)	78[No clonal complex](7/7)	rpoB|AT0365|K60067|Bacillus|cereus|sl	Group_II(mosaicus/luti)	clade3	0/3()	0/4()	3/3(nheA;nheB;nheC)	4/4(hblA;hblB;hblC;hblD)	1/1(cytK-2)	1/1(sph)	0/5()	0/3()	1/9(bpsE)	0()	B. mosaicus	Yes	No
Bacillus_anthracis_GCF_002208785_1_ASM220878v2_genomic	GCF_002208785.1	g__Bacillus (UID902)	5228806	99.23	0.15	0	B_anthracis_Ames_TYPE_STRAIN.fna (99.9941)	mosaicus(99.9995)	anthracis(99.9941)	anthracis(98.6762)	1[No clonal complex](7/7)	(No rpoB allele matches with 100% identity and 100% coverage)	Group_III(mosaicus)	clade3	3/3(cya;lef;pagA)	0/4()	3/3(nheA;nheB;nheC)	0/4()	0/1()	1/1(sph)	0/5()	3/3(hasA;hasB;hasC)	1/9(bpsE)	0()	B. mosaicus subsp. anthracis biovar Anthracis; B. anthracis biovar Anthracis; B. Anthracis	Yes	No
Bacillus_anthracis_GCF_002552535_1_ASM255253v1_genomic	GCF_002552535.1	g__Bacillus (UID902)	179976	99.23	0.26	0	B_tropicus_N24_TYPE_STRAIN.fna (96.4962)	mosaicus(94.5629)	No subspecies	cereus(96.3734)	78[No clonal complex](7/7)	rpoB|AT0365|K60067|Bacillus|cereus|sl	Group_II(mosaicus/luti)	clade3	0/3()	0/4()	3/3(nheA;nheB;nheC)	4/4(hblA;hblB;hblC;hblD)	1/1(cytK-2)	1/1(sph)	0/5()	0/3()	1/9(bpsE)	0()	B. mosaicus	Yes	No
Bacillus_anthracis_GCF_002561555_1_ASM256155v1_genomic	GCF_002561555.1	g__Bacillus (UID902)	203846	99.23	0.26	0	B_tropicus_N24_TYPE_STRAIN.fna (96.5328)	mosaicus(94.5767)	No subspecies	cereus(96.3935)	1999[No clonal complex](7/7)	rpoB|AT0365|K60067|Bacillus|cereus|sl	Group_II(mosaicus/luti)	clade3	0/3()	0/4()	3/3(nheA;nheB;nheC)	4/4(hblA;hblB;hblC;hblD)	1/1(cytK-2)	1/1(sph)	0/5()	0/3()	1/9(bpsE)	0()	B. mosaicus	Yes	No
Bacillus_anthracis_GCF_002233635_1_ASM223363v1_genomic	GCF_002233635.1	g__Bacillus (UID902)	472345	99.23	0.15	0	B_anthracis_Ames_TYPE_STRAIN.fna (99.9758)	mosaicus(99.9777)	anthracis(99.9758)	anthracis(98.5404)	1[No clonal complex](7/7)	(No rpoB allele matches with 100% identity and 100% coverage)	Group_III(mosaicus)	clade3	3/3(cya;lef;pagA)	0/4()	3/3(nheA;nheB;nheC)	0/4()	0/1()	1/1(sph)	5/5(capA;capB;capC;capD;capE)	3/3(hasA;hasB;hasC)	1/9(bpsE)	0()	B. mosaicus subsp. anthracis biovar Anthracis; B. anthracis biovar Anthracis; B. Anthracis	Yes	No
Bacillus_anthracis_GCF_002553265_1_ASM255326v1_genomic	GCF_002553265.1	g__Bacillus (UID902)	191071	99.23	0.26	0	B_tropicus_N24_TYPE_STRAIN.fna (96.5408)	mosaicus(94.5995)	No subspecies	cereus(96.4064)	1999[No clonal complex](7/7)	rpoB|AT0365|K60067|Bacillus|cereus|sl	Group_II(mosaicus/luti)	clade3	0/3()	0/4()	3/3(nheA;nheB;nheC)	4/4(hblA;hblB;hblC;hblD)	1/1(cytK-2)	1/1(sph)	0/5()	0/3()	1/9(bpsE)	0()	B. mosaicus	Yes	No
Bacillus_anthracis_GCF_002561845_1_ASM256184v1_genomic	GCF_002561845.1	g__Bacillus (UID902)	216495	99.23	0.88	0	B_tropicus_N24_TYPE_STRAIN.fna (96.5235)	mosaicus(94.5398)	No subspecies	cereus(96.49)	78[No clonal complex](7/7)	rpoB|AT0365|K60067|Bacillus|cereus|sl	Group_II(mosaicus/luti)	clade3	0/3()	0/4()	3/3(nheA;nheB;nheC)	4/4(hblA;hblB;hblC;hblD)	1/1(cytK-2)	1/1(sph)	0/5()	0/3()	1/9(bpsE)	0()	B. mosaicus	Yes	No
Bacillus_anthracis_GCF_002277915_1_ASM227791v1_genomic	GCF_002277915.1	g__Bacillus (UID902)	5245242	99.23	0.62	66.67	B_anthracis_Ames_TYPE_STRAIN.fna (99.9915)	mosaicus(99.9932)	anthracis(99.9915)	anthracis(98.4616)	1[No clonal complex](7/7)	(No rpoB allele matches with 100% identity and 100% coverage)	Group_III(mosaicus)	clade3	3/3(cya;lef;pagA)	0/4()	3/3(nheA;nheB;nheC)	0/4()	0/1()	1/1(sph)	5/5(capA;capB;capC;capD;capE)	3/3(hasA;hasB;hasC)	1/9(bpsE)	0()	B. mosaicus subsp. anthracis biovar Anthracis; B. anthracis biovar Anthracis; B. Anthracis	Yes	No
Bacillus_anthracis_GCF_002558905_1_ASM255890v1_genomic	GCF_002558905.1	g__Bacillus (UID902)	158494	99.23	0.75	0	B_tropicus_N24_TYPE_STRAIN.fna (96.8118)	mosaicus(95.2068)	No subspecies	cereus(96.7067)	1980[No clonal complex](7/7)	(No rpoB allele matches with 100% identity and 100% coverage)	Group_II(mosaicus/luti)	clade3	0/3()	0/4()	3/3(nheA;nheB;nheC)	4/4(hblA;hblB;hblC;hblD)	1/1(cytK-2)	1/1(sph)	0/5()	0/3()	1/9(bpsE)	0()	B. mosaicus	Yes	Yes
Bacillus_anthracis_GCF_002564895_1_ASM256489v1_genomic	GCF_002564895.1	g__Bacillus (UID902)	99882	99.23	0.26	0	B_tropicus_N24_TYPE_STRAIN.fna (96.5723)	mosaicus(94.661)	No subspecies	cereus(96.4332)	78[No clonal complex](7/7)	rpoB|AT0365|K60067|Bacillus|cereus|sl	Group_II(mosaicus/luti)	clade3	0/3()	0/4()	3/3(nheA;nheB;nheC)	4/4(hblA;hblB;hblC;hblD)	1/1(cytK-2)	1/1(sph)	0/5()	0/3()	1/9(bpsE)	0()	B. mosaicus	No	No
Bacillus_anthracis_GCF_002356575_1_ASM235657v1_genomic	GCF_002356575.1	g__Bacillus (UID902)	5228065	99.23	0.15	0	B_anthracis_Ames_TYPE_STRAIN.fna (99.9947)	mosaicus(99.9948)	anthracis(99.9947)	anthracis(98.4951)	1[No clonal complex](7/7)	(No rpoB allele matches with 100% identity and 100% coverage)	Group_III(mosaicus)	clade3	3/3(cya;lef;pagA)	0/4()	3/3(nheA;nheB;nheC)	0/4()	0/1()	1/1(sph)	5/5(capA;capB;capC;capD;capE)	3/3(hasA;hasB;hasC)	1/9(bpsE)	0()	B. mosaicus subsp. anthracis biovar Anthracis; B. anthracis biovar Anthracis; B. Anthracis	Yes	No
Bacillus_anthracis_GCF_002559375_1_ASM255937v1_genomic	GCF_002559375.1	g__Bacillus (UID902)	203973	99.23	0.1	0	B_tropicus_N24_TYPE_STRAIN.fna (96.5089)	mosaicus(94.6536)	No subspecies	cereus(96.4329)	1945[No clonal complex](7/7)	rpoB|AT0365|K60067|Bacillus|cereus|sl	Group_II(mosaicus/luti)	clade3	0/3()	0/4()	3/3(nheA;nheB;nheC)	4/4(hblA;hblB;hblC;hblD)	1/1(cytK-2)	1/1(sph)	0/5()	0/3()	1/9(bpsE)	0()	B. mosaicus	Yes	No
Bacillus_anthracis_GCF_002566085_1_ASM256608v1_genomic	GCF_002566085.1	g__Bacillus (UID902)	132672	99.23	0.11	0	B_tropicus_N24_TYPE_STRAIN.fna (96.4945)	mosaicus(94.6017)	No subspecies	cereus(96.4758)	2001[No clonal complex](7/7)	rpoB|AT0365|K60067|Bacillus|cereus|sl	Group_II(mosaicus/luti)	clade3	0/3()	0/4()	3/3(nheA;nheB;nheC)	4/4(hblA;hblB;hblC;hblD)	1/1(cytK-2)	1/1(sph)	0/5()	0/3()	1/9(bpsE)	0()	B. mosaicus	Yes	No
Bacillus_anthracis_GCF_002525685_1_ASM252568v1_genomic	GCF_002525685.1	g__Bacillus (UID902)	435896	99.23	0.15	0	B_anthracis_Ames_TYPE_STRAIN.fna (99.9928)	mosaicus(99.9985)	anthracis(99.9928)	anthracis(98.6909)	1[No clonal complex](7/7)	(No rpoB allele matches with 100% identity and 100% coverage)	Group_III(mosaicus)	clade3	3/3(cya;lef;pagA)	0/4()	3/3(nheA;nheB;nheC)	0/4()	0/1()	1/1(sph)	0/5()	3/3(hasA;hasB;hasC)	1/9(bpsE)	0()	B. mosaicus subsp. anthracis biovar Anthracis; B. anthracis biovar Anthracis; B. Anthracis	Yes	No
Bacillus_anthracis_GCF_002559605_1_ASM255960v1_genomic	GCF_002559605.1	g__Bacillus (UID902)	164082	99.23	0	0	B_tropicus_N24_TYPE_STRAIN.fna (96.0466)	mosaicus(94.8854)	No subspecies	cereus(96.1852)	2165[No clonal complex](7/7)	(No rpoB allele matches with 100% identity and 100% coverage)	Group_II(mosaicus/luti)	clade3	0/3()	0/4()	3/3(nheA;nheB;nheC)	4/4(hblA;hblB;hblC;hblD)	1/1(cytK-2)	1/1(sph)	0/5()	0/3()	1/9(bpsE)	0()	B. mosaicus	Yes	No
Bacillus_anthracis_GCF_002896665_1_ASM289666v1_genomic	GCF_002896665.1	g__Bacillus (UID902)	204688	99.23	0.15	0	B_anthracis_Ames_TYPE_STRAIN.fna (99.9691)	mosaicus(99.9705)	anthracis(99.9691)	anthracis(98.4999)	1[No clonal complex](7/7)	(No rpoB allele matches with 100% identity and 100% coverage)	Group_III(mosaicus)	clade3	3/3(cya;lef;pagA)	0/4()	3/3(nheA;nheB;nheC)	0/4()	0/1()	1/1(sph)	5/5(capA;capB;capC;capD;capE)	3/3(hasA;hasB;hasC)	1/9(bpsE)	0()	B. mosaicus subsp. anthracis biovar Anthracis; B. anthracis biovar Anthracis; B. Anthracis	Yes	No
Bacillus_anthracis_GCF_900011745_1_ANSES_94_genomic	GCF_900011745.1	g__Bacillus (UID902)	255979	99.23	0.15	0	B_anthracis_Ames_TYPE_STRAIN.fna (99.9863)	mosaicus(99.9875)	anthracis(99.9863)	anthracis(98.529)	1[No clonal complex](7/7)	(No rpoB allele matches with 100% identity and 100% coverage)	Group_III(mosaicus)	clade3	3/3(cya;lef;pagA)	0/4()	3/3(nheA;nheB;nheC)	0/4()	0/1()	1/1(sph)	5/5(capA;capB;capC;capD;capE)	3/3(hasA;hasB;hasC)	1/9(bpsE)	0()	B. mosaicus subsp. anthracis biovar Anthracis; B. anthracis biovar Anthracis; B. Anthracis	Yes	No
Bacillus_anthracis_GCF_002567055_1_ASM256705v1_genomic	GCF_002567055.1	g__Bacillus (UID902)	321348	99.23	0.26	0	B_tropicus_N24_TYPE_STRAIN.fna (96.5131)	mosaicus(94.5982)	No subspecies	cereus(96.4512)	1999[No clonal complex](7/7)	rpoB|AT0365|K60067|Bacillus|cereus|sl	Group_II(mosaicus/luti)	clade3	0/3()	0/4()	3/3(nheA;nheB;nheC)	4/4(hblA;hblB;hblC;hblD)	1/1(cytK-2)	1/1(sph)	0/5()	0/3()	1/9(bpsE)	0()	B. mosaicus	Yes	No
Bacillus_anthracis_GCF_002896695_1_ASM289669v1_genomic	GCF_002896695.1	g__Bacillus (UID902)	165170	99.23	0.16	50	B_anthracis_Ames_TYPE_STRAIN.fna (99.986)	mosaicus(99.9878)	anthracis(99.986)	anthracis(98.5228)	1[No clonal complex](7/7)	(No rpoB allele matches with 100% identity and 100% coverage)	Group_III(mosaicus)	clade3	3/3(cya;lef;pagA)	0/4()	3/3(nheA;nheB;nheC)	0/4()	0/1()	1/1(sph)	5/5(capA;capB;capC;capD;capE)	3/3(hasA;hasB;hasC)	1/9(bpsE)	0()	B. mosaicus subsp. anthracis biovar Anthracis; B. anthracis biovar Anthracis; B. Anthracis	Yes	No
Bacillus_anthracis_GCF_003368005_1_ASM336800v1_genomic	GCF_003368005.1	g__Bacillus (UID902)	898960	99.2	0.15	0	B_anthracis_Ames_TYPE_STRAIN.fna (99.9831)	mosaicus(99.9843)	anthracis(99.9831)	anthracis(98.5119)	1[No clonal complex](7/7)	(No rpoB allele matches with 100% identity and 100% coverage)	Group_III(mosaicus)	clade3	3/3(cya;lef;pagA)	0/4()	3/3(nheA;nheB;nheC)	0/4()	0/1()	1/1(sph)	5/5(capA;capB;capC;capD;capE)	3/3(hasA;hasB;hasC)	1/9(bpsE)	0()	B. mosaicus subsp. anthracis biovar Anthracis; B. anthracis biovar Anthracis; B. Anthracis	Yes	No
Bacillus_anthracis_GCF_002567755_1_ASM256775v1_genomic	GCF_002567755.1	g__Bacillus (UID902)	207035	98.92	0.62	0	B_tropicus_N24_TYPE_STRAIN.fna (96.2629)	mosaicus(94.8279)	No subspecies	cereus(96.1674)	1997[No clonal complex](7/7)	(No rpoB allele matches with 100% identity and 100% coverage)	Group_II(mosaicus/luti)	clade3	0/3()	0/4()	3/3(nheA;nheB;nheC)	4/4(hblA;hblB;hblC;hblD)	1/1(cytK-2)	1/1(sph)	0/5()	0/3()	1/9(bpsE)	0()	B. mosaicus	Yes	Yes
Bacillus_anthracis_GCF_002583575_1_ASM258357v1_genomic	GCF_002583575.1	g__Bacillus (UID902)	104682	98.92	0.49	0	B_pacificus_EB422_TYPE_STRAIN.fna (96.9409)	mosaicus(95.0374)	No subspecies	cereus(96.1474)	2153[No clonal complex](7/7)	(No rpoB allele matches with 100% identity and 100% coverage)	Group_III(mosaicus)	clade3	0/3()	0/4()	3/3(nheA;nheB;nheC)	0/4()	1/1(cytK-2)	1/1(sph)	0/5()	0/3()	1/9(bpsE)	0()	B. mosaicus	Yes	Yes
Bacillus_anthracis_GCF_003063965_1_ASM306396v1_genomic	GCF_003063965.1	g__Bacillus (UID902)	1198368	99.23	0.15	0	B_anthracis_Ames_TYPE_STRAIN.fna (99.9853)	mosaicus(99.9862)	anthracis(99.9853)	anthracis(98.5618)	2[No clonal complex](7/7)	(No rpoB allele matches with 100% identity and 100% coverage)	Group_III(mosaicus)	clade3	3/3(cya;lef;pagA)	0/4()	3/3(nheA;nheB;nheC)	0/4()	0/1()	1/1(sph)	5/5(capA;capB;capC;capD;capE)	3/3(hasA;hasB;hasC)	1/9(bpsE)	0()	B. mosaicus subsp. anthracis biovar Anthracis; B. anthracis biovar Anthracis; B. Anthracis	Yes	No
Bacillus_anthracis_GCF_002570225_1_ASM257022v1_genomic	GCF_002570225.1	g__Bacillus (UID902)	89373	98.92	0.77	0	B_anthracis_Ames_TYPE_STRAIN.fna (98.6454)	mosaicus(98.6655)	No subspecies	anthracis(98.9085)	1887[No clonal complex](7/7)	rpoB|AT0463|W80275|Bacillus|cereus|sl	Group_III(mosaicus)	clade3	0/3()	0/4()	3/3(nheA;nheB;nheC)	4/4(hblA;hblB;hblC;hblD)	1/1(cytK-2)	1/1(sph)	0/5()	0/3()	1/9(bpsE)	0()	B. mosaicus	No	No
Bacillus_anthracis_GCF_002584475_1_ASM258447v1_genomic	GCF_002584475.1	g__Bacillus (UID902)	136369	99.23	0.04	100	B_tropicus_N24_TYPE_STRAIN.fna (96.7066)	mosaicus(94.8245)	No subspecies	cereus(96.6785)	1998[No clonal complex](7/7)	(No rpoB allele matches with 100% identity and 100% coverage)	Group_II(mosaicus/luti)	clade3	0/3()	0/4()	3/3(nheA;nheB;nheC)	4/4(hblA;hblB;hblC;hblD)	0/1()	1/1(sph)	0/5()	0/3()	1/9(bpsE)	0()	B. mosaicus	Yes	No
Bacillus_anthracis_GCF_003063985_1_ASM306398v1_genomic	GCF_003063985.1	g__Bacillus (UID902)	1198119	99.23	2.03	0	B_anthracis_Ames_TYPE_STRAIN.fna (99.9695)	mosaicus(99.9708)	anthracis(99.9695)	anthracis(98.5184)	2[No clonal complex](7/7)	(No rpoB allele matches with 100% identity and 100% coverage)	Group_III(mosaicus)	clade3	3/3(cya;lef;pagA)	0/4()	3/3(nheA;nheB;nheC)	0/4()	0/1()	1/1(sph)	5/5(capA;capB;capC;capD;capE)	3/3(hasA;hasB;hasC)	1/9(bpsE)	0()	B. mosaicus subsp. anthracis biovar Anthracis; B. anthracis biovar Anthracis; B. Anthracis	Yes	No
Bacillus_anthracis_GCF_002570575_1_ASM257057v1_genomic	GCF_002570575.1	g__Bacillus (UID902)	217510	99.23	0.67	0	B_tropicus_N24_TYPE_STRAIN.fna (96.5571)	mosaicus(94.5146)	No subspecies	cereus(96.5045)	78[No clonal complex](7/7)	rpoB|AT0365|K60067|Bacillus|cereus|sl	Group_II(mosaicus/luti)	clade3	0/3()	0/4()	3/3(nheA;nheB;nheC)	4/4(hblA;hblB;hblC;hblD)	1/1(cytK-2)	1/1(sph)	0/5()	0/3()	1/9(bpsE)	0()	B. mosaicus	Yes	No
Bacillus_anthracis_GCF_002584485_1_ASM258448v1_genomic	GCF_002584485.1	g__Bacillus (UID902)	143112	99.23	0.57	0	B_tropicus_N24_TYPE_STRAIN.fna (96.4844)	mosaicus(94.5276)	No subspecies	cereus(96.4461)	2001[No clonal complex](7/7)	rpoB|AT0365|K60067|Bacillus|cereus|sl	Group_II(mosaicus/luti)	clade3	0/3()	0/4()	3/3(nheA;nheB;nheC)	4/4(hblA;hblB;hblC;hblD)	1/1(cytK-2)	1/1(sph)	0/5()	0/3()	1/9(bpsE)	0()	B. mosaicus	Yes	No
Bacillus_anthracis_GCF_003064005_1_ASM306400v1_genomic	GCF_003064005.1	g__Bacillus (UID902)	867552	99.23	0.22	50	B_anthracis_Ames_TYPE_STRAIN.fna (99.9824)	mosaicus(99.984)	anthracis(99.9824)	anthracis(98.4817)	2[No clonal complex](7/7)	(No rpoB allele matches with 100% identity and 100% coverage)	Group_III(mosaicus)	clade3	3/3(cya;lef;pagA)	0/4()	3/3(nheA;nheB;nheC)	0/4()	0/1()	1/1(sph)	5/5(capA;capB;capC;capD;capE)	3/3(hasA;hasB;hasC)	1/9(bpsE)	0()	B. mosaicus subsp. anthracis biovar Anthracis; B. anthracis biovar Anthracis; B. Anthracis	Yes	No
Bacillus_anthracis_GCF_002570775_1_ASM257077v1_genomic	GCF_002570775.1	g__Bacillus (UID902)	187597	99.23	0.26	0	B_tropicus_N24_TYPE_STRAIN.fna (96.6265)	mosaicus(94.65100000000001)	No subspecies	cereus(96.5339)	1170[No clonal complex](7/7)	rpoB|AT0365|K60067|Bacillus|cereus|sl	Group_II(mosaicus/luti)	clade3	0/3()	0/4()	3/3(nheA;nheB;nheC)	4/4(hblA;hblB;hblC;hblD)	1/1(cytK-2)	1/1(sph)	0/5()	0/3()	1/9(bpsE)	0()	B. mosaicus	Yes	No
Bacillus_anthracis_GCF_002584885_1_ASM258488v1_genomic	GCF_002584885.1	g__Bacillus (UID902)	223674	98.92	0.93	0	B_tropicus_N24_TYPE_STRAIN.fna (96.2121)	mosaicus(94.8158)	No subspecies	cereus(96.1343)	1997[No clonal complex](7/7)	(No rpoB allele matches with 100% identity and 100% coverage)	Group_II(mosaicus/luti)	clade3	0/3()	0/4()	3/3(nheA;nheB;nheC)	4/4(hblA;hblB;hblC;hblD)	1/1(cytK-2)	1/1(sph)	0/5()	0/3()	1/9(bpsE)	0()	B. mosaicus	Yes	No
Bacillus_anthracis_GCF_003064015_1_ASM306401v1_genomic	GCF_003064015.1	g__Bacillus (UID902)	1197737	99.23	0.15	0	B_anthracis_Ames_TYPE_STRAIN.fna (99.9566)	mosaicus(99.9579)	anthracis(99.9566)	anthracis(98.5135)	3[No clonal complex](7/7)	(No rpoB allele matches with 100% identity and 100% coverage)	Group_III(mosaicus)	clade3	3/3(cya;lef;pagA)	0/4()	3/3(nheA;nheB;nheC)	0/4()	0/1()	1/1(sph)	5/5(capA;capB;capC;capD;capE)	3/3(hasA;hasB;hasC)	1/9(bpsE)	0()	B. mosaicus subsp. anthracis biovar Anthracis; B. anthracis biovar Anthracis; B. Anthracis	Yes	No
Bacillus_anthracis_GCF_002571055_1_ASM257105v1_genomic	GCF_002571055.1	g__Bacillus (UID902)	343947	98.92	0	0	B_tropicus_N24_TYPE_STRAIN.fna (96.6745)	mosaicus(94.75299999999999)	No subspecies	cereus(96.6719)	2173[No clonal complex](7/7)	rpoB|AT0365|K60067|Bacillus|cereus|sl	Group_II(mosaicus/luti)	clade3	0/3()	0/4()	3/3(nheA;nheB;nheC)	4/4(hblA;hblB;hblC;hblD)	1/1(cytK-2)	1/1(sph)	0/5()	0/3()	1/9(bpsE)	0()	B. mosaicus	Yes	No
Bacillus_anthracis_GCF_002585175_1_ASM258517v1_genomic	GCF_002585175.1	g__Bacillus (UID902)	104137	99.23	0.28	0	B_tropicus_N24_TYPE_STRAIN.fna (96.5587)	mosaicus(94.5519)	No subspecies	cereus(96.4991)	1945[No clonal complex](7/7)	rpoB|AT0365|K60067|Bacillus|cereus|sl	Group_II(mosaicus/luti)	clade3	0/3()	0/4()	3/3(nheA;nheB;nheC)	4/4(hblA;hblB;hblC;hblD)	1/1(cytK-2)	1/1(sph)	0/5()	0/3()	1/9(bpsE)	0()	B. mosaicus	Yes	No
Bacillus_anthracis_GCF_003064045_1_ASM306404v1_genomic	GCF_003064045.1	g__Bacillus (UID902)	580764	99.23	0.15	0	B_anthracis_Ames_TYPE_STRAIN.fna (99.9586)	mosaicus(99.9594)	anthracis(99.9586)	anthracis(98.5486)	3[No clonal complex](7/7)	(No rpoB allele matches with 100% identity and 100% coverage)	Group_III(mosaicus)	clade3	3/3(cya;lef;pagA)	0/4()	3/3(nheA;nheB;nheC)	0/4()	0/1()	1/1(sph)	5/5(capA;capB;capC;capD;capE)	3/3(hasA;hasB;hasC)	1/9(bpsE)	0()	B. mosaicus subsp. anthracis biovar Anthracis; B. anthracis biovar Anthracis; B. Anthracis	Yes	No
Bacillus_anthracis_GCF_002574185_1_ASM257418v1_genomic	GCF_002574185.1	g__Bacillus (UID902)	291827	99.23	0	0	B_tropicus_N24_TYPE_STRAIN.fna (96.7134)	mosaicus(94.7896)	No subspecies	cereus(96.6787)	2174[No clonal complex](7/7)	rpoB|AT0365|K60067|Bacillus|cereus|sl	Group_II(mosaicus/luti)	clade3	0/3()	0/4()	3/3(nheA;nheB;nheC)	4/4(hblA;hblB;hblC;hblD)	1/1(cytK-2)	1/1(sph)	0/5()	0/3()	1/9(bpsE)	0()	B. mosaicus	Yes	Yes
Bacillus_anthracis_GCF_002896575_1_ASM289657v1_genomic	GCF_002896575.1	g__Bacillus (UID902)	548286	99.23	0.15	0	B_anthracis_Ames_TYPE_STRAIN.fna (99.9704)	mosaicus(99.9868)	anthracis(99.9704)	anthracis(98.5302)	1[No clonal complex](7/7)	(No rpoB allele matches with 100% identity and 100% coverage)	Group_III(mosaicus)	clade3	3/3(cya;lef;pagA)	0/4()	3/3(nheA;nheB;nheC)	0/4()	0/1()	1/1(sph)	5/5(capA;capB;capC;capD;capE)	3/3(hasA;hasB;hasC)	1/9(bpsE)	0()	B. mosaicus subsp. anthracis biovar Anthracis; B. anthracis biovar Anthracis; B. Anthracis	Yes	No
Bacillus_anthracis_GCF_003064085_1_ASM306408v1_genomic	GCF_003064085.1	g__Bacillus (UID902)	699941	99.23	0.15	0	B_anthracis_Ames_TYPE_STRAIN.fna (99.956)	mosaicus(99.9576)	anthracis(99.956)	anthracis(98.5065)	3[No clonal complex](7/7)	(No rpoB allele matches with 100% identity and 100% coverage)	Group_III(mosaicus)	clade3	0/3()	0/4()	3/3(nheA;nheB;nheC)	0/4()	0/1()	1/1(sph)	5/5(capA;capB;capC;capD;capE)	0/3()	1/9(bpsE)	0()	B. mosaicus subsp. anthracis; B. anthracis	Yes	No
Bacillus_anthracis_GCF_002574215_1_ASM257421v1_genomic	GCF_002574215.1	g__Bacillus (UID902)	80927	97.84	2.62	5.56	B_tropicus_N24_TYPE_STRAIN.fna (93.9091)	mosaicus(93.6649)	No subspecies	UnknownSubspecies7*(93.8791)	2183[No clonal complex](7/7)	(No rpoB allele matches with 100% identity and 100% coverage)	Group_II(mosaicus/luti)*	clade2	0/3()	0/4()	3/3(nheA;nheB;nheC)	2/4(hblC;hblD)	0/1()	1/1(sph)	0/5()	0/3()	1/9(bpsE)	0()	B. mosaicus	No	No
Bacillus_anthracis_GCF_002896585_1_ASM289658v1_genomic	GCF_002896585.1	g__Bacillus (UID902)	935843	98.92	0.15	0	B_anthracis_Ames_TYPE_STRAIN.fna (99.9869)	mosaicus(99.9879)	anthracis(99.9869)	anthracis(98.5416)	1[No clonal complex](7/7)	(No rpoB allele matches with 100% identity and 100% coverage)	Group_III(mosaicus)	clade3	3/3(cya;lef;pagA)	0/4()	3/3(nheA;nheB;nheC)	0/4()	0/1()	1/1(sph)	5/5(capA;capB;capC;capD;capE)	3/3(hasA;hasB;hasC)	1/9(bpsE)	0()	B. mosaicus subsp. anthracis biovar Anthracis; B. anthracis biovar Anthracis; B. Anthracis	Yes	No
Bacillus_anthracis_GCF_003227955_1_ASM322795v1_genomic	GCF_003227955.1	g__Bacillus (UID902)	5228599	99.23	0.15	0	B_anthracis_Ames_TYPE_STRAIN.fna (99.9786)	mosaicus(99.9803)	anthracis(99.9786)	anthracis(98.5552)	1[No clonal complex](7/7)	(No rpoB allele matches with 100% identity and 100% coverage)	Group_III(mosaicus)	clade3	3/3(cya;lef;pagA)	0/4()	3/3(nheA;nheB;nheC)	0/4()	0/1()	1/1(sph)	5/5(capA;capB;capC;capD;capE)	3/3(hasA;hasB;hasC)	1/9(bpsE)	0()	B. mosaicus subsp. anthracis biovar Anthracis; B. anthracis biovar Anthracis; B. Anthracis	Yes	No
Bacillus_anthracis_GCF_002574755_1_ASM257475v1_genomic	GCF_002574755.1	g__Bacillus (UID902)	40378	99.23	0.24	0	B_tropicus_N24_TYPE_STRAIN.fna (96.5577)	mosaicus(94.6019)	No subspecies	cereus(96.4547)	2160[No clonal complex](7/7)	rpoB|AT0365|K60067|Bacillus|cereus|sl	Group_II(mosaicus/luti)	clade3	0/3()	0/4()	3/3(nheA;nheB;nheC)	4/4(hblA;hblB;hblC;hblD)	1/1(cytK-2)	1/1(sph)	0/5()	0/3()	1/9(bpsE)	0()	B. mosaicus	No	No
Bacillus_anthracis_GCF_002896595_1_ASM289659v1_genomic	GCF_002896595.1	g__Bacillus (UID902)	634070	99.23	0.15	0	B_anthracis_Ames_TYPE_STRAIN.fna (99.9874)	mosaicus(99.9886)	anthracis(99.9873)	anthracis(98.5594)	1[No clonal complex](7/7)	(No rpoB allele matches with 100% identity and 100% coverage)	Group_III(mosaicus)	clade3	3/3(cya;lef;pagA)	0/4()	3/3(nheA;nheB;nheC)	0/4()	0/1()	1/1(sph)	5/5(capA;capB;capC;capD;capE)	3/3(hasA;hasB;hasC)	1/9(bpsE)	0()	B. mosaicus subsp. anthracis biovar Anthracis; B. anthracis biovar Anthracis; B. Anthracis	Yes	No
Bacillus_anthracis_GCF_003335125_1_ASM333512v1_genomic	GCF_003335125.1	g__Bacillus (UID902)	1162008	99.23	0.15	0	B_anthracis_Ames_TYPE_STRAIN.fna (99.9928)	mosaicus(99.9967)	anthracis(99.9928)	anthracis(98.681)	1[No clonal complex](7/7)	(No rpoB allele matches with 100% identity and 100% coverage)	Group_III(mosaicus)	clade3	3/3(cya;lef;pagA)	0/4()	3/3(nheA;nheB;nheC)	0/4()	0/1()	1/1(sph)	0/5()	3/3(hasA;hasB;hasC)	1/9(bpsE)	0()	B. mosaicus subsp. anthracis biovar Anthracis; B. anthracis biovar Anthracis; B. Anthracis	Yes	No
Bacillus_anthracis_GCF_002575885_1_ASM257588v1_genomic	GCF_002575885.1	g__Bacillus (UID902)	101287	99.23	0.26	0	B_tropicus_N24_TYPE_STRAIN.fna (96.5364)	mosaicus(94.6028)	No subspecies	cereus(96.4231)	1999[No clonal complex](7/7)	rpoB|AT0365|K60067|Bacillus|cereus|sl	Group_II(mosaicus/luti)	clade3	0/3()	0/4()	3/3(nheA;nheB;nheC)	4/4(hblA;hblB;hblC;hblD)	1/1(cytK-2)	1/1(sph)	0/5()	0/3()	1/9(bpsE)	0()	B. mosaicus	Yes	No
Bacillus_anthracis_GCF_002896635_1_ASM289663v1_genomic	GCF_002896635.1	g__Bacillus (UID902)	869458	99.23	0.15	0	B_anthracis_Ames_TYPE_STRAIN.fna (99.9869)	mosaicus(99.9889)	anthracis(99.9869)	anthracis(98.4854)	1[No clonal complex](7/7)	(No rpoB allele matches with 100% identity and 100% coverage)	Group_III(mosaicus)	clade3	3/3(cya;lef;pagA)	0/4()	3/3(nheA;nheB;nheC)	0/4()	0/1()	1/1(sph)	5/5(capA;capB;capC;capD;capE)	3/3(hasA;hasB;hasC)	1/9(bpsE)	0()	B. mosaicus subsp. anthracis biovar Anthracis; B. anthracis biovar Anthracis; B. Anthracis	Yes	No
Bacillus_anthracis_GCF_003345105_1_ASM334510v1_genomic	GCF_003345105.1	g__Bacillus (UID902)	898825	99.23	0.15	0	B_anthracis_Ames_TYPE_STRAIN.fna (99.9854)	mosaicus(99.9866)	anthracis(99.9854)	anthracis(98.705)	1[No clonal complex](7/7)	(No rpoB allele matches with 100% identity and 100% coverage)	Group_III(mosaicus)	clade3	0/3()	0/4()	3/3(nheA;nheB;nheC)	0/4()	0/1()	1/1(sph)	0/5()	3/3(hasA;hasB;hasC)	1/9(bpsE)	0()	B. mosaicus subsp. anthracis; B. anthracis	Yes	No
Bacillus_anthracis_GCF_002576295_1_ASM257629v1_genomic	GCF_002576295.1	g__Bacillus (UID902)	135680	99.23	0.01	0	B_paranthracis_MN5_TYPE_STRAIN.fna (96.0181)	mosaicus(94.8255)	No subspecies	cereus(96.1136)	Unknown(unknown ST)	(No rpoB allele matches with 100% identity and 100% coverage)	Group_II(mosaicus/luti)	clade3	0/3()	0/4()	3/3(nheA;nheB;nheC)	4/4(hblA;hblB;hblC;hblD)	1/1(cytK-2)	1/1(sph)	0/5()	0/3()	2/9(bpsE;bpsH)	0()	B. mosaicus	Yes	No
Bacillus_anthracis_GCF_002896655_1_ASM289665v1_genomic	GCF_002896655.1	g__Bacillus (UID902)	935978	99.23	0.15	0	B_anthracis_Ames_TYPE_STRAIN.fna (99.9894)	mosaicus(99.9894)	anthracis(99.9894)	anthracis(98.5327)	1[No clonal complex](7/7)	(No rpoB allele matches with 100% identity and 100% coverage)	Group_III(mosaicus)	clade3	3/3(cya;lef;pagA)	0/4()	3/3(nheA;nheB;nheC)	0/4()	0/1()	1/1(sph)	5/5(capA;capB;capC;capD;capE)	3/3(hasA;hasB;hasC)	1/9(bpsE)	0()	B. mosaicus subsp. anthracis biovar Anthracis; B. anthracis biovar Anthracis; B. Anthracis	Yes	No
Bacillus_anthracis_GCF_003367985_1_ASM336798v1_genomic	GCF_003367985.1	g__Bacillus (UID902)	1139668	99.23	0.15	0	B_anthracis_Ames_TYPE_STRAIN.fna (99.9833)	mosaicus(99.984)	anthracis(99.9833)	anthracis(98.5652)	1[No clonal complex](7/7)	(No rpoB allele matches with 100% identity and 100% coverage)	Group_III(mosaicus)	clade3	3/3(cya;lef;pagA)	0/4()	3/3(nheA;nheB;nheC)	0/4()	0/1()	1/1(sph)	5/5(capA;capB;capC;capD;capE)	3/3(hasA;hasB;hasC)	1/9(bpsE)	0()	B. mosaicus subsp. anthracis biovar Anthracis; B. anthracis biovar Anthracis; B. Anthracis	Yes	No
Bacillus_anthracis_GCF_002576945_1_ASM257694v1_genomic	GCF_002576945.1	g__Bacillus (UID902)	179059	99.23	0.03	0	B_tropicus_N24_TYPE_STRAIN.fna (96.6885)	mosaicus(94.7867)	No subspecies	cereus(96.7022)	2169[No clonal complex](7/7)	rpoB|AT0365|K60067|Bacillus|cereus|sl	Group_II(mosaicus/luti)	clade3	0/3()	0/4()	3/3(nheA;nheB;nheC)	4/4(hblA;hblB;hblC;hblD)	1/1(cytK-2)	1/1(sph)	0/5()	0/3()	1/9(bpsE)	0()	B. mosaicus	Yes	No
Bacillus_anthracis_GCF_003045745_1_ASM304574v1_genomic	GCF_003045745.1	g__Bacillus (UID902)	937089	99.2	0.15	0	B_anthracis_Ames_TYPE_STRAIN.fna (99.9744)	mosaicus(99.9756)	anthracis(99.9744)	anthracis(98.5182)	1[No clonal complex](7/7)	(No rpoB allele matches with 100% identity and 100% coverage)	Group_III(mosaicus)	clade3	3/3(cya;lef;pagA)	0/4()	3/3(nheA;nheB;nheC)	0/4()	0/1()	1/1(sph)	5/5(capA;capB;capC;capD;capE)	3/3(hasA;hasB;hasC)	1/9(bpsE)	0()	B. mosaicus subsp. anthracis biovar Anthracis; B. anthracis biovar Anthracis; B. Anthracis	Yes	No
Bacillus_anthracis_GCF_003410255_1_ASM341025v1_genomic	GCF_003410255.1	g__Bacillus (UID902)	5231857	99.07	0.31	0	B_anthracis_Ames_TYPE_STRAIN.fna (97.9335)	mosaicus(97.9282)	No subspecies	anthracis(98.0421)	778[No clonal complex](7/7)	(No rpoB allele matches with 100% identity and 100% coverage)	Group_III(mosaicus)	clade3	0/3()	0/4()	3/3(nheA;nheB;nheC)	4/4(hblA;hblB;hblC;hblD)	1/1(cytK-2)	1/1(sph)	0/5()	0/3()	1/9(bpsE)	0()	B. mosaicus	Yes	Yes
Bacillus_anthracis_GCF_002577275_1_ASM257727v1_genomic	GCF_002577275.1	g__Bacillus (UID902)	172462	99.23	0.91	33.33	B_tropicus_N24_TYPE_STRAIN.fna (96.6316)	mosaicus(94.7493)	No subspecies	cereus(96.6164)	2164[No clonal complex](7/7)	(No rpoB allele matches with 100% identity and 100% coverage)	Group_II(mosaicus/luti)	clade3	0/3()	0/4()	3/3(nheA;nheB;nheC)	4/4(hblA;hblB;hblC;hblD)	0/1()	1/1(sph)	0/5()	0/3()	1/9(bpsE)	0()	B. mosaicus	Yes	No
Bacillus_anthracis_GCF_003063925_1_ASM306392v1_genomic	GCF_003063925.1	g__Bacillus (UID902)	920059	99.23	0.15	0	B_anthracis_Ames_TYPE_STRAIN.fna (99.954)	mosaicus(99.955)	anthracis(99.954)	anthracis(98.5579)	3[No clonal complex](7/7)	(No rpoB allele matches with 100% identity and 100% coverage)	Group_III(mosaicus)	clade3	3/3(cya;lef;pagA)	0/4()	3/3(nheA;nheB;nheC)	0/4()	0/1()	1/1(sph)	5/5(capA;capB;capC;capD;capE)	3/3(hasA;hasB;hasC)	1/9(bpsE)	0()	B. mosaicus subsp. anthracis biovar Anthracis; B. anthracis biovar Anthracis; B. Anthracis	Yes	No
Bacillus_anthracis_GCF_003410355_1_ASM341035v1_genomic	GCF_003410355.1	g__Bacillus (UID902)	5291783	99.23	0	0	B_anthracis_Ames_TYPE_STRAIN.fna (97.1539)	mosaicus(97.1542)	No subspecies	anthracis(97.0731)	772[No clonal complex](7/7)	(No rpoB allele matches with 100% identity and 100% coverage)	Group_III(mosaicus)	clade3	0/3()	0/4()	3/3(nheA;nheB;nheC)	0/4()	1/1(cytK-2)	1/1(sph)	0/5()	0/3()	1/9(bpsE)	0()	B. mosaicus	Yes	Yes
Bacillus_anthracis_GCF_002577475_1_ASM257747v1_genomic	GCF_002577475.1	g__Bacillus (UID902)	348377	99.23	0.19	0	B_tropicus_N24_TYPE_STRAIN.fna (96.663)	mosaicus(94.676)	No subspecies	cereus(96.6308)	2172[No clonal complex](7/7)	(No rpoB allele matches with 100% identity and 100% coverage)	Group_II(mosaicus/luti)	clade3	0/3()	0/4()	3/3(nheA;nheB;nheC)	4/4(hblA;hblB;hblC;hblD)	1/1(cytK-2)	1/1(sph)	0/5()	0/3()	1/9(bpsE)	0()	B. mosaicus	Yes	No
Bacillus_anthracis_GCF_003063945_1_ASM306394v1_genomic	GCF_003063945.1	g__Bacillus (UID902)	1161940	99.23	0.15	0	B_anthracis_Ames_TYPE_STRAIN.fna (99.9811)	mosaicus(99.9834)	anthracis(99.9811)	anthracis(98.4671)	2[No clonal complex](7/7)	(No rpoB allele matches with 100% identity and 100% coverage)	Group_III(mosaicus)	clade3	3/3(cya;lef;pagA)	0/4()	3/3(nheA;nheB;nheC)	0/4()	0/1()	1/1(sph)	5/5(capA;capB;capC;capD;capE)	3/3(hasA;hasB;hasC)	1/9(bpsE)	0()	B. mosaicus subsp. anthracis biovar Anthracis; B. anthracis biovar Anthracis; B. Anthracis	Yes	No
Bacillus_cereus_GCF_000021205_1_ASM2120v1_genomic	GCF_000021205.1	g__Bacillus (UID902)	5419036	99.23	0.06	0	B_cereus_ATCC_14579_TYPE_STRAIN.fna (98.1982)	cereus s.s.(97.444)	No subspecies	frankland(97.444)	89[No clonal complex](7/7)	(No rpoB allele matches with 100% identity and 100% coverage)	Group_IV(cereus_sensu_stricto)	clade4	0/3()	0/4()	3/3(nheA;nheB;nheC)	4/4(hblA;hblB;hblC;hblD)	1/1(cytK-2)	1/1(sph)	0/5()	0/3()	1/9(bpsE)	0()	B. cereus s.s.	Yes	Yes
Bacillus_cereus_GCF_000161315_1_ASM16131v1_genomic	GCF_000161315.1	g__Bacillus (UID902)	6133179	98.71	0.08	0	B_cereus_ATCC_14579_TYPE_STRAIN.fna (96.9195)	cereus s.s.(98.934)	No subspecies	frankland(98.934)	168[No clonal complex](7/7)	rpoB|AT0154|H80546|Bacillus|cereus|sl	Group_IV(cereus_sensu_stricto)	clade4	0/3()	0/4()	3/3(nheA;nheB;nheC)	4/4(hblA;hblB;hblC;hblD)	1/1(cytK-2)	1/1(sph)	2/5(capB;capC)	0/3()	2/9(bpsE;bpsH)	0()	B. cereus s.s.	Yes	No
Bacillus_anthracis_GCF_900012555_1_ANSES_86_genomic	GCF_900012555.1	g__Bacillus (UID902)	179227	96.91	0.15	0	B_anthracis_Ames_TYPE_STRAIN.fna (99.9852)	mosaicus(99.986)	anthracis(99.9852)	anthracis(98.4483)	1[No clonal complex](7/7)	(No rpoB allele matches with 100% identity and 100% coverage)	Group_III(mosaicus)	clade3	3/3(cya;lef;pagA)	0/4()	3/3(nheA;nheB;nheC)	0/4()	0/1()	1/1(sph)	5/5(capA;capB;capC;capD;capE)	3/3(hasA;hasB;hasC)	1/9(bpsE)	0()	B. mosaicus subsp. anthracis biovar Anthracis; B. anthracis biovar Anthracis; B. Anthracis	No	No
Bacillus_cereus_GCF_000021225_1_ASM2122v1_genomic	GCF_000021225.1	g__Bacillus (UID902)	5269030	98.77	0.49	25	B_paranthracis_MN5_TYPE_STRAIN.fna (97.4862)	mosaicus(95.1725)	cereus(100.0)	cereus(97.6954)	26[No clonal complex](7/7)	rpoB|AT0125|H80471|Bacillus|cereus|sl	Group_III(mosaicus)	clade3	0/3()	4/4(cesA;cesB;cesC;cesD)	3/3(nheA;nheB;nheC)	0/4()	0/1()	1/1(sph)	0/5()	0/3()	1/9(bpsE)	0()	B. mosaicus subsp. cereus biovar Emeticus; B. cereus biovar Emeticus; B. Emeticus	Yes	No
Bacillus_cereus_GCF_000161295_1_ASM16129v1_genomic	GCF_000161295.1	g__Bacillus (UID901)	5923634	99.34	0	0	B_toyonensis_BCT_7112_TYPE_STRAIN.fna (98.5379)	toyonensis(98.5224)	No subspecies	toyonensis(98.5224)	505[ST-111 complex](7/7)	(No rpoB allele matches with 100% identity and 100% coverage)	Group_V(toyonensis)	clade5	0/3()	0/4()	3/3(nheA;nheB;nheC)	4/4(hblA;hblB;hblC;hblD)	1/1(cytK-2)	1/1(sph)	0/5()	0/3()	1/9(bpsE)	0()	B. toyonensis	Yes	No
Bacillus_anthracis_GCF_900013465_1_ANSES_101_genomic	GCF_900013465.1	g__Bacillus (UID902)	252541	99.23	0.15	0	B_anthracis_Ames_TYPE_STRAIN.fna (99.9863)	mosaicus(99.9875)	anthracis(99.9863)	anthracis(98.5246)	1[No clonal complex](7/7)	(No rpoB allele matches with 100% identity and 100% coverage)	Group_III(mosaicus)	clade3	3/3(cya;lef;pagA)	0/4()	3/3(nheA;nheB;nheC)	0/4()	0/1()	1/1(sph)	5/5(capA;capB;capC;capD;capE)	3/3(hasA;hasB;hasC)	1/9(bpsE)	0()	B. mosaicus subsp. anthracis biovar Anthracis; B. anthracis biovar Anthracis; B. Anthracis	Yes	No
Bacillus_cereus_GCF_000021305_1_ASM2130v1_genomic	GCF_000021305.1	g__Bacillus (UID901)	5387334	99.01	0.01	0	B_thuringiensis_serovar_berliner_ATCC_10792_TYPE_STRAIN.fna (96.4063)	cereus s.s.(96.0243)	No subspecies	berliner(96.5695)	56[ST-23 complex](7/7)	rpoB|AT0409|K60268|Bacillus|cereus|sl	Group_IV(cereus_sensu_stricto)	clade4	0/3()	0/4()	3/3(nheA;nheB;nheC)	4/4(hblA;hblB;hblC;hblD)	0/1()	1/1(sph)	0/5()	0/3()	2/9(bpsE;bpsH)	0()	B. cereus s.s.	Yes	No
Bacillus_cereus_GCF_000161175_1_ASM16117v1_genomic	GCF_000161175.1	g__Bacillus (UID902)	5766278	98.15	0.32	0	B_cereus_ATCC_14579_TYPE_STRAIN.fna (98.6528)	cereus s.s.(97.135)	No subspecies	frankland(97.135)	511[ST-142 complex](7/7)	rpoB|AT0158|R50800|Bacillus|cereus|sl	Group_IV(cereus_sensu_stricto)	clade4	0/3()	0/4()	3/3(nheA;nheB;nheC)	4/4(hblA;hblB;hblC;hblD)	1/1(cytK-2)	1/1(sph)	0/5()	0/3()	2/9(bpsE;bpsH)	0()	B. cereus s.s.	Yes	No
Bacillus_anthracis_GCF_900013475_1_ANSES_89_genomic	GCF_900013475.1	g__Bacillus (UID902)	255979	99.23	0.15	0	B_anthracis_Ames_TYPE_STRAIN.fna (99.9707)	mosaicus(99.9868)	anthracis(99.9707)	anthracis(98.5019)	1[No clonal complex](7/7)	(No rpoB allele matches with 100% identity and 100% coverage)	Group_III(mosaicus)	clade3	3/3(cya;lef;pagA)	0/4()	3/3(nheA;nheB;nheC)	0/4()	0/1()	1/1(sph)	5/5(capA;capB;capC;capD;capE)	3/3(hasA;hasB;hasC)	1/9(bpsE)	0()	B. mosaicus subsp. anthracis biovar Anthracis; B. anthracis biovar Anthracis; B. Anthracis	Yes	No
Bacillus_cereus_GCF_000021785_1_ASM2178v1_genomic	GCF_000021785.1	g__Bacillus (UID902)	5302683	98.89	0	0	B_anthracis_Ames_TYPE_STRAIN.fna (98.7365)	mosaicus(98.7424)	No subspecies	anthracis(99.1554)	460[No clonal complex](7/7)	rpoB|AT0463|W80275|Bacillus|cereus|sl	Group_III(mosaicus)	clade3	0/3()	0/4()	3/3(nheA;nheB;nheC)	4/4(hblA;hblB;hblC;hblD)	1/1(cytK-2)	1/1(sph)	0/5()	0/3()	1/9(bpsE)	0()	B. mosaicus	Yes	No
Bacillus_cereus_GCF_000161215_1_ASM16121v1_genomic	GCF_000161215.1	g__Bacillus (UID901)	5878111	98.97	0.38	0	B_toyonensis_BCT_7112_TYPE_STRAIN.fna (99.2498)	toyonensis(99.2498)	No subspecies	toyonensis(99.2498)	223[ST-111 complex](7/7)	rpoB|AT0412|K60277|Bacillus|weihenstephanensis	Group_V(toyonensis)	clade5	0/3()	0/4()	3/3(nheA;nheB;nheC)	4/4(hblA;hblB;hblC;hblD)	0/1()	1/1(sph)	0/5()	0/3()	2/9(bpsE;bpsH)	0()	B. toyonensis	Yes	No
Bacillus_anthracis_GCF_900013485_1_ANSES_92_genomic	GCF_900013485.1	g__Bacillus (UID902)	203421	99.23	0.15	0	B_anthracis_Ames_TYPE_STRAIN.fna (99.985)	mosaicus(99.9863)	anthracis(99.985)	anthracis(98.4936)	1[No clonal complex](7/7)	(No rpoB allele matches with 100% identity and 100% coverage)	Group_III(mosaicus)	clade3	3/3(cya;lef;pagA)	0/4()	3/3(nheA;nheB;nheC)	0/4()	0/1()	1/1(sph)	5/5(capA;capB;capC;capD;capE)	3/3(hasA;hasB;hasC)	1/9(bpsE)	0()	B. mosaicus subsp. anthracis biovar Anthracis; B. anthracis biovar Anthracis; B. Anthracis	Yes	No
Bacillus_cereus_GCF_000022505_1_ASM2250v1_genomic	GCF_000022505.1	g__Bacillus (UID902)	5269628	99.23	0	0	B_anthracis_Ames_TYPE_STRAIN.fna (97.6115)	mosaicus(97.6522)	No subspecies	anthracis(97.5406)	11[ST-365 complex](7/7)	rpoB|AT0120|H80461|Bacillus|cereus|sl	Group_III(mosaicus)	clade3	3/3(cya;lef;pagA)	0/4()	3/3(nheA;nheB;nheC)	0/4()	0/1()	1/1(sph)	5/5(capA;capB;capC;capD;capE)	3/3(hasA;hasB;hasC)	2/9(bpsE;bpsH)	0()	B. mosaicus biovar Anthracis; B. Anthracis	Yes	No
Bacillus_cereus_GCF_000161235_1_ASM16123v1_genomic	GCF_000161235.1	g__Bacillus (UID902)	5202904	98.42	0.52	0	B_anthracis_Ames_TYPE_STRAIN.fna (97.8297)	mosaicus(97.7918)	No subspecies	anthracis(97.8652)	498[No clonal complex](7/7)	rpoB|AT0463|W80275|Bacillus|cereus|sl	Group_III(mosaicus)	clade3	0/3()	0/4()	3/3(nheA;nheB;nheC)	0/4()	1/1(cytK-2)	1/1(sph)	0/5()	0/3()	1/9(bpsE)	0()	B. mosaicus	Yes	Yes
Bacillus_anthracis_GCF_900014335_1_ANSES_118_genomic	GCF_900014335.1	g__Bacillus (UID902)	252622	99.23	0.15	0	B_anthracis_Ames_TYPE_STRAIN.fna (99.9846)	mosaicus(99.9859)	anthracis(99.9846)	anthracis(98.5422)	1[No clonal complex](7/7)	(No rpoB allele matches with 100% identity and 100% coverage)	Group_III(mosaicus)	clade3	3/3(cya;lef;pagA)	0/4()	3/3(nheA;nheB;nheC)	0/4()	0/1()	1/1(sph)	5/5(capA;capB;capC;capD;capE)	3/3(hasA;hasB;hasC)	1/9(bpsE)	0()	B. mosaicus subsp. anthracis biovar Anthracis; B. anthracis biovar Anthracis; B. Anthracis	Yes	No
Bacillus_cereus_GCF_000143605_1_ASM14360v1_genomic	GCF_000143605.1	g__Bacillus (UID902)	5196054	99.23	0	0	B_anthracis_Ames_TYPE_STRAIN.fna (97.9652)	mosaicus(97.9582)	No subspecies	anthracis(97.7343)	935[ST-365 complex](7/7)	(No rpoB allele matches with 100% identity and 100% coverage)	Group_III(mosaicus)	clade3	3/3(cya;lef;pagA)	0/4()	3/3(nheA;nheB;nheC)	0/4()	0/1()	1/1(sph)	5/5(capA;capB;capC;capD;capE)	3/3(hasA;hasB;hasC)	1/9(bpsE)	0()	B. mosaicus biovar Anthracis; B. Anthracis	Yes	No
Bacillus_cereus_GCF_000161255_1_ASM16125v1_genomic	GCF_000161255.1	o__Bacillales (UID828)	4999804	96.73	0.57	0	B_bingmayongensis_FJAT-13831_TYPE_STRAIN.fna (88.5176)	UnknownSpecies13(99.2829)	No subspecies	pseudomycoides*(88.5106)	Unknown(unknown ST)	(No rpoB allele matches with 100% identity and 100% coverage)	Group_bingmayongensis*	(panC Not Detected)	1/3(lef)	0/4()	0/3()	0/4()	0/1()	0/1()	0/5()	0/3()	1/9(bpsE)	0()	B. UnknownSpecies13	No	No
Bacillus_anthracis_GCF_900014345_1_ANSES_122_genomic	GCF_900014345.1	g__Bacillus (UID902)	255979	99.23	0.15	0	B_anthracis_Ames_TYPE_STRAIN.fna (99.9706)	mosaicus(99.9866)	anthracis(99.9706)	anthracis(98.5192)	1[No clonal complex](7/7)	(No rpoB allele matches with 100% identity and 100% coverage)	Group_III(mosaicus)	clade3	3/3(cya;lef;pagA)	0/4()	3/3(nheA;nheB;nheC)	0/4()	0/1()	1/1(sph)	5/5(capA;capB;capC;capD;capE)	3/3(hasA;hasB;hasC)	1/9(bpsE)	0()	B. mosaicus subsp. anthracis biovar Anthracis; B. anthracis biovar Anthracis; B. Anthracis	Yes	No
Bacillus_cereus_GCF_000160895_1_ASM16089v1_genomic	GCF_000160895.1	g__Bacillus (UID902)	5939023	99.18	0.33	0	B_cereus_ATCC_14579_TYPE_STRAIN.fna (96.7453)	cereus s.s.(97.9166)	No subspecies	frankland(97.9166)	33[No clonal complex](7/7)	(No rpoB allele matches with 100% identity and 100% coverage)	Group_IV(cereus_sensu_stricto)	clade4	0/3()	0/4()	3/3(nheA;nheB;nheC)	4/4(hblA;hblB;hblC;hblD)	1/1(cytK-2)	1/1(sph)	0/5()	0/3()	1/9(bpsE)	0()	B. cereus s.s.	Yes	No
Bacillus_cereus_GCF_000161275_1_ASM16127v1_genomic	GCF_000161275.1	g__Bacillus (UID902)	5769987	96.45	0.62	0	B_cereus_ATCC_14579_TYPE_STRAIN.fna (96.8582)	cereus s.s.(98.9306)	No subspecies	frankland(98.9306)	501[No clonal complex](7/7)	(No rpoB allele matches with 100% identity and 100% coverage)	Group_IV(cereus_sensu_stricto)	clade4	0/3()	0/4()	3/3(nheA;nheB;nheC)	4/4(hblA;hblB;hblC;hblD)	1/1(cytK-2)	1/1(sph)	0/5()	0/3()	1/9(bpsE)	0()	B. cereus s.s.	No	No
Bacillus_anthracis_GCF_900014355_1_ANSES_32_genomic	GCF_900014355.1	g__Bacillus (UID902)	262937	99.23	0.15	0	B_anthracis_Ames_TYPE_STRAIN.fna (99.9861)	mosaicus(99.9875)	anthracis(99.9861)	anthracis(98.469)	1[No clonal complex](7/7)	(No rpoB allele matches with 100% identity and 100% coverage)	Group_III(mosaicus)	clade3	3/3(cya;lef;pagA)	0/4()	3/3(nheA;nheB;nheC)	0/4()	0/1()	1/1(sph)	5/5(capA;capB;capC;capD;capE)	3/3(hasA;hasB;hasC)	1/9(bpsE)	0()	B. mosaicus subsp. anthracis biovar Anthracis; B. anthracis biovar Anthracis; B. Anthracis	Yes	No
Bacillus_cereus_GCF_000160915_1_ASM16091v1_genomic	GCF_000160915.1	g__Bacillus (UID902)	5730178	99.07	0.47	0	B_anthracis_Ames_TYPE_STRAIN.fna (97.547)	mosaicus(97.4929)	No subspecies	anthracis(97.4879)	108[ST-365 complex](7/7)	rpoB|AT0120|H80461|Bacillus|cereus|sl	Group_III(mosaicus)	clade3	0/3()	0/4()	3/3(nheA;nheB;nheC)	4/4(hblA;hblB;hblC;hblD)	0/1()	1/1(sph)	0/5()	0/3()	2/9(bpsE;bpsH)	0()	B. mosaicus	Yes	No
Bacillus_cereus_GCF_000161355_1_ASM16135v1_genomic	GCF_000161355.1	g__Bacillus (UID902)	5594747	97.8	0.53	0	B_cereus_ATCC_14579_TYPE_STRAIN.fna (98.6365)	cereus s.s.(96.9987)	No subspecies	frankland(96.9987)	142[ST-142 complex](7/7)	rpoB|AT0092|H70967|Bacillus|cereus|sl	Group_IV(cereus_sensu_stricto)	clade4	0/3()	0/4()	3/3(nheA;nheB;nheC)	4/4(hblA;hblB;hblC;hblD)	1/1(cytK-2)	1/1(sph)	0/5()	0/3()	2/9(bpsE;bpsH)	0()	B. cereus s.s.	Yes	No
Bacillus_anthracis_GCF_900014365_1_ANSES_88_genomic	GCF_900014365.1	g__Bacillus (UID902)	255979	99.23	0.15	0	B_anthracis_Ames_TYPE_STRAIN.fna (99.9716)	mosaicus(99.9878)	anthracis(99.9716)	anthracis(98.5051)	1[No clonal complex](7/7)	(No rpoB allele matches with 100% identity and 100% coverage)	Group_III(mosaicus)	clade3	3/3(cya;lef;pagA)	0/4()	3/3(nheA;nheB;nheC)	0/4()	0/1()	1/1(sph)	5/5(capA;capB;capC;capD;capE)	3/3(hasA;hasB;hasC)	1/9(bpsE)	0()	B. mosaicus subsp. anthracis biovar Anthracis; B. anthracis biovar Anthracis; B. Anthracis	Yes	No
Bacillus_cereus_GCF_000160935_1_ASM16093v1_genomic	GCF_000160935.1	g__Bacillus (UID902)	5699545	98.84	0	0	B_cereus_ATCC_14579_TYPE_STRAIN.fna (96.8827)	cereus s.s.(98.3004)	No subspecies	frankland(98.3004)	18[ST-18 complex](7/7)	(No rpoB allele matches with 100% identity and 100% coverage)	Group_IV(cereus_sensu_stricto)	clade4	0/3()	0/4()	3/3(nheA;nheB;nheC)	4/4(hblA;hblB;hblC;hblD)	1/1(cytK-2)	1/1(sph)	0/5()	0/3()	1/9(bpsE)	0()	B. cereus s.s.	Yes	No
Bacillus_cereus_GCF_000161375_1_ASM16137v1_genomic	GCF_000161375.1	g__Bacillus (UID901)	5656704	98.42	1.14	0	B_mobilis_0711P9-1_TYPE_STRAIN.fna (95.8125)	mosaicus(92.8964)	No subspecies	UnknownSubspecies1(98.0107)	953[No clonal complex](7/7)	(No rpoB allele matches with 100% identity and 100% coverage)	Group_II(mosaicus/luti)	clade2	0/3()	0/4()	3/3(nheA;nheB;nheC)	4/4(hblA;hblB;hblC;hblD)	0/1()	1/1(sph)	0/5()	0/3()	2/9(bpsE;bpsH)	0()	B. mosaicus	Yes	Yes
Bacillus_anthracis_GCF_900014375_1_ANSES_90_genomic	GCF_900014375.1	g__Bacillus (UID902)	132346	99.23	0.15	0	B_anthracis_Ames_TYPE_STRAIN.fna (99.9856)	mosaicus(99.9859)	anthracis(99.9856)	anthracis(98.5199)	1[No clonal complex](7/7)	(No rpoB allele matches with 100% identity and 100% coverage)	Group_III(mosaicus)	clade3	3/3(cya;lef;pagA)	0/4()	3/3(nheA;nheB;nheC)	0/4()	0/1()	1/1(sph)	5/5(capA;capB;capC;capD;capE)	3/3(hasA;hasB;hasC)	1/9(bpsE)	0()	B. mosaicus subsp. anthracis biovar Anthracis; B. anthracis biovar Anthracis; B. Anthracis	Yes	No
Bacillus_cereus_GCF_000161015_1_ASM16101v1_genomic	GCF_000161015.1	g__Bacillus (UID902)	5234797	99.01	0.32	0	B_tropicus_N24_TYPE_STRAIN.fna (96.6767)	mosaicus(95.0706)	No subspecies	cereus(96.5889)	38[No clonal complex](7/7)	(No rpoB allele matches with 100% identity and 100% coverage)	Group_II(mosaicus/luti)	clade3	0/3()	0/4()	3/3(nheA;nheB;nheC)	4/4(hblA;hblB;hblC;hblD)	0/1()	1/1(sph)	0/5()	0/3()	1/9(bpsE)	0()	B. mosaicus	Yes	No
Bacillus_cereus_GCF_000290655_1_Baci_cere_VDM062_V1_genomic	GCF_000290655.1	g__Bacillus (UID901)	4895311	99.01	0.04	0	B_weihenstephanensis_WSBC_10204_TYPE_STRAIN.fna (97.8005)	mycoides(93.8069)	No subspecies	mycoides(97.7779)	670[No clonal complex](7/7)	rpoB|AT0003|F40079|Bacillus|weihenstephanensis	Group_VI(mycoides/paramycoides)	clade6	0/3()	0/4()	3/3(nheA;nheB;nheC)	4/4(hblA;hblB;hblC;hblD)	0/1()	1/1(sph)	0/5()	0/3()	1/9(bpsE)	1(Vip4Aa1)	B. mycoides biovar Thuringiensis; B. Thuringiensis	Yes	No
Bacillus_cereus_GCF_000003645_1_ASM364v1_genomic	GCF_000003645.1	g__Bacillus (UID902)	5269725	99.07	0.02	0	B_paranthracis_MN5_TYPE_STRAIN.fna (98.4246)	mosaicus(95.3098)	cereus(97.5747)	cereus(98.816)	45[ST-205 complex](7/7)	(No rpoB allele matches with 100% identity and 100% coverage)	Group_III(mosaicus)	clade3	0/3()	0/4()	3/3(nheA;nheB;nheC)	0/4()	0/1()	1/1(sph)	0/5()	0/3()	1/9(bpsE)	0()	B. mosaicus subsp. cereus; B. cereus	Yes	No
Bacillus_cereus_GCF_000161035_1_ASM16103v1_genomic	GCF_000161035.1	g__Bacillus (UID902)	5246493	99.15	0.2	0	B_cereus_ATCC_14579_TYPE_STRAIN.fna (98.036)	cereus s.s.(97.4727)	No subspecies	frankland(97.4727)	46[No clonal complex](7/7)	rpoB|AT0092|H70967|Bacillus|cereus|sl	Group_IV(cereus_sensu_stricto)	clade4	0/3()	0/4()	3/3(nheA;nheB;nheC)	4/4(hblA;hblB;hblC;hblD)	1/1(cytK-2)	1/1(sph)	0/5()	0/3()	1/9(bpsE)	0()	B. cereus s.s.	Yes	Yes
Bacillus_cereus_GCF_000239195_1_ASM23919v1_genomic	GCF_000239195.1	g__Bacillus (UID902)	5222906	98.35	0	0	B_anthracis_Ames_TYPE_STRAIN.fna (97.698)	mosaicus(97.679)	No subspecies	anthracis(97.6432)	75[ST-365 complex](7/7)	rpoB|AT0120|H80461|Bacillus|cereus|sl	Group_III(mosaicus)	clade3	0/3()	0/4()	3/3(nheA;nheB;nheC)	4/4(hblA;hblB;hblC;hblD)	0/1()	1/1(sph)	0/5()	0/3()	2/9(bpsE;bpsH)	0()	B. mosaicus	Yes	No
Bacillus_cereus_GCF_000003955_1_ASM395v1_genomic	GCF_000003955.1	g__Bacillus (UID901)	5790501	97.17	0.76	0	B_nitratireducens_4049_TYPE_STRAIN.fna (99.1401)	mycoides(98.2828)	No subspecies	nitratireducens(99.57)	932[No clonal complex](7/7)	(No rpoB allele matches with 100% identity and 100% coverage)	Group_VIII(mycoides)	clade3	0/3()	0/4()	3/3(nheA;nheB;nheC)	4/4(hblA;hblB;hblC;hblD)	0/1()	1/1(sph)	5/5(capA;capB;capC;capD;capE)	0/3()	1/9(bpsE)	0()	B. mycoides	No	No
Bacillus_cereus_GCF_000161055_1_ASM16105v1_genomic	GCF_000161055.1	g__Bacillus (UID902)	5436173	98.87	0.31	0	B_cereus_ATCC_14579_TYPE_STRAIN.fna (98.7761)	cereus s.s.(97.0093)	No subspecies	frankland(97.0093)	24[No clonal complex](7/7)	rpoB|AT0092|H70967|Bacillus|cereus|sl	Group_IV(cereus_sensu_stricto)	clade4	0/3()	0/4()	3/3(nheA;nheB;nheC)	4/4(hblA;hblB;hblC;hblD)	1/1(cytK-2)	1/1(sph)	0/5()	0/3()	2/9(bpsE;bpsH)	0()	B. cereus s.s.	Yes	No
Bacillus_cereus_GCF_000161395_1_ASM16139v1_genomic	GCF_000161395.1	g__Bacillus (UID901)	5789540	94.96	0.76	0	B_nitratireducens_4049_TYPE_STRAIN.fna (99.1414)	mycoides(98.3267)	No subspecies	nitratireducens(99.5501)	932[No clonal complex](7/7)	(No rpoB allele matches with 100% identity and 100% coverage)	Group_VIII(mycoides)	clade3	0/3()	0/4()	3/3(nheA;nheB;nheC)	4/4(hblA;hblB;hblC;hblD)	0/1()	1/1(sph)	5/5(capA;capB;capC;capD;capE)	0/3()	1/9(bpsE)	0()	B. mycoides	No	No
Bacillus_cereus_GCF_000008005_1_ASM800v1_genomic	GCF_000008005.1	g__Bacillus (UID902)	5224283	98.43	0.35	0	B_pacificus_EB422_TYPE_STRAIN.fna (99.8593)	mosaicus(94.3913)	No subspecies	cereus(96.0452)	32[No clonal complex](7/7)	rpoB|AT0380|M80322|Bacillus|cereus|ATCC10987	Group_III(mosaicus)	clade3	0/3()	0/4()	3/3(nheA;nheB;nheC)	0/4()	1/1(cytK-2)	1/1(sph)	0/5()	0/3()	1/9(bpsE)	0()	B. mosaicus	Yes	No
Bacillus_cereus_GCF_000161095_1_ASM16109v1_genomic	GCF_000161095.1	g__Bacillus (UID901)	5576566	98.22	0.85	20	B_weihenstephanensis_WSBC_10204_TYPE_STRAIN.fna (99.8212)	mycoides(93.5592)	No subspecies	mycoides(97.7007)	196[ST-196 complex](7/7)	rpoB|AT0003|F40079|Bacillus|weihenstephanensis	Group_VI(mycoides/paramycoides)	clade6	0/3()	0/4()	3/3(nheA;nheB;nheC)	4/4(hblA;hblB;hblC;hblD)	0/1()	1/1(sph)	0/5()	0/3()	2/9(bpsE;bpsH)	0()	B. mycoides	Yes	No
Bacillus_cereus_GCF_000181615_1_ASM18161v1_genomic	GCF_000181615.1	g__Bacillus (UID902)	554099	99.21	0.82	0	B_cereus_ATCC_14579_TYPE_STRAIN.fna (97.0501)	cereus s.s.(98.2652)	No subspecies	frankland(98.2652)	1448[No clonal complex](7/7)	rpoB|AT0154|H80546|Bacillus|cereus|sl	Group_IV(cereus_sensu_stricto)	clade4	0/3()	0/4()	3/3(nheA;nheB;nheC)	4/4(hblA;hblB;hblC;hblD)	1/1(cytK-2)	1/1(sph)	0/5()	0/3()	1/9(bpsE)	0()	B. cereus s.s.	Yes	No
Bacillus_cereus_GCF_000011625_1_ASM1162v1_genomic	GCF_000011625.1	g__Bacillus (UID902)	5300915	99.23	0.25	0	B_anthracis_Ames_TYPE_STRAIN.fna (97.3795)	mosaicus(97.3691)	No subspecies	anthracis(97.3272)	908[No clonal complex](7/7)	(No rpoB allele matches with 100% identity and 100% coverage)	Group_III(mosaicus)	clade3	0/3()	0/4()	3/3(nheA;nheB;nheC)	0/4()	1/1(cytK-2)	1/1(sph)	0/5()	0/3()	1/9(bpsE)	0()	B. mosaicus	Yes	No
Bacillus_cereus_GCF_000161115_1_ASM16111v1_genomic	GCF_000161115.1	g__Bacillus (UID902)	5397450	98.03	0.56	0	B_cereus_ATCC_14579_TYPE_STRAIN.fna (99.8853)	cereus s.s.(97.0613)	No subspecies	frankland(97.0613)	4[ST-142 complex](7/7)	rpoB|AT0158|R50800|Bacillus|cereus|sl	Group_IV(cereus_sensu_stricto)	clade4	0/3()	0/4()	3/3(nheA;nheB;nheC)	4/4(hblA;hblB;hblC;hblD)	1/1(cytK-2)	1/1(sph)	0/5()	0/3()	1/9(bpsE)	0()	B. cereus s.s.	Yes	No
Bacillus_cereus_GCF_000256545_1_ASM25654v1_genomic	GCF_000256545.1	g__Bacillus (UID902)	3825776	99.23	0.07	0	B_paranthracis_MN5_TYPE_STRAIN.fna (98.4111)	mosaicus(95.3837)	cereus(97.6869)	cereus(99.9894)	975[ST-205 complex](7/7)	rpoB|AT0125|H80471|Bacillus|cereus|sl	Group_III(mosaicus)	clade3	0/3()	0/4()	3/3(nheA;nheB;nheC)	0/4()	0/1()	1/1(sph)	0/5()	0/3()	1/9(bpsE)	0()	B. mosaicus subsp. cereus; B. cereus	Yes	No
Bacillus_cereus_GCF_000013065_1_ASM1306v1_genomic	GCF_000013065.1	g__Bacillus (UID902)	5214195	98.95	0.61	20	B_paranthracis_MN5_TYPE_STRAIN.fna (97.5288)	mosaicus(95.2775)	cereus(98.7367)	cereus(97.8239)	266[No clonal complex](7/7)	rpoB|AT0125|H80471|Bacillus|cereus|sl	Group_III(mosaicus)	clade3	0/3()	0/4()	3/3(nheA;nheB;nheC)	0/4()	0/1()	1/1(sph)	0/5()	0/3()	2/9(bpsE;bpsH)	0()	B. mosaicus subsp. cereus; B. cereus	Yes	No
Bacillus_cereus_GCF_000161155_1_ASM16115v1_genomic	GCF_000161155.1	g__Bacillus (UID901)	5859854	98.95	0.49	0	B_toyonensis_BCT_7112_TYPE_STRAIN.fna (99.7202)	toyonensis(99.7293)	No subspecies	toyonensis(99.7293)	111[ST-111 complex](7/7)	rpoB|AT0129|H80488|Bacillus|weihenstephanensis	Group_V(toyonensis)	clade5	0/3()	0/4()	3/3(nheA;nheB;nheC)	4/4(hblA;hblB;hblC;hblD)	0/1()	1/1(sph)	0/5()	0/3()	2/9(bpsE;bpsH)	0()	B. toyonensis	Yes	No
Bacillus_cereus_GCF_000283675_1_ASM28367v1_genomic	GCF_000283675.1	g__Bacillus (UID902)	5221581	98.77	0.49	25	B_paranthracis_MN5_TYPE_STRAIN.fna (97.5822)	mosaicus(95.1996)	cereus(99.9607)	cereus(97.6763)	26[No clonal complex](7/7)	rpoB|AT0125|H80471|Bacillus|cereus|sl	Group_III(mosaicus)	clade3	0/3()	4/4(cesA;cesB;cesC;cesD)	3/3(nheA;nheB;nheC)	0/4()	0/1()	1/1(sph)	0/5()	0/3()	1/9(bpsE)	0()	B. mosaicus subsp. cereus biovar Emeticus; B. cereus biovar Emeticus; B. Emeticus	Yes	No
Bacillus_cereus_GCF_000161135_1_ASM16113v1_genomic	GCF_000161135.1	g__Bacillus (UID902)	5584055	98.77	0	0	B_anthracis_Ames_TYPE_STRAIN.fna (98.5848)	mosaicus(98.6322)	No subspecies	anthracis(99.2026)	145[No clonal complex](7/7)	rpoB|AT0463|W80275|Bacillus|cereus|sl	Group_III(mosaicus)	clade3	0/3()	0/4()	3/3(nheA;nheB;nheC)	0/4()	1/1(cytK-2)	1/1(sph)	0/5()	0/3()	1/9(bpsE)	0()	B. mosaicus	Yes	No
Bacillus_cereus_GCF_000290995_1_Baci_cere_AND1407_G13175_V1_genomic	GCF_000290995.1	g__Bacillus (UID902)	887918	99.05	0.39	50	B_paranthracis_MN5_TYPE_STRAIN.fna (97.5572)	mosaicus(95.1522)	cereus(99.0874)	cereus(97.6632)	164[No clonal complex](7/7)	rpoB|AT0125|H80471|Bacillus|cereus|sl	Group_III(mosaicus)	clade3	0/3()	4/4(cesA;cesB;cesC;cesD)	3/3(nheA;nheB;nheC)	0/4()	0/1()	1/1(sph)	0/5()	0/3()	1/9(bpsE)	0()	B. mosaicus subsp. cereus biovar Emeticus; B. cereus biovar Emeticus; B. Emeticus	Yes	No
Bacillus_cereus_GCF_000338315_1_BacF5_genomic	GCF_000338315.1	g__Bacillus (UID902)	5255772	98.15	0.08	0	B_pacificus_EB422_TYPE_STRAIN.fna (98.1841)	mosaicus(94.1777)	No subspecies	cereus(95.9786)	120[No clonal complex](7/7)	rpoB|AT0380|M80322|Bacillus|cereus|ATCC10987	Group_III(mosaicus)	clade3	0/3()	0/4()	3/3(nheA;nheB;nheC)	0/4()	0/1()	1/1(sph)	0/5()	0/3()	1/9(bpsE)	0()	B. mosaicus	Yes	Yes
Bacillus_cereus_GCF_000290675_1_Baci_cere_VDM034_V1_genomic	GCF_000290675.1	g__Bacillus (UID901)	4767924	99.01	0.39	0	B_weihenstephanensis_WSBC_10204_TYPE_STRAIN.fna (97.901)	mycoides(93.8403)	No subspecies	mycoides(97.8016)	670[No clonal complex](7/7)	rpoB|AT0003|F40079|Bacillus|weihenstephanensis	Group_VI(mycoides/paramycoides)	clade6	0/3()	0/4()	3/3(nheA;nheB;nheC)	4/4(hblA;hblB;hblC;hblD)	0/1()	1/1(sph)	0/5()	0/3()	1/9(bpsE)	0()	B. mycoides	Yes	Yes
Bacillus_cereus_GCF_000291035_1_Baci_cere_BAG1X1-2_G13151_V1_genomic	GCF_000291035.1	g__Bacillus (UID901)	4070571	99.23	0.5	0	B_thuringiensis_serovar_berliner_ATCC_10792_TYPE_STRAIN.fna (97.6845)	cereus s.s.(96.4696)	No subspecies	berliner(98.4761)	928[ST-97 complex](7/7)	rpoB|AT0277|R50564|Bacillus|sp	Group_IV(cereus_sensu_stricto)	clade4	0/3()	0/4()	3/3(nheA;nheB;nheC)	4/4(hblA;hblB;hblC;hblD)	1/1(cytK-2)	1/1(sph)	0/5()	0/3()	1/9(bpsE)	0()	B. cereus s.s.	Yes	No
Bacillus_cereus_GCF_000399125_1_Baci_cere_VD196_V1_genomic	GCF_000399125.1	g__Bacillus (UID902)	883029	99.01	1.02	14.29	B_cereus_ATCC_14579_TYPE_STRAIN.fna (98.6959)	cereus s.s.(96.9456)	No subspecies	frankland(96.9456)	964[No clonal complex](7/7)	rpoB|AT0092|H70967|Bacillus|cereus|sl	Group_IV(cereus_sensu_stricto)	clade4	0/3()	0/4()	3/3(nheA;nheB;nheC)	4/4(hblA;hblB;hblC;hblD)	1/1(cytK-2)	1/1(sph)	0/5()	0/3()	2/9(bpsE;bpsH)	0()	B. cereus s.s.	Yes	Yes
Bacillus_cereus_GCF_000290715_1_Baci_cere_VD200_V1_genomic	GCF_000290715.1	g__Bacillus (UID902)	5473820	99.23	0.91	20	B_cereus_ATCC_14579_TYPE_STRAIN.fna (98.5564)	cereus s.s.(96.8115)	No subspecies	frankland(96.8115)	1458[No clonal complex](7/7)	(No rpoB allele matches with 100% identity and 100% coverage)	Group_IV(cereus_sensu_stricto)	clade4	0/3()	0/4()	3/3(nheA;nheB;nheC)	4/4(hblA;hblB;hblC;hblD)	1/1(cytK-2)	1/1(sph)	0/5()	0/3()	2/9(bpsE;bpsH)	0()	B. cereus s.s.	Yes	Yes
Bacillus_cereus_GCF_000291055_1_Baci_cere_BAG1X1-3_G13172_V1_genomic	GCF_000291055.1	g__Bacillus (UID901)	5205498	98.18	0.34	0	B_nitratireducens_4049_TYPE_STRAIN.fna (98.4232)	mycoides(99.1649)	No subspecies	nitratireducens(98.4136)	934[No clonal complex](7/7)	(No rpoB allele matches with 100% identity and 100% coverage)	Group_VIII(mycoides)	clade3	0/3()	0/4()	3/3(nheA;nheB;nheC)	4/4(hblA;hblB;hblC;hblD)	0/1()	1/1(sph)	0/5()	0/3()	2/9(bpsD;bpsE)	0()	B. mycoides	Yes	No
Bacillus_cereus_GCF_000399025_1_Baci_cere_VD133_V1_genomic	GCF_000399025.1	g__Bacillus (UID902)	1128634	99.23	2.09	52.94	B_cereus_ATCC_14579_TYPE_STRAIN.fna (96.708)	cereus s.s.(98.54)	No subspecies	frankland(98.54)	960[ST-8 complex](7/7)	rpoB|AT0154|H80546|Bacillus|cereus|sl	Group_IV(cereus_sensu_stricto)	clade4	0/3()	0/4()	3/3(nheA;nheB;nheC)	4/4(hblA;hblB;hblC;hblD)	1/1(cytK-2)	1/1(sph)	0/5()	0/3()	2/9(bpsE;bpsH)	0()	B. cereus s.s.	Yes	Yes
Bacillus_cereus_GCF_000290735_1_Baci_cere_VD169_V1_genomic	GCF_000290735.1	g__Bacillus (UID902)	5236666	99.23	0.79	20	B_cereus_ATCC_14579_TYPE_STRAIN.fna (98.6975)	cereus s.s.(97.0837)	No subspecies	frankland(97.0837)	363[ST-142 complex](7/7)	rpoB|AT0556|K61030|Bacillus|cereus|sl	Group_IV(cereus_sensu_stricto)	clade4	0/3()	0/4()	3/3(nheA;nheB;nheC)	4/4(hblA;hblB;hblC;hblD)	1/1(cytK-2)	1/1(sph)	0/5()	0/3()	1/9(bpsE)	0()	B. cereus s.s.	Yes	No
Bacillus_cereus_GCF_000291075_1_Baci_cere_HuA4-10_V1_genomic	GCF_000291075.1	g__Bacillus (UID901)	4644122	98.17	0.84	0	B_mycoides_DSM_2048_TYPE_STRAIN.fna (94.3581)	mycoides(92.765)	No subspecies	UnknownSubspecies6(99.9961)	952[No clonal complex](7/7)	(No rpoB allele matches with 100% identity and 100% coverage)	Group_VI(mycoides/paramycoides)	clade6	0/3()	0/4()	3/3(nheA;nheB;nheC)	2/4(hblC;hblD)	0/1()	1/1(sph)	0/5()	0/3()	1/9(bpsE)	1(Cry70Bb1)	B. mycoides biovar Thuringiensis; B. Thuringiensis	Yes	Yes
Bacillus_cereus_GCF_000293685_1_Baci_cere_HD73_V1_genomic	GCF_000293685.1	g__Bacillus (UID902)	1365417	98.92	0.31	0	B_cereus_ATCC_14579_TYPE_STRAIN.fna (96.8929)	cereus s.s.(98.6519)	No subspecies	frankland(98.6519)	8[ST-8 complex](7/7)	rpoB|AT0154|H80546|Bacillus|cereus|sl	Group_IV(cereus_sensu_stricto)	clade4	0/3()	0/4()	3/3(nheA;nheB;nheC)	4/4(hblA;hblB;hblC;hblD)	1/1(cytK-2)	1/1(sph)	0/5()	0/3()	1/9(bpsE)	8(Cry1Ab-like;Cry1Ac1/Cry1Ac10/Cry1Ac7/Cry1Ac8/Cry1Ac9;Cry1Ac12;Cry1Ac13;Cry1Ah2;Cry1Cb-like;Cry1Cb3;Cry1H-like)	B. cereus s.s. biovar Thuringiensis; B. Thuringiensis	Yes	No
Bacillus_cereus_GCF_000290755_1_Baci_cere_VD166_V1_genomic	GCF_000290755.1	g__Bacillus (UID902)	4009588	99.02	1.72	0	B_cereus_ATCC_14579_TYPE_STRAIN.fna (98.839)	cereus s.s.(97.2215)	No subspecies	frankland(97.2215)	962[ST-142 complex](7/7)	rpoB|AT0158|R50800|Bacillus|cereus|sl	Group_IV(cereus_sensu_stricto)	clade4	0/3()	0/4()	3/3(nheA;nheB;nheC)	4/4(hblA;hblB;hblC;hblD)	1/1(cytK-2)	1/1(sph)	0/5()	0/3()	1/9(bpsE)	0()	B. cereus s.s.	Yes	No
Bacillus_cereus_GCF_000291115_1_Baci_cere_HuB5-5_V1_genomic	GCF_000291115.1	g__Bacillus (UID901)	5272650	99.34	0.38	0	B_toyonensis_BCT_7112_TYPE_STRAIN.fna (99.4806)	toyonensis(99.4913)	No subspecies	toyonensis(99.4913)	72[ST-111 complex](7/7)	rpoB|AT0129|H80488|Bacillus|weihenstephanensis	Group_V(toyonensis)	clade5	0/3()	0/4()	3/3(nheA;nheB;nheC)	4/4(hblA;hblB;hblC;hblD)	0/1()	1/1(sph)	0/5()	0/3()	1/9(bpsE)	0()	B. toyonensis	Yes	No
Bacillus_cereus_GCF_000292415_1_ASM29241v1_genomic	GCF_000292415.1	g__Bacillus (UID902)	5083176	98.61	0.79	0	B_pacificus_EB422_TYPE_STRAIN.fna (98.0615)	mosaicus(94.5381)	No subspecies	cereus(96.1345)	90[No clonal complex](7/7)	rpoB|AT0481|W80520|Bacillus|cereus|sl	Group_III(mosaicus)	clade3	0/3()	0/4()	3/3(nheA;nheB;nheC)	0/4()	1/1(cytK-2)	1/1(sph)	0/5()	0/3()	1/9(bpsE)	0()	B. mosaicus	Yes	No
Bacillus_cereus_GCF_000290775_1_Baci_cere_VD156_V1_genomic	GCF_000290775.1	g__Bacillus (UID902)	4398547	98.92	0.57	0	B_cereus_ATCC_14579_TYPE_STRAIN.fna (96.3877)	cereus s.s.(96.5887)	No subspecies	UnknownSubspecies2(98.8675)	1454[No clonal complex](7/7)	rpoB|AT0154|H80546|Bacillus|cereus|sl	Group_IV(cereus_sensu_stricto)	clade4	0/3()	0/4()	3/3(nheA;nheB;nheC)	4/4(hblA;hblB;hblC;hblD)	1/1(cytK-2)	1/1(sph)	0/5()	0/3()	2/9(bpsE;bpsH)	0()	B. cereus s.s.	Yes	Yes
Bacillus_cereus_GCF_000291135_1_Baci_cere_ISP3191_V1_genomic	GCF_000291135.1	g__Bacillus (UID902)	4543883	99.23	0	0	B_anthracis_Ames_TYPE_STRAIN.fna (97.9143)	mosaicus(97.9256)	No subspecies	anthracis(97.8708)	1453[No clonal complex](7/7)	(No rpoB allele matches with 100% identity and 100% coverage)	Group_III(mosaicus)	clade3	0/3()	0/4()	3/3(nheA;nheB;nheC)	0/4()	0/1()	1/1(sph)	0/5()	0/3()	1/9(bpsE)	0()	B. mosaicus	Yes	Yes
Bacillus_cereus_GCF_000293705_1_Baci_cere_HuA2-1_V1_genomic	GCF_000293705.1	g__Bacillus (UID901)	4440877	99.01	0.75	14.29	B_weihenstephanensis_WSBC_10204_TYPE_STRAIN.fna (96.7971)	mycoides(93.6149)	No subspecies	mycoides(97.0458)	914[No clonal complex](7/7)	rpoB|AT0003|F40079|Bacillus|weihenstephanensis	Group_VI(mycoides/paramycoides)	clade6	0/3()	0/4()	3/3(nheA;nheB;nheC)	2/4(hblC;hblD)	0/1()	1/1(sph)	0/5()	0/3()	1/9(bpsE)	1(Cry70Bb1)	B. mycoides biovar Thuringiensis; B. Thuringiensis	Yes	Yes
Bacillus_cereus_GCF_000290795_1_Baci_cere_VD154_V1_genomic	GCF_000290795.1	g__Bacillus (UID902)	1513461	99.01	0.91	0	B_cereus_ATCC_14579_TYPE_STRAIN.fna (98.0756)	cereus s.s.(96.8355)	No subspecies	frankland(96.8355)	17[No clonal complex](7/7)	rpoB|AT0092|H70967|Bacillus|cereus|sl	Group_IV(cereus_sensu_stricto)	clade4	0/3()	0/4()	3/3(nheA;nheB;nheC)	4/4(hblA;hblB;hblC;hblD)	1/1(cytK-2)	1/1(sph)	0/5()	0/3()	2/9(bpsE;bpsH)	7(Cry5Aa1;Cry5Ab1;Cry5Ba1;Cry5Ca1/Cry5Ca2;Cry5Da1/Cry5Da2;Cry5Ea2;Cry65Aa1/Cry65Aa2)	B. cereus s.s. biovar Thuringiensis; B. Thuringiensis	Yes	No
Bacillus_cereus_GCF_000291155_1_Baci_cere_MC67_V1_genomic	GCF_000291155.1	g__Bacillus (UID901)	2310171	98.35	1.35	14.29	B_weihenstephanensis_WSBC_10204_TYPE_STRAIN.fna (94.7673)	mycoides(92.62200000000001)	No subspecies	UnknownSubspecies3(97.9455)	1012[No clonal complex](7/7)	rpoB|AT0097|H80063|Bacillus|weihenstephanensis	Group_VI(mycoides/paramycoides)	clade6	0/3()	4/4(cesA;cesB;cesC;cesD)	3/3(nheA;nheB;nheC)	4/4(hblA;hblB;hblC;hblD)	0/1()	1/1(sph)	0/5()	0/3()	1/9(bpsE)	0()	B. mycoides biovar Emeticus; B. Emeticus	Yes	Yes
Bacillus_cereus_GCF_000291455_1_Baci_cere_BAG3X2-2_G13194_V1_genomic	GCF_000291455.1	g__Bacillus (UID902)	5324347	98.61	0.46	0	B_cereus_ATCC_14579_TYPE_STRAIN.fna (96.8855)	cereus s.s.(98.8138)	No subspecies	frankland(98.8138)	8[ST-8 complex](7/7)	rpoB|AT0154|H80546|Bacillus|cereus|sl	Group_IV(cereus_sensu_stricto)	clade4	0/3()	0/4()	3/3(nheA;nheB;nheC)	4/4(hblA;hblB;hblC;hblD)	1/1(cytK-2)	1/1(sph)	0/5()	0/3()	1/9(bpsE)	0()	B. cereus s.s.	Yes	No
Bacillus_cereus_GCF_000290815_1_Baci_cere_VD148_V1_genomic	GCF_000290815.1	g__Bacillus (UID901)	4649879	99.17	0.38	0	B_toyonensis_BCT_7112_TYPE_STRAIN.fna (99.63)	toyonensis(99.6316)	No subspecies	toyonensis(99.6316)	111[ST-111 complex](7/7)	rpoB|AT0129|H80488|Bacillus|weihenstephanensis	Group_V(toyonensis)	clade5	0/3()	0/4()	3/3(nheA;nheB;nheC)	4/4(hblA;hblB;hblC;hblD)	0/1()	1/1(sph)	0/5()	0/3()	1/9(bpsE)	0()	B. toyonensis	Yes	No
Bacillus_cereus_GCF_000291175_1_Baci_cere_HuA2-4_V1_genomic	GCF_000291175.1	g__Bacillus (UID901)	5297670	99.01	0.37	0	B_weihenstephanensis_WSBC_10204_TYPE_STRAIN.fna (98.065)	mycoides(93.5368)	No subspecies	mycoides(97.6626)	286[ST-196 complex](7/7)	rpoB|AT0003|F40079|Bacillus|weihenstephanensis	Group_VI(mycoides/paramycoides)	clade6	0/3()	0/4()	3/3(nheA;nheB;nheC)	2/4(hblC;hblD)	0/1()	1/1(sph)	0/5()	0/3()	1/9(bpsE)	0()	B. mycoides	Yes	Yes
Bacillus_cereus_GCF_000293725_1_Baci_cere_HuB1-1_V1_genomic	GCF_000293725.1	g__Bacillus (UID901)	5267237	99.27	0.38	0	B_thuringiensis_serovar_berliner_ATCC_10792_TYPE_STRAIN.fna (97.8186)	cereus s.s.(96.4838)	No subspecies	berliner(98.5416)	968[No clonal complex](7/7)	rpoB|AT0277|R50564|Bacillus|sp	Group_IV(cereus_sensu_stricto)	clade4	0/3()	0/4()	3/3(nheA;nheB;nheC)	4/4(hblA;hblB;hblC;hblD)	1/1(cytK-2)	1/1(sph)	0/5()	0/3()	1/9(bpsE)	0()	B. cereus s.s.	Yes	No
Bacillus_cereus_GCF_000290835_1_Baci_cere_VD115_V1_genomic	GCF_000290835.1	g__Bacillus (UID901)	3884855	99.34	0.06	0	B_toyonensis_BCT_7112_TYPE_STRAIN.fna (97.3137)	toyonensis(97.2945)	No subspecies	UnknownSubspecies16(99.999)	1457[No clonal complex](7/7)	(No rpoB allele matches with 100% identity and 100% coverage)	Group_V(toyonensis)	clade5	0/3()	0/4()	3/3(nheA;nheB;nheC)	4/4(hblA;hblB;hblC;hblD)	1/1(cytK-2)	1/1(sph)	2/5(capB;capC)	0/3()	1/9(bpsE)	0()	B. toyonensis	Yes	Yes
Bacillus_cereus_GCF_000291195_1_Baci_cere_MSX-A1_V1_genomic	GCF_000291195.1	g__Bacillus (UID901)	4858796	99.27	0.03	0	B_thuringiensis_serovar_berliner_ATCC_10792_TYPE_STRAIN.fna (96.2111)	cereus s.s.(95.8861)	No subspecies	berliner(96.5075)	230[ST-23 complex](7/7)	rpoB|AT0409|K60268|Bacillus|cereus|sl	Group_IV(cereus_sensu_stricto)	clade4	0/3()	0/4()	3/3(nheA;nheB;nheC)	4/4(hblA;hblB;hblC;hblD)	1/1(cytK-2)	1/1(sph)	0/5()	0/3()	1/9(bpsE)	0()	B. cereus s.s.	Yes	No
Bacillus_cereus_GCF_000293745_1_Baci_cere_HuB2-9_V1_genomic	GCF_000293745.1	g__Bacillus (UID901)	5281517	99.34	0.38	0	B_toyonensis_BCT_7112_TYPE_STRAIN.fna (99.3504)	toyonensis(99.3495)	No subspecies	toyonensis(99.3495)	223[ST-111 complex](7/7)	rpoB|AT0412|K60277|Bacillus|weihenstephanensis	Group_V(toyonensis)	clade5	0/3()	0/4()	3/3(nheA;nheB;nheC)	4/4(hblA;hblB;hblC;hblD)	0/1()	1/1(sph)	0/5()	0/3()	2/9(bpsE;bpsH)	0()	B. toyonensis	Yes	No
Bacillus_cereus_GCF_000290855_1_Baci_cere_VD107_V1_genomic	GCF_000290855.1	g__Bacillus (UID901)	3667986	97.56	0.68	0	B_paramycoides_NH24A2_TYPE_STRAIN.fna (97.1827)	paramycoides(97.2839)	No subspecies	paramycoides(97.2839)	1456[No clonal complex](7/7)	(No rpoB allele matches with 100% identity and 100% coverage)	Group_VI(mycoides/paramycoides)	clade6	0/3()	0/4()	3/3(nheA;nheB;nheC)	4/4(hblA;hblB;hblC;hblD)	0/1()	1/1(sph)	0/5()	0/3()	1/9(bpsE)	0()	B. paramycoides	Yes	Yes
Bacillus_cereus_GCF_000291215_1_Baci_cere_VD045_V1_genomic	GCF_000291215.1	g__Bacillus (UID902)	4042045	99.23	0.31	0	B_cereus_ATCC_14579_TYPE_STRAIN.fna (98.6105)	cereus s.s.(97.055)	No subspecies	frankland(97.055)	22[ST-142 complex](7/7)	rpoB|AT0092|H70967|Bacillus|cereus|sl	Group_IV(cereus_sensu_stricto)	clade4	0/3()	0/4()	3/3(nheA;nheB;nheC)	4/4(hblA;hblB;hblC;hblD)	1/1(cytK-2)	1/1(sph)	0/5()	0/3()	2/9(bpsE;bpsH)	2(Vip1Aa3;Vip2Aa1)	B. cereus s.s. biovar Thuringiensis; B. Thuringiensis	Yes	Yes
Bacillus_cereus_GCF_000291395_1_Baci_cere_BAG5O-1_G13200_V1_genomic	GCF_000291395.1	g__Bacillus (UID901)	4621585	99.34	0.4	20	B_toyonensis_BCT_7112_TYPE_STRAIN.fna (99.3999)	toyonensis(99.3999)	No subspecies	toyonensis(99.3999)	973[ST-111 complex](7/7)	rpoB|AT0129|H80488|Bacillus|weihenstephanensis	Group_V(toyonensis)	clade5	0/3()	0/4()	3/3(nheA;nheB;nheC)	4/4(hblA;hblB;hblC;hblD)	0/1()	1/1(sph)	0/5()	0/3()	2/9(bpsE;bpsH)	0()	B. toyonensis	Yes	No
Bacillus_cereus_GCF_000290875_1_Baci_cere_VD102_V1_genomic	GCF_000290875.1	g__Bacillus (UID902)	4634962	99.07	0.83	0	B_paranthracis_MN5_TYPE_STRAIN.fna (98.3699)	mosaicus(95.3636)	cereus(97.5333)	cereus(99.0278)	1443[ST-205 complex](7/7)	(No rpoB allele matches with 100% identity and 100% coverage)	Group_III(mosaicus)	clade3	0/3()	0/4()	3/3(nheA;nheB;nheC)	0/4()	1/1(cytK-2)	1/1(sph)	0/5()	0/3()	1/9(bpsE)	0()	B. mosaicus subsp. cereus; B. cereus	Yes	No
Bacillus_cereus_GCF_000291235_1_Baci_cere_MSX-A12_V1_genomic	GCF_000291235.1	g__Bacillus (UID902)	1533405	98.61	0.91	42.86	B_paranthracis_MN5_TYPE_STRAIN.fna (97.4868)	mosaicus(95.1102)	cereus(99.8876)	cereus(97.647)	26[No clonal complex](7/7)	rpoB|AT0125|H80471|Bacillus|cereus|sl	Group_III(mosaicus)	clade3	0/3()	4/4(cesA;cesB;cesC;cesD)	3/3(nheA;nheB;nheC)	0/4()	0/1()	1/1(sph)	0/5()	0/3()	1/9(bpsE)	0()	B. mosaicus subsp. cereus biovar Emeticus; B. cereus biovar Emeticus; B. Emeticus	Yes	No
Bacillus_cereus_GCF_000398785_1_Baci_cere_TIAC219_V2_genomic	GCF_000398785.1	g__Bacillus (UID901)	778240	99.34	0.04	0	B_thuringiensis_serovar_berliner_ATCC_10792_TYPE_STRAIN.fna (96.1573)	cereus s.s.(95.8661)	No subspecies	berliner(96.3709)	257[ST-23 complex](7/7)	rpoB|AT0296|W71299|Bacillus|cereus|sl	Group_IV(cereus_sensu_stricto)	clade4	0/3()	0/4()	3/3(nheA;nheB;nheC)	4/4(hblA;hblB;hblC;hblD)	0/1()	1/1(sph)	0/5()	0/3()	1/9(bpsE)	4(Vip2Aa1;Vip2Ae1;Vip2Ba2;Vip4Aa1)	B. cereus s.s. biovar Thuringiensis; B. Thuringiensis	Yes	Yes
Bacillus_cereus_GCF_000290915_1_Baci_cere_VD048_V1_genomic	GCF_000290915.1	g__Bacillus (UID901)	4064464	99.01	0.38	0	B_weihenstephanensis_WSBC_10204_TYPE_STRAIN.fna (97.3445)	mycoides(93.5481)	No subspecies	mycoides(97.6538)	321[No clonal complex](7/7)	rpoB|AT0003|F40079|Bacillus|weihenstephanensis	Group_VI(mycoides/paramycoides)*	clade6	0/3()	0/4()	3/3(nheA;nheB;nheC)	4/4(hblA;hblB;hblC;hblD)	0/1()	1/1(sph)	0/5()	0/3()	1/9(bpsE)	1(Cry78Aa1)	B. mycoides biovar Thuringiensis; B. Thuringiensis	Yes	No
Bacillus_cereus_GCF_000291255_1_Baci_cere_VD014_V1_genomic	GCF_000291255.1	g__Bacillus (UID902)	5255821	99.23	1.09	11.11	B_cereus_ATCC_14579_TYPE_STRAIN.fna (96.4654)	cereus s.s.(96.73700000000001)	No subspecies	UnknownSubspecies2(99.9939)	922[No clonal complex](7/7)	rpoB|AT0154|H80546|Bacillus|cereus|sl	Group_IV(cereus_sensu_stricto)	clade4	0/3()	0/4()	3/3(nheA;nheB;nheC)	4/4(hblA;hblB;hblC;hblD)	1/1(cytK-2)	1/1(sph)	0/5()	0/3()	1/9(bpsE)	0()	B. cereus s.s.	Yes	Yes
Bacillus_cereus_GCF_000291415_1_Baci_cere_BAG4X12-1_G13198_V1_genomic	GCF_000291415.1	g__Bacillus (UID902)	5146067	99.23	0.31	0	B_cereus_ATCC_14579_TYPE_STRAIN.fna (97.0113)	cereus s.s.(99.1807)	No subspecies	frankland(99.1807)	506[No clonal complex](7/7)	rpoB|AT0154|H80546|Bacillus|cereus|sl	Group_IV(cereus_sensu_stricto)	clade4	0/3()	0/4()	3/3(nheA;nheB;nheC)	4/4(hblA;hblB;hblC;hblD)	1/1(cytK-2)	1/1(sph)	0/5()	0/3()	2/9(bpsE;bpsH)	0()	B. cereus s.s.	Yes	No
Bacillus_cereus_GCF_000290935_2_Baci_cere_IS075_V2_genomic	GCF_000290935.2	g__Bacillus (UID902)	774905	98.68	0.5	20	B_paranthracis_MN5_TYPE_STRAIN.fna (97.5317)	mosaicus(95.1254)	cereus(99.6655)	cereus(97.7034)	26[No clonal complex](7/7)	rpoB|AT0125|H80471|Bacillus|cereus|sl	Group_III(mosaicus)	clade3	0/3()	4/4(cesA;cesB;cesC;cesD)	3/3(nheA;nheB;nheC)	0/4()	0/1()	1/1(sph)	0/5()	0/3()	1/9(bpsE)	0()	B. mosaicus subsp. cereus biovar Emeticus; B. cereus biovar Emeticus; B. Emeticus	Yes	No
Bacillus_cereus_GCF_000290975_2_Baci_cere_VD142_V2_genomic	GCF_000290975.2	g__Bacillus (UID901)	1585431	98.68	1.11	10	B_weihenstephanensis_WSBC_10204_TYPE_STRAIN.fna (97.2874)	mycoides(93.6894)	No subspecies	mycoides(97.3131)	1444[No clonal complex](7/7)	(No rpoB allele matches with 100% identity and 100% coverage)	Group_VI(mycoides/paramycoides)	clade6	0/3()	0/4()	3/3(nheA;nheB;nheC)	2/4(hblC;hblD)	0/1()	1/1(sph)	0/5()	0/3()	1/9(bpsE)	0()	B. mycoides	Yes	Yes
Bacillus_cereus_GCF_000291355_1_Baci_cere_BAG6X1-2_V1_genomic	GCF_000291355.1	g__Bacillus (UID901)	4223854	96.92	0.43	0	B_weihenstephanensis_WSBC_10204_TYPE_STRAIN.fna (93.713)	mycoides(92.5016)	No subspecies	UnknownSubspecies3*(94.4628)	1451[No clonal complex](7/7)	(No rpoB allele matches with 100% identity and 100% coverage)	Group_VI(mycoides/paramycoides)*	clade6	0/3()	0/4()	3/3(nheA;nheB;nheC)	4/4(hblA;hblB;hblC;hblD)	0/1()	0/1()	0/5()	0/3()	1/9(bpsE)	0()	B. mycoides	No	No
Bacillus_cereus_GCF_000290955_1_Baci_cere_VD022_G8177_V1_genomic	GCF_000290955.1	g__Bacillus (UID901)	1364589	99.34	0.04	0	B_thuringiensis_serovar_berliner_ATCC_10792_TYPE_STRAIN.fna (96.1663)	cereus s.s.(95.8964)	No subspecies	berliner(96.3759)	257[ST-23 complex](7/7)	rpoB|AT0296|W71299|Bacillus|cereus|sl	Group_IV(cereus_sensu_stricto)	clade4	0/3()	0/4()	3/3(nheA;nheB;nheC)	4/4(hblA;hblB;hblC;hblD)	0/1()	1/1(sph)	0/5()	0/3()	1/9(bpsE)	4(Vip2Aa1;Vip2Ae1;Vip2Ba2;Vip4Aa1)	B. cereus s.s. biovar Thuringiensis; B. Thuringiensis	Yes	No
Bacillus_cereus_GCF_000291295_1_Baci_cere_BAG5X1-1_V1_genomic	GCF_000291295.1	g__Bacillus (UID901)	5034021	98.51	0.21	0	B_weihenstephanensis_WSBC_10204_TYPE_STRAIN.fna (94.6356)	mycoides(92.93700000000001)	No subspecies	UnknownSubspecies3(96.9697)	1450[No clonal complex](7/7)	(No rpoB allele matches with 100% identity and 100% coverage)	Group_VI(mycoides/paramycoides)	clade6	0/3()	0/4()	3/3(nheA;nheB;nheC)	4/4(hblA;hblB;hblC;hblD)	0/1()	1/1(sph)	0/5()	0/3()	2/9(bpsE;bpsH)	0()	B. mycoides	Yes	No
Bacillus_cereus_GCF_000291435_1_Baci_cere_BAG4O-1_G13205_V1_genomic	GCF_000291435.1	g__Bacillus (UID902)	5386589	99.13	0.06	100	B_cereus_ATCC_14579_TYPE_STRAIN.fna (97.0123)	cereus s.s.(98.4811)	No subspecies	frankland(98.4811)	959[ST-18 complex](7/7)	rpoB|AT0424|M80139|Bacillus|cereus|sl	Group_IV(cereus_sensu_stricto)	clade4	0/3()	0/4()	3/3(nheA;nheB;nheC)	4/4(hblA;hblB;hblC;hblD)	1/1(cytK-2)	1/1(sph)	0/5()	0/3()	2/9(bpsE;bpsH)	0()	B. cereus s.s.	Yes	No
Bacillus_cereus_GCF_000291275_1_Baci_cere_MSX-D12_V1_genomic	GCF_000291275.1	g__Bacillus (UID902)	5225100	99.07	0	0	B_paranthracis_MN5_TYPE_STRAIN.fna (98.4395)	mosaicus(95.348)	cereus(97.663)	cereus(98.7875)	938[ST-205 complex](7/7)	rpoB|AT0125|H80471|Bacillus|cereus|sl	Group_III(mosaicus)	clade3	0/3()	0/4()	3/3(nheA;nheB;nheC)	0/4()	1/1(cytK-2)	1/1(sph)	0/5()	0/3()	1/9(bpsE)	0()	B. mosaicus subsp. cereus; B. cereus	Yes	No
B_luti_TD41_TYPE_STRAIN	GCF_001884105.1	g__Bacillus (UID901)	111820	99.34	0.45	0	B_luti_TD41_TYPE_STRAIN.fna (100)	luti(93.95100000000001)	No subspecies	luti(96.6561)	764[No clonal complex](7/7)	(No rpoB allele matches with 100% identity and 100% coverage)	Group_II(mosaicus/luti)	clade3	0/3()	0/4()	3/3(nheA;nheB;nheC)	0/4()	0/1()	1/1(sph)	0/5()	0/3()	2/9(bpsE;bpsH)	0()	B. luti	Yes	Yes
Bacillus_cereus_GCF_000399225_1_Baci_cere_IS195_V1_genomic	GCF_000399225.1	g__Bacillus (UID902)	1790765	98.61	0.5	20	B_paranthracis_MN5_TYPE_STRAIN.fna (97.4896)	mosaicus(95.09899999999999)	cereus(99.6766)	cereus(97.7042)	26[No clonal complex](7/7)	rpoB|AT0125|H80471|Bacillus|cereus|sl	Group_III(mosaicus)	clade3	0/3()	4/4(cesA;cesB;cesC;cesD)	3/3(nheA;nheB;nheC)	0/4()	0/1()	1/1(sph)	0/5()	0/3()	1/9(bpsE)	0()	B. mosaicus subsp. cereus biovar Emeticus; B. cereus biovar Emeticus; B. Emeticus	Yes	No
Bacillus_cereus_GCF_000399385_1_Baci_cere_VD131_V1_genomic	GCF_000399385.1	g__Bacillus (UID901)	4036096	99.34	0.54	16.67	B_toyonensis_BCT_7112_TYPE_STRAIN.fna (99.0673)	toyonensis(99.056)	No subspecies	toyonensis(99.056)	278[ST-111 complex](7/7)	(No rpoB allele matches with 100% identity and 100% coverage)	Group_V(toyonensis)	clade5	0/3()	0/4()	3/3(nheA;nheB;nheC)	4/4(hblA;hblB;hblC;hblD)	0/1()	1/1(sph)	0/5()	0/3()	2/9(bpsE;bpsH)	0()	B. toyonensis	Yes	No
Bacillus_cereus_GCF_000291475_1_Baci_cere_BAG3X2-1_G13193_V1_genomic	GCF_000291475.1	g__Bacillus (UID901)	5153063	98.83	0.54	0	B_nitratireducens_4049_TYPE_STRAIN.fna (97.2982)	mycoides(97.2318)	No subspecies	nitratireducens(97.3905)	1449[No clonal complex](7/7)	(No rpoB allele matches with 100% identity and 100% coverage)	Group_VIII(mycoides)	clade2	0/3()	0/4()	3/3(nheA;nheB;nheC)	4/4(hblA;hblB;hblC;hblD)	0/1()	1/1(sph)	0/5()	0/3()	1/9(bpsE)	0()	B. mycoides	Yes	No
Bacillus_cereus_GCF_000399245_1_Baci_cere_MC118_V1_genomic	GCF_000399245.1	g__Bacillus (UID901)	62991	98.24	1.04	0	B_mycoides_DSM_2048_TYPE_STRAIN.fna (94.6367)	mycoides(92.70299999999999)	No subspecies	UnknownSubspecies3(97.9776)	1012[No clonal complex](7/7)	rpoB|AT0097|H80063|Bacillus|weihenstephanensis	Group_VI(mycoides/paramycoides)	clade6	0/3()	4/4(cesA;cesB;cesC;cesD)	3/3(nheA;nheB;nheC)	4/4(hblA;hblB;hblC;hblD)	0/1()	1/1(sph)	0/5()	0/3()	1/9(bpsE)	0()	B. mycoides biovar Emeticus; B. Emeticus	No	No
Bacillus_cereus_GCF_000399405_1_Baci_cere_HuA2-3_V1_genomic	GCF_000399405.1	g__Bacillus (UID901)	4008403	99.34	0.54	0	B_toyonensis_BCT_7112_TYPE_STRAIN.fna (99.3229)	toyonensis(99.3225)	No subspecies	toyonensis(99.3225)	223[ST-111 complex](7/7)	rpoB|AT0412|K60277|Bacillus|weihenstephanensis	Group_V(toyonensis)	clade5	0/3()	0/4()	3/3(nheA;nheB;nheC)	4/4(hblA;hblB;hblC;hblD)	0/1()	1/1(sph)	0/5()	0/3()	2/9(bpsE;bpsH)	0()	B. toyonensis	Yes	No
Bacillus_cereus_GCF_000291515_1_Baci_cere_BAG2X1-3_G13211_V1_genomic	GCF_000291515.1	g__Bacillus (UID901)	4441633	96.7	1.2	16.67	B_luti_TD41_TYPE_STRAIN.fna (91.3752)	UnknownSpecies14(99.3099)	No subspecies	toyonensis*(91.2123)	947[No clonal complex](7/7)	(No rpoB allele matches with 100% identity and 100% coverage)	Group_VI(mycoides/paramycoides)*	clade5	0/3()	0/4()	3/3(nheA;nheB;nheC)	4/4(hblA;hblB;hblC;hblD)	0/1()	0/1()	0/5()	0/3()	1/9(bpsE)	0()	B. UnknownSpecies14	No	No
Bacillus_cereus_GCF_000399105_1_Baci_cere_BAG1X2-3_V1_genomic	GCF_000399105.1	g__Bacillus (UID901)	4611469	99.34	0	0	B_thuringiensis_serovar_berliner_ATCC_10792_TYPE_STRAIN.fna (96.9318)	cereus s.s.(95.8745)	No subspecies	berliner(97.0907)	783[No clonal complex](7/7)	(No rpoB allele matches with 100% identity and 100% coverage)	Group_IV(cereus_sensu_stricto)	clade4	0/3()	0/4()	3/3(nheA;nheB;nheC)	3/4(hblA;hblC;hblD)	1/1(cytK-2)	1/1(sph)	0/5()	0/3()	1/9(bpsE)	2(Cry68Aa1;Cry69Aa2)	B. cereus s.s. biovar Thuringiensis; B. Thuringiensis	Yes	No
Bacillus_cereus_GCF_000399465_1_Baci_cere_VDM053_V1_genomic	GCF_000399465.1	g__Bacillus (UID901)	4276443	98.84	1.08	0	B_nitratireducens_4049_TYPE_STRAIN.fna (98.8512)	mycoides(98.1886)	No subspecies	nitratireducens(98.6309)	1447[No clonal complex](7/7)	(No rpoB allele matches with 100% identity and 100% coverage)	Group_VIII(mycoides)	clade3	0/3()	0/4()	3/3(nheA;nheB;nheC)	4/4(hblA;hblB;hblC;hblD)	0/1()	1/1(sph)	0/5()	0/3()	1/9(bpsE)	0()	B. mycoides	Yes	Yes
Bacillus_cereus_GCF_000291535_1_Baci_cere_BAG3O-2_G13191_V1_genomic	GCF_000291535.1	g__Bacillus (UID902)	5378738	99.13	0.06	100	B_cereus_ATCC_14579_TYPE_STRAIN.fna (97.0629)	cereus s.s.(98.4871)	No subspecies	frankland(98.4871)	959[ST-18 complex](7/7)	rpoB|AT0424|M80139|Bacillus|cereus|sl	Group_IV(cereus_sensu_stricto)	clade4	0/3()	0/4()	3/3(nheA;nheB;nheC)	4/4(hblA;hblB;hblC;hblD)	1/1(cytK-2)	1/1(sph)	0/5()	0/3()	2/9(bpsE;bpsH)	0()	B. cereus s.s.	Yes	No
Bacillus_cereus_GCF_000399145_1_Baci_cere_VD021_V1_genomic	GCF_000399145.1	g__Bacillus (UID901)	702893	99.34	1.69	7.69	B_weihenstephanensis_WSBC_10204_TYPE_STRAIN.fna (98.3016)	mycoides(93.5321)	No subspecies	mycoides(97.6919)	448[ST-196 complex](7/7)	rpoB|AT0003|F40079|Bacillus|weihenstephanensis	Group_VI(mycoides/paramycoides)	clade6	0/3()	0/4()	3/3(nheA;nheB;nheC)	3/4(hblA;hblC;hblD)	0/1()	1/1(sph)	0/5()	0/3()	2/9(bpsE;bpsH)	0()	B. mycoides	Yes	Yes
Bacillus_cereus_GCF_000399425_1_Baci_cere_VD146_V1_genomic	GCF_000399425.1	g__Bacillus (UID901)	3880479	99.01	0.7	0	B_mycoides_DSM_2048_TYPE_STRAIN.fna (98.083)	mycoides(93.575)	No subspecies	mycoides(98.6112)	1445[No clonal complex](7/7)	rpoB|AT0003|F40079|Bacillus|weihenstephanensis	Group_VI(mycoides/paramycoides)	clade6	0/3()	0/4()	3/3(nheA;nheB;nheC)	2/4(hblC;hblD)	0/1()	1/1(sph)	0/5()	0/3()	1/9(bpsE)	0()	B. mycoides	Yes	Yes
Bacillus_cereus_GCF_000291665_1_Baci_cere_BAG2X1-1_G13209_V1_genomic	GCF_000291665.1	g__Bacillus (UID901)	4538068	96.86	0.83	0	B_luti_TD41_TYPE_STRAIN.fna (91.3056)	UnknownSpecies14(99.8408)	No subspecies	luti*(91.2525)	723[No clonal complex](7/7)	(No rpoB allele matches with 100% identity and 100% coverage)	Group_VI(mycoides/paramycoides)*	clade5	0/3()	0/4()	3/3(nheA;nheB;nheC)	4/4(hblA;hblB;hblC;hblD)	0/1()	0/1()	0/5()	0/3()	1/9(bpsE)	0()	B. UnknownSpecies14	No	No
Bacillus_cereus_GCF_000399165_1_Baci_cere_BAG1O-1_V1_genomic	GCF_000399165.1	g__Bacillus (UID901)	1511649	98.17	0.34	0	B_nitratireducens_4049_TYPE_STRAIN.fna (98.3753)	mycoides(99.2022)	No subspecies	nitratireducens(98.3264)	934[No clonal complex](7/7)	(No rpoB allele matches with 100% identity and 100% coverage)	Group_VIII(mycoides)	clade3	0/3()	0/4()	3/3(nheA;nheB;nheC)	4/4(hblA;hblB;hblC;hblD)	0/1()	1/1(sph)	0/5()	0/3()	2/9(bpsD;bpsE)	0()	B. mycoides	Yes	No
Bacillus_cereus_GCF_000399445_1_Baci_cere_VD214_V1_genomic	GCF_000399445.1	g__Bacillus (UID901)	4556348	99.34	0.38	0	B_toyonensis_BCT_7112_TYPE_STRAIN.fna (99.331)	toyonensis(99.324)	No subspecies	toyonensis(99.324)	223[ST-111 complex](7/7)	rpoB|AT0412|K60277|Bacillus|weihenstephanensis	Group_V(toyonensis)	clade5	0/3()	0/4()	3/3(nheA;nheB;nheC)	4/4(hblA;hblB;hblC;hblD)	0/1()	1/1(sph)	0/5()	0/3()	2/9(bpsE;bpsH)	0()	B. toyonensis	Yes	No
Bacillus_cereus_GCF_000293505_1_Baci_cere_BAG4X2-1_G13197_V1_genomic	GCF_000293505.1	g__Bacillus (UID901)	4602250	99.34	0.38	0	B_toyonensis_BCT_7112_TYPE_STRAIN.fna (99.3414)	toyonensis(99.3334)	No subspecies	toyonensis(99.3334)	223[ST-111 complex](7/7)	rpoB|AT0412|K60277|Bacillus|weihenstephanensis	Group_V(toyonensis)	clade5	0/3()	0/4()	3/3(nheA;nheB;nheC)	4/4(hblA;hblB;hblC;hblD)	0/1()	1/1(sph)	0/5()	0/3()	2/9(bpsE;bpsH)	0()	B. toyonensis	Yes	No
Bacillus_cereus_GCF_000399185_1_Baci_cere_K-5975c_V1_genomic	GCF_000399185.1	g__Bacillus (UID901)	5209568	98.95	0.33	0	B_thuringiensis_serovar_berliner_ATCC_10792_TYPE_STRAIN.fna (96.1387)	cereus s.s.(95.9656)	No subspecies	berliner(96.4012)	23[ST-23 complex](7/7)	rpoB|AT0296|W71299|Bacillus|cereus|sl	Group_IV(cereus_sensu_stricto)	clade4	0/3()	0/4()	3/3(nheA;nheB;nheC)	4/4(hblA;hblB;hblC;hblD)	0/1()	1/1(sph)	2/5(capB;capC)	0/3()	1/9(bpsE)	0()	B. cereus s.s.	Yes	No
Bacillus_cereus_GCF_000399485_1_Baci_cere_VD136_V1_genomic	GCF_000399485.1	o__Bacillales (UID828)	3542805	98.28	1.29	0	B_pseudomycoides_DSM_12442_TYPE_STRAIN.fna (95.9592)	pseudomycoides(96.1819)	No subspecies	pseudomycoides(96.1716)	Unknown(missing alleles)	rpoB|AT0128|H80481|Bacillus|cereus|sl	Group_I(pseudomycoides)	clade1	0/3()	0/4()	1/3(nheC)	4/4(hblA;hblB;hblC;hblD)	0/1()	0/1()	0/5()	0/3()	1/9(bpsE)	0()	B. pseudomycoides	Yes	No
Bacillus_cereus_GCF_000293525_1_Baci_cere_BAG60-1_G13196_V1_genomic	GCF_000293525.1	g__Bacillus (UID901)	5228617	99.34	0.38	0	B_toyonensis_BCT_7112_TYPE_STRAIN.fna (99.4274)	toyonensis(99.4261)	No subspecies	toyonensis(99.4261)	223[ST-111 complex](7/7)	rpoB|AT0412|K60277|Bacillus|weihenstephanensis	Group_V(toyonensis)	clade5	0/3()	0/4()	3/3(nheA;nheB;nheC)	4/4(hblA;hblB;hblC;hblD)	0/1()	1/1(sph)	0/5()	0/3()	2/9(bpsE;bpsH)	0()	B. toyonensis	Yes	No
Bacillus_cereus_GCF_000399205_1_Baci_cere_IS845_00_V1_genomic	GCF_000399205.1	g__Bacillus (UID902)	1737477	98.61	0.5	20	B_paranthracis_MN5_TYPE_STRAIN.fna (97.5534)	mosaicus(95.1287)	cereus(99.6614)	cereus(97.7038)	26[No clonal complex](7/7)	rpoB|AT0125|H80471|Bacillus|cereus|sl	Group_III(mosaicus)	clade3	0/3()	4/4(cesA;cesB;cesC;cesD)	3/3(nheA;nheB;nheC)	0/4()	0/1()	1/1(sph)	0/5()	0/3()	1/9(bpsE)	0()	B. mosaicus subsp. cereus biovar Emeticus; B. cereus biovar Emeticus; B. Emeticus	Yes	No
Bacillus_cereus_GCF_000399505_1_Baci_cere_ISP2954_V1_genomic	GCF_000399505.1	g__Bacillus (UID902)	354680	98.92	0.62	50	B_cereus_ATCC_14579_TYPE_STRAIN.fna (96.7998)	cereus s.s.(98.5873)	No subspecies	frankland(98.5873)	8[ST-8 complex](7/7)	rpoB|AT0154|H80546|Bacillus|cereus|sl	Group_IV(cereus_sensu_stricto)	clade4	0/3()	0/4()	3/3(nheA;nheB;nheC)	4/4(hblA;hblB;hblC;hblD)	1/1(cytK-2)	1/1(sph)	0/5()	0/3()	1/9(bpsE)	10(Cry1Aa6;Cry1Ah2;Cry1Cb-like;Cry1Cb3;Cry1H-like;Cry1I-like;Cry1Ia10/Cry1Ia14/Cry1Ia19/Cry1Ia2/Cry1Ia34/Cry1Ia36/Cry1Ia39/Cry1Ia40;Cry2Aa25;Cry2Ah4;Vip3Aa53)	B. cereus s.s. biovar Thuringiensis; B. Thuringiensis	Yes	No
Bacillus_cereus_GCF_000293545_1_Baci_cere_BAG60-2_G13207_V1_genomic	GCF_000293545.1	g__Bacillus (UID901)	2919583	97.85	0.83	0	B_weihenstephanensis_WSBC_10204_TYPE_STRAIN.fna (94.6401)	mycoides(92.7389)	No subspecies	UnknownSubspecies3(97.1938)	977[ST-336 complex](7/7)	(No rpoB allele matches with 100% identity and 100% coverage)	Group_VI(mycoides/paramycoides)	clade6	0/3()	0/4()	3/3(nheA;nheB;nheC)	4/4(hblA;hblB;hblC;hblD)	0/1()	1/1(sph)	0/5()	0/3()	2/9(bpsE;bpsH)	0()	B. mycoides	Yes	No
Bacillus_cereus_GCF_000399305_1_Baci_cere_HuB4-4_V1_genomic	GCF_000399305.1	g__Bacillus (UID901)	5676724	99.34	0	0	B_thuringiensis_serovar_berliner_ATCC_10792_TYPE_STRAIN.fna (96.021)	cereus s.s.(95.8062)	No subspecies	berliner(96.3055)	197[ST-23 complex](7/7)	(No rpoB allele matches with 100% identity and 100% coverage)	Group_IV(cereus_sensu_stricto)	clade4	0/3()	0/4()	3/3(nheA;nheB;nheC)	4/4(hblA;hblB;hblC;hblD)	0/1()	1/1(sph)	2/5(capB;capC)	0/3()	1/9(bpsE)	2(Cry20Aa1;Cry27Aa1)	B. cereus s.s. biovar Thuringiensis; B. Thuringiensis	Yes	Yes
Bacillus_cereus_GCF_000399525_1_Baci_cere_VD118_V1_genomic	GCF_000399525.1	g__Bacillus (UID901)	1999524	98.02	0.76	16.67	B_weihenstephanensis_WSBC_10204_TYPE_STRAIN.fna (94.8659)	mycoides(92.6337)	No subspecies	UnknownSubspecies3(98.0457)	664[No clonal complex](7/7)	(No rpoB allele matches with 100% identity and 100% coverage)	Group_VI(mycoides/paramycoides)	clade6	0/3()	0/4()	3/3(nheA;nheB;nheC)	4/4(hblA;hblB;hblC;hblD)	0/1()	1/1(sph)	0/5()	0/3()	2/9(bpsE;bpsH)	0()	B. mycoides	Yes	No
Bacillus_cereus_GCF_000398945_1_Baci_cere_Schrouff_V2_genomic	GCF_000398945.1	g__Bacillus (UID901)	4079511	99.01	0.33	0	B_thuringiensis_serovar_berliner_ATCC_10792_TYPE_STRAIN.fna (96.0943)	cereus s.s.(95.9525)	No subspecies	berliner(96.3845)	23[ST-23 complex](7/7)	rpoB|AT0296|W71299|Bacillus|cereus|sl	Group_IV(cereus_sensu_stricto)	clade4	0/3()	0/4()	3/3(nheA;nheB;nheC)	4/4(hblA;hblB;hblC;hblD)	0/1()	1/1(sph)	2/5(capB;capC)	0/3()	1/9(bpsE)	0()	B. cereus s.s.	Yes	No
Bacillus_cereus_GCF_000399325_1_Baci_cere_BAG5X12-1_G13199_V1_genomic	GCF_000399325.1	g__Bacillus (UID902)	4417269	99.23	0.31	0	B_cereus_ATCC_14579_TYPE_STRAIN.fna (97.0285)	cereus s.s.(99.1731)	No subspecies	frankland(99.1731)	506[No clonal complex](7/7)	rpoB|AT0154|H80546|Bacillus|cereus|sl	Group_IV(cereus_sensu_stricto)	clade4	0/3()	0/4()	3/3(nheA;nheB;nheC)	4/4(hblA;hblB;hblC;hblD)	1/1(cytK-2)	1/1(sph)	0/5()	0/3()	2/9(bpsE;bpsH)	0()	B. cereus s.s.	Yes	No
Bacillus_cereus_GCF_000399605_1_Baci_cere_VDM021_V1_genomic	GCF_000399605.1	o__Bacillales (UID828)	335618	99.43	0.72	0	B_pseudomycoides_DSM_12442_TYPE_STRAIN.fna (95.8205)	pseudomycoides(96.1734)	No subspecies	pseudomycoides(96.0665)	1346[No clonal complex](7/7)	rpoB|AT0128|H80481|Bacillus|cereus|sl	Group_I(pseudomycoides)	clade1	0/3()	0/4()	1/3(nheC)	4/4(hblA;hblB;hblC;hblD)	0/1()	0/1()	0/5()	0/3()	1/9(bpsE)	0()	B. pseudomycoides	Yes	No
Bacillus_cereus_GCF_000398965_1_Baci_cere_HuA3-9_V1_genomic	GCF_000398965.1	g__Bacillus (UID901)	797269	98.68	1.21	0	B_mycoides_DSM_2048_TYPE_STRAIN.fna (96.6251)	mycoides(93.3926)	No subspecies	mycoides(96.8513)	916[No clonal complex](7/7)	(No rpoB allele matches with 100% identity and 100% coverage)	Group_VI(mycoides/paramycoides)	clade6	0/3()	0/4()	3/3(nheA;nheB;nheC)	2/4(hblC;hblD)	0/1()	1/1(sph)	0/5()	0/3()	1/9(bpsE)	1(Cry70Bb1)	B. mycoides biovar Thuringiensis; B. Thuringiensis	Yes	Yes
Bacillus_cereus_GCF_000399345_1_Baci_cere_BMG1_7_V1_genomic	GCF_000399345.1	g__Bacillus (UID902)	457561	98.92	0.31	0	B_cereus_ATCC_14579_TYPE_STRAIN.fna (96.7722)	cereus s.s.(98.5592)	No subspecies	frankland(98.5592)	8[ST-8 complex](7/7)	rpoB|AT0154|H80546|Bacillus|cereus|sl	Group_IV(cereus_sensu_stricto)	clade4	0/3()	0/4()	3/3(nheA;nheB;nheC)	4/4(hblA;hblB;hblC;hblD)	1/1(cytK-2)	1/1(sph)	0/5()	0/3()	1/9(bpsE)	15(Cry1Aa24;Cry1Aa8;Cry1Ab-like;Cry1Ab33;Cry1Ac1/Cry1Ac10/Cry1Ac4/Cry1Ac7/Cry1Ac8/Cry1Ac9;Cry1Ac12;Cry1Ac13;Cry1Cb-like;Cry1Cb3;Cry1H-like;Cry1I-like;Cry1Ia10/Cry1Ia14/Cry1Ia19/Cry1Ia2/Cry1Ia34/Cry1Ia36/Cry1Ia39/Cry1Ia40;Cry2Aa25;Cry2Ah4;Vip3Aa53)	B. cereus s.s. biovar Thuringiensis; B. Thuringiensis	Yes	No
Bacillus_cereus_GCF_000399585_1_Baci_cere_VDM006_V1_genomic	GCF_000399585.1	o__Bacillales (UID828)	609131	99.43	1.29	0	B_pseudomycoides_DSM_12442_TYPE_STRAIN.fna (95.8492)	pseudomycoides(96.164)	No subspecies	pseudomycoides(95.9971)	Unknown(unknown ST)	rpoB|AT0128|H80481|Bacillus|cereus|sl	Group_I(pseudomycoides)	clade1	0/3()	0/4()	1/3(nheC)	4/4(hblA;hblB;hblC;hblD)	0/1()	0/1()	0/5()	0/3()	1/9(bpsE)	0()	B. pseudomycoides	Yes	No
Bacillus_cereus_GCF_000398985_1_Baci_cere_HuA2-9_V1_genomic	GCF_000398985.1	g__Bacillus (UID901)	2159502	97.36	0.61	0	B_weihenstephanensis_WSBC_10204_TYPE_STRAIN.fna (96.8037)	mycoides(93.5886)	No subspecies	mycoides(97.0109)	1452[No clonal complex](7/7)	rpoB|AT0003|F40079|Bacillus|weihenstephanensis	Group_VI(mycoides/paramycoides)	clade6	0/3()	0/4()	3/3(nheA;nheB;nheC)	2/4(hblC;hblD)	0/1()	1/1(sph)	0/5()	0/3()	1/9(bpsE)	1(Cry70Bb1)	B. mycoides biovar Thuringiensis; B. Thuringiensis	No	No
Bacillus_cereus_GCF_000399265_1_Baci_cere_BAG2O-1_G13184_V1_genomic	GCF_000399265.1	g__Bacillus (UID901)	5302848	99.34	0.39	0	B_thuringiensis_serovar_berliner_ATCC_10792_TYPE_STRAIN.fna (96.9545)	cereus s.s.(95.8048)	No subspecies	berliner(97.0858)	783[No clonal complex](7/7)	(No rpoB allele matches with 100% identity and 100% coverage)	Group_IV(cereus_sensu_stricto)	clade4	0/3()	0/4()	3/3(nheA;nheB;nheC)	3/4(hblA;hblC;hblD)	1/1(cytK-2)	1/1(sph)	0/5()	0/3()	1/9(bpsE)	2(Cry68Aa1;Cry69Aa2)	B. cereus s.s. biovar Thuringiensis; B. Thuringiensis	Yes	No
Bacillus_cereus_GCF_000399545_1_Baci_cere_VD140_V1_genomic	GCF_000399545.1	g__Bacillus (UID902)	1554689	99.23	0.63	0	B_cereus_ATCC_14579_TYPE_STRAIN.fna (96.8584)	cereus s.s.(98.0713)	No subspecies	frankland(98.0713)	1063[No clonal complex](7/7)	(No rpoB allele matches with 100% identity and 100% coverage)	Group_IV(cereus_sensu_stricto)	clade4	0/3()	0/4()	3/3(nheA;nheB;nheC)	4/4(hblA;hblB;hblC;hblD)	1/1(cytK-2)	1/1(sph)	0/5()	0/3()	1/9(bpsE)	0()	B. cereus s.s.	Yes	No
Bacillus_cereus_GCF_000399005_1_Baci_cere_BAG1X1-1_G13150_V1_genomic	GCF_000399005.1	g__Bacillus (UID901)	4659562	99.34	0	0	B_thuringiensis_serovar_berliner_ATCC_10792_TYPE_STRAIN.fna (96.9085)	cereus s.s.(95.8602)	No subspecies	berliner(97.1191)	783[No clonal complex](7/7)	(No rpoB allele matches with 100% identity and 100% coverage)	Group_IV(cereus_sensu_stricto)	clade4	0/3()	0/4()	3/3(nheA;nheB;nheC)	3/4(hblA;hblC;hblD)	1/1(cytK-2)	1/1(sph)	0/5()	0/3()	1/9(bpsE)	2(Cry68Aa1;Cry69Aa2)	B. cereus s.s. biovar Thuringiensis; B. Thuringiensis	Yes	No
Bacillus_cereus_GCF_000399285_1_Baci_cere_BAG2O-3_G13186_V1_genomic	GCF_000399285.1	g__Bacillus (UID901)	5328009	99.34	0.53	0	B_wiedmannii_FSL_W8-0169_TYPE_STRAIN.fna (95.0334)	mosaicus(93.199)	No subspecies	UnknownSubspecies11*(99.1187)	746[No clonal complex](7/7)	(No rpoB allele matches with 100% identity and 100% coverage)	Group_II(mosaicus/luti)	clade2	0/3()	0/4()	3/3(nheA;nheB;nheC)	4/4(hblA;hblB;hblC;hblD)	0/1()	1/1(sph)	0/5()	0/3()	1/9(bpsE)	0()	B. mosaicus	Yes	No
Bacillus_cereus_GCF_000399565_1_Baci_cere_VD184_V1_genomic	GCF_000399565.1	g__Bacillus (UID902)	588484	99.23	0.3	0	B_cereus_ATCC_14579_TYPE_STRAIN.fna (98.0084)	cereus s.s.(97.2519)	No subspecies	frankland(97.2519)	1446[No clonal complex](7/7)	rpoB|AT0092|H70967|Bacillus|cereus|sl	Group_IV(cereus_sensu_stricto)	clade4	0/3()	0/4()	3/3(nheA;nheB;nheC)	4/4(hblA;hblB;hblC;hblD)	1/1(cytK-2)	1/1(sph)	0/5()	0/3()	2/9(bpsE;bpsH)	1(Vip4Aa1)	B. cereus s.s. biovar Thuringiensis; B. Thuringiensis	Yes	Yes
Bacillus_cereus_GCF_000399065_1_Baci_cere_BAG1X2-1_G13156_V1_genomic	GCF_000399065.1	g__Bacillus (UID901)	5281977	99.34	0	0	B_thuringiensis_serovar_berliner_ATCC_10792_TYPE_STRAIN.fna (96.9349)	cereus s.s.(95.85700000000001)	No subspecies	berliner(97.0749)	783[No clonal complex](7/7)	(No rpoB allele matches with 100% identity and 100% coverage)	Group_IV(cereus_sensu_stricto)	clade4	0/3()	0/4()	3/3(nheA;nheB;nheC)	3/4(hblA;hblC;hblD)	1/1(cytK-2)	1/1(sph)	0/5()	0/3()	1/9(bpsE)	2(Cry68Aa1;Cry69Aa2)	B. cereus s.s. biovar Thuringiensis; B. Thuringiensis	Yes	Yes
Bacillus_cereus_GCF_000399085_1_Baci_cere_BAG1X2-2_V1_genomic	GCF_000399085.1	g__Bacillus (UID901)	5320306	99.34	0.73	16.67	B_thuringiensis_serovar_berliner_ATCC_10792_TYPE_STRAIN.fna (96.8477)	cereus s.s.(95.8296)	No subspecies	berliner(97.0157)	783[No clonal complex](7/7)	(No rpoB allele matches with 100% identity and 100% coverage)	Group_IV(cereus_sensu_stricto)	clade4	0/3()	0/4()	3/3(nheA;nheB;nheC)	3/4(hblA;hblC;hblD)	1/1(cytK-2)	1/1(sph)	0/5()	0/3()	1/9(bpsE)	1(Cry69Aa2)	B. cereus s.s. biovar Thuringiensis; B. Thuringiensis	Yes	No
Bacillus_cereus_GCF_000399365_1_Baci_cere_HuB13-1_V1_genomic	GCF_000399365.1	g__Bacillus (UID902)	441908	98.92	0.31	0	B_cereus_ATCC_14579_TYPE_STRAIN.fna (96.7243)	cereus s.s.(98.6294)	No subspecies	frankland(98.6294)	8[ST-8 complex](7/7)	rpoB|AT0154|H80546|Bacillus|cereus|sl	Group_IV(cereus_sensu_stricto)	clade4	0/3()	0/4()	3/3(nheA;nheB;nheC)	4/4(hblA;hblB;hblC;hblD)	1/1(cytK-2)	1/1(sph)	0/5()	0/3()	1/9(bpsE)	10(Cry1Aa24;Cry1Ac12;Cry1Ac4;Cry1Cb-like;Cry1H-like;Cry1I-like;Cry1Ia10/Cry1Ia14/Cry1Ia19/Cry1Ia2/Cry1Ia34/Cry1Ia36/Cry1Ia39/Cry1Ia40;Cry2Aa25;Cry2Ah4;Vip3Aa53)	B. cereus s.s. biovar Thuringiensis; B. Thuringiensis	Yes	No
B_anthracis_Ames_TYPE_STRAIN	GCF_000007845.1	g__Bacillus (UID902)	5227293	99.23	0.15	0	B_anthracis_Ames_TYPE_STRAIN.fna (100)	mosaicus(99.9935)	anthracis(100.0)	anthracis(98.6809)	1[No clonal complex](7/7)	(No rpoB allele matches with 100% identity and 100% coverage)	Group_III(mosaicus)	clade3	0/3()	0/4()	3/3(nheA;nheB;nheC)	0/4()	0/1()	1/1(sph)	0/5()	0/3()	1/9(bpsE)	0()	B. mosaicus subsp. anthracis; B. anthracis	Yes	No
Bacillus_cereus_GCF_000832765_1_ASM83276v1_genomic	GCF_000832765.1	g__Bacillus (UID902)	5270991	98.92	0	0	B_anthracis_Ames_TYPE_STRAIN.fna (98.6451)	mosaicus(98.70100000000001)	No subspecies	anthracis(99.2267)	145[No clonal complex](7/7)	rpoB|AT0463|W80275|Bacillus|cereus|sl	Group_III(mosaicus)	clade3	0/3()	0/4()	3/3(nheA;nheB;nheC)	0/4()	1/1(cytK-2)	1/1(sph)	0/5()	0/3()	1/9(bpsE)	0()	B. mosaicus	Yes	No
Bacillus_cereus_GCF_001008665_1_ASM100866v1_genomic	GCF_001008665.1	g__Bacillus (UID902)	54547	96.6	0.31	0	B_cereus_ATCC_14579_TYPE_STRAIN.fna (96.7953)	cereus s.s.(98.7364)	No subspecies	frankland(98.7364)	15[ST-8 complex](7/7)	rpoB|AT0154|H80546|Bacillus|cereus|sl	Group_IV(cereus_sensu_stricto)	clade4	0/3()	0/4()	3/3(nheA;nheB;nheC)	4/4(hblA;hblB;hblC;hblD)	1/1(cytK-2)	1/1(sph)	0/5()	0/3()	1/9(bpsE)	8(Cry1Ca10;Cry1Ca15/Cry1Ca7/Cry1Ca8/Cry1Ca9;Cry1Ca2;Cry1Da1/Cry1Da2;Cry1H-like;Cry1I-like;Cry1Ia10/Cry1Ia14/Cry1Ia19/Cry1Ia2/Cry1Ia34/Cry1Ia36/Cry1Ia39/Cry1Ia40;Cry9Ea1/Cry9Ea2/Cry9Ea9)	B. cereus s.s. biovar Thuringiensis; B. Thuringiensis	No	No
Bacillus_cereus_GCF_000399625_1_Baci_cere_B5-2_V1_genomic	GCF_000399625.1	g__Bacillus (UID901)	4010179	99.34	0.42	0	B_wiedmannii_FSL_W8-0169_TYPE_STRAIN.fna (95.0787)	mosaicus(93.2373)	No subspecies	UnknownSubspecies11*(99.0271)	978[No clonal complex](7/7)	(No rpoB allele matches with 100% identity and 100% coverage)	Group_II(mosaicus/luti)	clade2	0/3()	0/4()	3/3(nheA;nheB;nheC)	4/4(hblA;hblB;hblC;hblD)	0/1()	1/1(sph)	0/5()	0/3()	1/9(bpsE)	0()	B. mosaicus	Yes	No
Bacillus_cereus_GCF_000832525_1_ASM83252v1_genomic	GCF_000832525.1	g__Bacillus (UID902)	5295158	99.23	0.61	0	B_tropicus_N24_TYPE_STRAIN.fna (96.5575)	mosaicus(94.6499)	No subspecies	cereus(96.5564)	2001[No clonal complex](7/7)	rpoB|AT0365|K60067|Bacillus|cereus|sl	Group_II(mosaicus/luti)	clade3	0/3()	0/4()	3/3(nheA;nheB;nheC)	4/4(hblA;hblB;hblC;hblD)	1/1(cytK-2)	1/1(sph)	0/5()	0/3()	1/9(bpsE)	0()	B. mosaicus	Yes	No
Bacillus_cereus_GCF_001008645_1_ASM100864v1_genomic	GCF_001008645.1	g__Bacillus (UID902)	304217	99.07	0.73	0	B_anthracis_Ames_TYPE_STRAIN.fna (97.9485)	mosaicus(97.9437)	No subspecies	anthracis(98.0961)	1050[No clonal complex](7/7)	rpoB|AT0463|W80275|Bacillus|cereus|sl	Group_III(mosaicus)	clade3	0/3()	0/4()	3/3(nheA;nheB;nheC)	0/4()	1/1(cytK-2)	1/1(sph)	0/5()	0/3()	2/9(bpsE;bpsH)	0()	B. mosaicus	Yes	Yes
Bacillus_cereus_GCF_000399645_1_Baci_cere_BAG3O-1_V1_genomic	GCF_000399645.1	g__Bacillus (UID901)	4726424	99.34	0.33	0	B_wiedmannii_FSL_W8-0169_TYPE_STRAIN.fna (95.0664)	mosaicus(93.1601)	No subspecies	UnknownSubspecies11*(99.0877)	946[No clonal complex](7/7)	(No rpoB allele matches with 100% identity and 100% coverage)	Group_II(mosaicus/luti)	clade2	0/3()	0/4()	3/3(nheA;nheB;nheC)	4/4(hblA;hblB;hblC;hblD)	0/1()	1/1(sph)	0/5()	0/3()	1/9(bpsE)	0()	B. mosaicus	Yes	No
Bacillus_cereus_GCF_000773635_1_ASM77363v1_genomic	GCF_000773635.1	g__Bacillus (UID902)	480439	98.97	0	0	B_cereus_ATCC_14579_TYPE_STRAIN.fna (96.9756)	cereus s.s.(98.2621)	No subspecies	frankland(98.2621)	787[No clonal complex](7/7)	rpoB|AT0154|H80546|Bacillus|cereus|sl	Group_IV(cereus_sensu_stricto)	clade4	0/3()	0/4()	3/3(nheA;nheB;nheC)	4/4(hblA;hblB;hblC;hblD)	1/1(cytK-2)	1/1(sph)	0/5()	0/3()	1/9(bpsE)	0()	B. cereus s.s.	Yes	Yes
Bacillus_cereus_GCF_001008565_1_ASM100856v1_genomic	GCF_001008565.1	g__Bacillus (UID901)	277833	99.34	0.2	0	B_wiedmannii_FSL_W8-0169_TYPE_STRAIN.fna (96.4798)	mosaicus(93.1711)	No subspecies	wiedmannii(97.1667)	2066[No clonal complex](7/7)	rpoB|AT0410|K60272|Bacillus|cereus|sl	Group_II(mosaicus/luti)	clade2	0/3()	0/4()	3/3(nheA;nheB;nheC)	4/4(hblA;hblB;hblC;hblD)	0/1()	1/1(sph)	0/5()	0/3()	2/9(bpsE;bpsH)	0()	B. mosaicus	Yes	Yes
Bacillus_cereus_GCF_000412315_1_Baci_cere_BAG2O-2_G13185_V1_genomic	GCF_000412315.1	g__Bacillus (UID901)	5276309	99.34	0.38	0	B_toyonensis_BCT_7112_TYPE_STRAIN.fna (99.6751)	toyonensis(99.6516)	No subspecies	toyonensis(99.6516)	972[ST-111 complex](7/7)	rpoB|AT0129|H80488|Bacillus|weihenstephanensis	Group_V(toyonensis)	clade5	0/3()	0/4()	3/3(nheA;nheB;nheC)	4/4(hblA;hblB;hblC;hblD)	0/1()	1/1(sph)	0/5()	0/3()	2/9(bpsE;bpsH)	0()	B. toyonensis	Yes	No
Bacillus_cereus_GCF_000789315_1_ASM78931v1_genomic	GCF_000789315.1	g__Bacillus (UID902)	5457398	99.18	0.1	0	B_tropicus_N24_TYPE_STRAIN.fna (96.5282)	mosaicus(94.6979)	No subspecies	cereus(96.477)	78[No clonal complex](7/7)	rpoB|AT0365|K60067|Bacillus|cereus|sl	Group_II(mosaicus/luti)	clade3	3/3(cya;lef;pagA)	0/4()	3/3(nheA;nheB;nheC)	4/4(hblA;hblB;hblC;hblD)	1/1(cytK-2)	1/1(sph)	0/5()	3/3(hasA;hasB;hasC)	9/9(bpsA;bpsB;bpsC;bpsD;bpsE;bpsF;bpsG;bpsH;bpsX)	0()	B. mosaicus biovar Anthracis; B. Anthracis	Yes	No
Bacillus_cereus_GCF_001008575_1_ASM100857v1_genomic	GCF_001008575.1	g__Bacillus (UID902)	170659	99.07	0.49	25	B_paranthracis_MN5_TYPE_STRAIN.fna (97.6085)	mosaicus(95.1496)	cereus(99.9021)	cereus(97.7007)	26[No clonal complex](7/7)	rpoB|AT0125|H80471|Bacillus|cereus|sl	Group_III(mosaicus)	clade3	0/3()	0/4()	3/3(nheA;nheB;nheC)	0/4()	0/1()	1/1(sph)	0/5()	0/3()	1/9(bpsE)	0()	B. mosaicus subsp. cereus; B. cereus	Yes	No
Bacillus_cereus_GCF_000412975_1_Baci_cere_BAG1O-3_G13160_V1_genomic	GCF_000412975.1	g__Bacillus (UID901)	3833135	99.34	0.33	0	B_thuringiensis_serovar_berliner_ATCC_10792_TYPE_STRAIN.fna (97.8922)	cereus s.s.(96.4624)	No subspecies	berliner(98.5244)	2387[No clonal complex](7/7)	rpoB|AT0277|R50564|Bacillus|sp	Group_IV(cereus_sensu_stricto)	clade4	0/3()	0/4()	3/3(nheA;nheB;nheC)	4/4(hblA;hblB;hblC;hblD)	1/1(cytK-2)	1/1(sph)	0/5()	0/3()	1/9(bpsE)	0()	B. cereus s.s.	Yes	No
Bacillus_cereus_GCF_000832385_1_ASM83238v1_genomic	GCF_000832385.1	g__Bacillus (UID902)	5379685	98.92	0	0	B_anthracis_Ames_TYPE_STRAIN.fna (97.6393)	mosaicus(97.6636)	No subspecies	anthracis(97.6436)	1263[ST-365 complex](7/7)	rpoB|AT0120|H80461|Bacillus|cereus|sl	Group_III(mosaicus)	clade3	0/3()	0/4()	3/3(nheA;nheB;nheC)	0/4()	0/1()	1/1(sph)	0/5()	0/3()	2/9(bpsE;bpsH)	0()	B. mosaicus	Yes	Yes
Bacillus_cereus_GCF_001008585_1_ASM100858v1_genomic	GCF_001008585.1	g__Bacillus (UID902)	117878	98.7	0.66	16.67	B_paranthracis_MN5_TYPE_STRAIN.fna (97.6236)	mosaicus(95.1483)	cereus(99.10600000000001)	cereus(97.789)	144[No clonal complex](7/7)	rpoB|AT0125|H80471|Bacillus|cereus|sl	Group_III(mosaicus)	clade3	0/3()	0/4()	3/3(nheA;nheB;nheC)	0/4()	0/1()	1/1(sph)	0/5()	0/3()	1/9(bpsE)	0()	B. mosaicus subsp. cereus; B. cereus	Yes	No
Bacillus_cereus_GCF_000440035_1_Bacillus_cereus_LCT-BC25_genomic	GCF_000440035.1	g__Bacillus (UID902)	4415576	99.23	0.07	0	B_paranthracis_MN5_TYPE_STRAIN.fna (98.4319)	mosaicus(95.38)	cereus(97.6845)	cereus(99.9787)	975[ST-205 complex](7/7)	rpoB|AT0125|H80471|Bacillus|cereus|sl	Group_III(mosaicus)	clade3	0/3()	0/4()	3/3(nheA;nheB;nheC)	0/4()	0/1()	1/1(sph)	0/5()	0/3()	1/9(bpsE)	0()	B. mosaicus subsp. cereus; B. cereus	Yes	No
Bacillus_cereus_GCF_000832405_1_ASM83240v1_genomic	GCF_000832405.1	g__Bacillus (UID902)	5268427	99.23	0	0	B_anthracis_Ames_TYPE_STRAIN.fna (97.5595)	mosaicus(97.5945)	No subspecies	anthracis(97.5276)	11[ST-365 complex](7/7)	rpoB|AT0120|H80461|Bacillus|cereus|sl	Group_III(mosaicus)	clade3	3/3(cya;lef;pagA)	0/4()	3/3(nheA;nheB;nheC)	0/4()	0/1()	1/1(sph)	5/5(capA;capB;capC;capD;capE)	3/3(hasA;hasB;hasC)	2/9(bpsE;bpsH)	0()	B. mosaicus biovar Anthracis; B. Anthracis	Yes	Yes
Bacillus_cereus_GCF_001008595_1_ASM100859v1_genomic	GCF_001008595.1	g__Bacillus (UID902)	237578	99.23	0.4	0	B_cereus_ATCC_14579_TYPE_STRAIN.fna (96.4016)	cereus s.s.(96.7555)	No subspecies	UnknownSubspecies2(98.8241)	2074[No clonal complex](7/7)	rpoB|AT0154|H80546|Bacillus|cereus|sl	Group_IV(cereus_sensu_stricto)	clade4	0/3()	0/4()	3/3(nheA;nheB;nheC)	4/4(hblA;hblB;hblC;hblD)	0/1()	1/1(sph)	0/5()	0/3()	1/9(bpsE)	0()	B. cereus s.s.	Yes	Yes
Bacillus_cereus_GCF_000440055_1_Bacillus_cereus_LCT-BC235_genomic	GCF_000440055.1	g__Bacillus (UID902)	4035842	99.23	0.07	0	B_paranthracis_MN5_TYPE_STRAIN.fna (98.4539)	mosaicus(95.3736)	cereus(97.6995)	cereus(99.9889)	975[ST-205 complex](7/7)	rpoB|AT0125|H80471|Bacillus|cereus|sl	Group_III(mosaicus)	clade3	0/3()	0/4()	3/3(nheA;nheB;nheC)	0/4()	0/1()	1/1(sph)	0/5()	0/3()	1/9(bpsE)	0()	B. mosaicus subsp. cereus; B. cereus	Yes	No
Bacillus_cereus_GCF_000832805_1_ASM83280v1_genomic	GCF_000832805.1	g__Bacillus (UID902)	5267792	99.23	0.1	0	B_tropicus_N24_TYPE_STRAIN.fna (96.5005)	mosaicus(94.6977)	No subspecies	cereus(96.4958)	78[No clonal complex](7/7)	rpoB|AT0365|K60067|Bacillus|cereus|sl	Group_II(mosaicus/luti)	clade3	3/3(cya;lef;pagA)	0/4()	3/3(nheA;nheB;nheC)	4/4(hblA;hblB;hblC;hblD)	1/1(cytK-2)	1/1(sph)	0/5()	3/3(hasA;hasB;hasC)	9/9(bpsA;bpsB;bpsC;bpsD;bpsE;bpsF;bpsG;bpsH;bpsX)	0()	B. mosaicus biovar Anthracis; B. Anthracis	Yes	No
Bacillus_cereus_GCF_001044485_1_ASM104448v1_genomic	GCF_001044485.1	g__Bacillus (UID902)	237244	99.23	0.35	0	B_cereus_ATCC_14579_TYPE_STRAIN.fna (98.0468)	cereus s.s.(97.3282)	No subspecies	frankland(97.3282)	1150[No clonal complex](7/7)	rpoB|AT0092|H70967|Bacillus|cereus|sl	Group_IV(cereus_sensu_stricto)	clade4	0/3()	0/4()	3/3(nheA;nheB;nheC)	4/4(hblA;hblB;hblC;hblD)	1/1(cytK-2)	1/1(sph)	0/5()	0/3()	2/9(bpsE;bpsH)	0()	B. cereus s.s.	Yes	No
Bacillus_cereus_GCF_000518025_1_ASM51802v1_genomic	GCF_000518025.1	g__Bacillus (UID902)	178136	98.96	0.64	35.29	B_cereus_ATCC_14579_TYPE_STRAIN.fna (99.1916)	cereus s.s.(97.12700000000001)	No subspecies	frankland(97.12700000000001)	1099[ST-142 complex](7/7)	rpoB|AT0158|R50800|Bacillus|cereus|sl	Group_IV(cereus_sensu_stricto)	clade4	0/3()	0/4()	3/3(nheA;nheB;nheC)	4/4(hblA;hblB;hblC;hblD)	1/1(cytK-2)	1/1(sph)	0/5()	0/3()	1/9(bpsE)	0()	B. cereus s.s.	Yes	No
Bacillus_cereus_GCF_000832845_1_ASM83284v1_genomic	GCF_000832845.1	g__Bacillus (UID902)	5269496	99.16	0.32	0	B_tropicus_N24_TYPE_STRAIN.fna (96.6992)	mosaicus(95.1458)	No subspecies	cereus(96.6636)	38[No clonal complex](7/7)	(No rpoB allele matches with 100% identity and 100% coverage)	Group_II(mosaicus/luti)	clade3	0/3()	0/4()	3/3(nheA;nheB;nheC)	4/4(hblA;hblB;hblC;hblD)	0/1()	1/1(sph)	0/5()	0/3()	1/9(bpsE)	0()	B. mosaicus	Yes	Yes
Bacillus_cereus_GCF_001008695_1_ASM100869v1_genomic	GCF_001008695.1	g__Bacillus (UID902)	235544	98.77	0.88	12.5	B_paranthracis_MN5_TYPE_STRAIN.fna (97.5094)	mosaicus(95.0611)	cereus(99.7933)	cereus(97.6384)	26[No clonal complex](7/7)	rpoB|AT0125|H80471|Bacillus|cereus|sl	Group_III(mosaicus)	clade3	0/3()	0/4()	3/3(nheA;nheB;nheC)	0/4()	0/1()	1/1(sph)	0/5()	0/3()	1/9(bpsE)	0()	B. mosaicus subsp. cereus; B. cereus	Yes	No
Bacillus_cereus_GCF_000520915_1_ASM52091v1_genomic	GCF_000520915.1	g__Bacillus (UID902)	198717	99.23	0	0	B_cereus_ATCC_14579_TYPE_STRAIN.fna (98.162)	cereus s.s.(97.4434)	No subspecies	frankland(97.4434)	1241[No clonal complex](6/7)	rpoB|AT0092|H70967|Bacillus|cereus|sl	Group_IV(cereus_sensu_stricto)	clade4	0/3()	0/4()	3/3(nheA;nheB;nheC)	4/4(hblA;hblB;hblC;hblD)	1/1(cytK-2)	1/1(sph)	0/5()	0/3()	1/9(bpsE)	0()	B. cereus s.s.	Yes	No
Bacillus_cereus_GCF_000832865_1_ASM83286v1_genomic	GCF_000832865.1	g__Bacillus (UID902)	5342933	99.23	0.58	0	B_anthracis_Ames_TYPE_STRAIN.fna (97.4675)	mosaicus(97.5061)	No subspecies	anthracis(97.3199)	62[ST-365 complex](7/7)	rpoB|AT0120|H80461|Bacillus|cereus|sl	Group_III(mosaicus)	clade3	0/3()	0/4()	3/3(nheA;nheB;nheC)	4/4(hblA;hblB;hblC;hblD)	0/1()	1/1(sph)	5/5(capA;capB;capC;capD;capE)	0/3()	1/9(bpsE)	0()	B. mosaicus	Yes	No
Bacillus_cereus_GCF_001043655_1_ASM104365v1_genomic	GCF_001043655.1	g__Bacillus (UID902)	131054	98.46	0.31	0	B_cereus_ATCC_14579_TYPE_STRAIN.fna (98.4843)	cereus s.s.(97.3556)	No subspecies	frankland(97.3556)	1481[ST-142 complex](7/7)	rpoB|AT0158|R50800|Bacillus|cereus|sl	Group_IV(cereus_sensu_stricto)	clade4	0/3()	0/4()	3/3(nheA;nheB;nheC)	4/4(hblA;hblB;hblC;hblD)	1/1(cytK-2)	1/1(sph)	0/5()	0/3()	2/9(bpsE;bpsH)	0()	B. cereus s.s.	Yes	No
Bacillus_cereus_GCF_000635895_2_ASM63589v2_genomic	GCF_000635895.2	g__Bacillus (UID902)	5352307	99.23	0	0	B_cereus_ATCC_14579_TYPE_STRAIN.fna (97.0957)	cereus s.s.(98.3864)	No subspecies	frankland(98.3864)	1001[ST-18 complex](7/7)	rpoB|AT0154|H80546|Bacillus|cereus|sl	Group_IV(cereus_sensu_stricto)	clade4	0/3()	0/4()	3/3(nheA;nheB;nheC)	4/4(hblA;hblB;hblC;hblD)	1/1(cytK-2)	1/1(sph)	0/5()	0/3()	1/9(bpsE)	0()	B. cereus s.s.	Yes	No
Bacillus_cereus_GCF_000746865_1_BDY_genomic	GCF_000746865.1	g__Bacillus (UID902)	5226183	99.16	0.32	0	B_tropicus_N24_TYPE_STRAIN.fna (96.7659)	mosaicus(95.1283)	No subspecies	cereus(96.6485)	38[No clonal complex](7/7)	(No rpoB allele matches with 100% identity and 100% coverage)	Group_II(mosaicus/luti)	clade3	0/3()	0/4()	3/3(nheA;nheB;nheC)	4/4(hblA;hblB;hblC;hblD)	0/1()	1/1(sph)	0/5()	0/3()	1/9(bpsE)	0()	B. mosaicus	Yes	No
Bacillus_cereus_GCF_000987785_1_ASM98778v1_genomic	GCF_000987785.1	g__Bacillus (UID902)	95944	98.61	0.51	25	B_pacificus_EB422_TYPE_STRAIN.fna (99.9223)	mosaicus(94.2247)	No subspecies	cereus(95.9445)	32[No clonal complex](7/7)	rpoB|AT0380|M80322|Bacillus|cereus|ATCC10987	Group_III(mosaicus)	clade3	0/3()	0/4()	3/3(nheA;nheB;nheC)	0/4()	1/1(cytK-2)	1/1(sph)	0/5()	0/3()	1/9(bpsE)	0()	B. mosaicus	No	No
Bacillus_cereus_GCF_002835635_1_TS2v1_genomic	GCF_002835635.1	g__Bacillus (UID902)	1475281	99.23	0.31	0	B_paranthracis_MN5_TYPE_STRAIN.fna (98.4588)	mosaicus(95.4376)	cereus(97.6547)	cereus(98.8481)	1066[ST-205 complex](7/7)	rpoB|AT0125|H80471|Bacillus|cereus|sl	Group_III(mosaicus)	clade3	0/3()	0/4()	3/3(nheA;nheB;nheC)	0/4()	1/1(cytK-2)	1/1(sph)	0/5()	0/3()	2/9(bpsE;bpsH)	0()	B. mosaicus subsp. cereus; B. cereus	Yes	No
Bacillus_cereus_GCF_000688755_1_CLC_6_0_4_of_Bacillus_cereus_BcFL2013_genomic	GCF_000688755.1	g__Bacillus (UID902)	136961	99.23	0.1	0	B_tropicus_N24_TYPE_STRAIN.fna (96.4835)	mosaicus(94.6463)	No subspecies	cereus(96.5391)	78[No clonal complex](7/7)	rpoB|AT0365|K60067|Bacillus|cereus|sl	Group_II(mosaicus/luti)	clade3	3/3(cya;lef;pagA)	0/4()	3/3(nheA;nheB;nheC)	4/4(hblA;hblB;hblC;hblD)	1/1(cytK-2)	1/1(sph)	0/5()	3/3(hasA;hasB;hasC)	1/9(bpsE)	0()	B. mosaicus biovar Anthracis; B. Anthracis	Yes	Yes
Bacillus_cereus_GCF_000833045_1_ASM83304v1_genomic	GCF_000833045.1	g__Bacillus (UID902)	5305318	99.23	0.35	0	B_anthracis_Ames_TYPE_STRAIN.fna (97.3241)	mosaicus(97.3306)	No subspecies	anthracis(97.2733)	908[No clonal complex](7/7)	(No rpoB allele matches with 100% identity and 100% coverage)	Group_III(mosaicus)	clade3	0/3()	0/4()	3/3(nheA;nheB;nheC)	0/4()	1/1(cytK-2)	1/1(sph)	0/5()	0/3()	1/9(bpsE)	0()	B. mosaicus	Yes	Yes
Bacillus_cereus_GCF_001044635_1_ASM104463v1_genomic	GCF_001044635.1	g__Bacillus (UID902)	91497	99.07	0	0	B_paranthracis_MN5_TYPE_STRAIN.fna (98.5266)	mosaicus(95.3772)	cereus(97.6018)	cereus(98.8027)	1989[ST-205 complex](7/7)	rpoB|AT0125|H80471|Bacillus|cereus|sl	Group_III(mosaicus)	clade3	0/3()	0/4()	3/3(nheA;nheB;nheC)	0/4()	1/1(cytK-2)	1/1(sph)	0/5()	0/3()	1/9(bpsE)	0()	B. mosaicus subsp. cereus; B. cereus	No	No
Bacillus_cereus_GCF_000743195_1_BFW_genomic	GCF_000743195.1	g__Bacillus (UID902)	5511392	98.77	0.56	40	B_paranthracis_MN5_TYPE_STRAIN.fna (97.5923)	mosaicus(95.1735)	cereus(99.9376)	cereus(97.6945)	26[No clonal complex](7/7)	rpoB|AT0125|H80471|Bacillus|cereus|sl	Group_III(mosaicus)	clade3	0/3()	4/4(cesA;cesB;cesC;cesD)	3/3(nheA;nheB;nheC)	0/4()	0/1()	1/1(sph)	0/5()	0/3()	1/9(bpsE)	0()	B. mosaicus subsp. cereus biovar Emeticus; B. cereus biovar Emeticus; B. Emeticus	Yes	No
Bacillus_cereus_GCF_000835185_1_ASM83518v1_genomic	GCF_000835185.1	g__Bacillus (UID902)	5271178	98.92	0	0	B_anthracis_Ames_TYPE_STRAIN.fna (98.6198)	mosaicus(98.6469)	No subspecies	anthracis(99.1895)	145[No clonal complex](7/7)	rpoB|AT0463|W80275|Bacillus|cereus|sl	Group_III(mosaicus)	clade3	0/3()	0/4()	3/3(nheA;nheB;nheC)	0/4()	1/1(cytK-2)	1/1(sph)	0/5()	0/3()	1/9(bpsE)	0()	B. mosaicus	Yes	No
Bacillus_cereus_GCF_001044555_1_ASM104455v1_genomic	GCF_001044555.1	g__Bacillus (UID902)	170740	98.61	0.33	0	B_pacificus_EB422_TYPE_STRAIN.fna (99.8979)	mosaicus(94.2707)	No subspecies	cereus(95.9948)	32[No clonal complex](7/7)	rpoB|AT0380|M80322|Bacillus|cereus|ATCC10987	Group_III(mosaicus)	clade3	0/3()	0/4()	3/3(nheA;nheB;nheC)	0/4()	1/1(cytK-2)	1/1(sph)	0/5()	0/3()	1/9(bpsE)	0()	B. mosaicus	Yes	Yes
Bacillus_cereus_GCF_000743815_1_BDJ_genomic	GCF_000743815.1	g__Bacillus (UID902)	5984031	99.18	0.33	0	B_cereus_ATCC_14579_TYPE_STRAIN.fna (96.8896)	cereus s.s.(97.995)	No subspecies	frankland(97.995)	33[No clonal complex](7/7)	(No rpoB allele matches with 100% identity and 100% coverage)	Group_IV(cereus_sensu_stricto)	clade4	0/3()	0/4()	3/3(nheA;nheB;nheC)	4/4(hblA;hblB;hblC;hblD)	1/1(cytK-2)	1/1(sph)	0/5()	0/3()	1/9(bpsE)	0()	B. cereus s.s.	Yes	No
Bacillus_cereus_GCF_000935235_1_ASM93523v1_genomic	GCF_000935235.1	g__Bacillus (UID902)	49800	98.84	2.7	87.88	B_cereus_ATCC_14579_TYPE_STRAIN.fna (98.1005)	cereus s.s.(97.4918)	No subspecies	frankland(97.4918)	2080[No clonal complex](7/7)	rpoB|AT0092|H70967|Bacillus|cereus|sl	Group_IV(cereus_sensu_stricto)	clade4	0/3()	0/4()	3/3(nheA;nheB;nheC)	4/4(hblA;hblB;hblC;hblD)	1/1(cytK-2)	1/1(sph)	0/5()	0/3()	2/9(bpsE;bpsH)	0()	B. cereus s.s.	No	No
Bacillus_cereus_GCF_001044565_1_ASM104456v1_genomic	GCF_001044565.1	g__Bacillus (UID902)	355056	99.54	0.47	0	B_albus_N35-10-2_TYPE_STRAIN.fna (99.0092)	mosaicus(93.6981)	No subspecies	albus(97.9403)	2051[No clonal complex](7/7)	(No rpoB allele matches with 100% identity and 100% coverage)	Group_II(mosaicus/luti)	clade3	0/3()	0/4()	3/3(nheA;nheB;nheC)	4/4(hblA;hblB;hblC;hblD)	0/1()	1/1(sph)	0/5()	0/3()	2/9(bpsE;bpsH)	0()	B. mosaicus	Yes	No
Bacillus_cereus_GCF_000743865_1_BDX_genomic	GCF_000743865.1	g__Bacillus (UID902)	5133040	99.07	0.39	50	B_paranthracis_MN5_TYPE_STRAIN.fna (97.5235)	mosaicus(95.145)	cereus(99.027)	cereus(97.6758)	164[No clonal complex](7/7)	rpoB|AT0125|H80471|Bacillus|cereus|sl	Group_III(mosaicus)	clade3	0/3()	0/4()	3/3(nheA;nheB;nheC)	0/4()	0/1()	1/1(sph)	0/5()	0/3()	1/9(bpsE)	0()	B. mosaicus subsp. cereus; B. cereus	Yes	No
Bacillus_cereus_GCF_000978375_1_ASM97837v1_genomic	GCF_000978375.1	g__Bacillus (UID902)	5349617	99.23	0	0	B_cereus_ATCC_14579_TYPE_STRAIN.fna (98.0554)	cereus s.s.(97.4992)	No subspecies	frankland(97.4992)	998[No clonal complex](7/7)	rpoB|AT0092|H70967|Bacillus|cereus|sl	Group_IV(cereus_sensu_stricto)	clade4	0/3()	0/4()	3/3(nheA;nheB;nheC)	4/4(hblA;hblB;hblC;hblD)	1/1(cytK-2)	1/1(sph)	0/5()	0/3()	1/9(bpsE)	0()	B. cereus s.s.	Yes	No
Bacillus_cereus_GCF_001044475_1_ASM104447v1_genomic	GCF_001044475.1	g__Bacillus (UID902)	259768	98.92	0	0	B_paranthracis_MN5_TYPE_STRAIN.fna (98.4547)	mosaicus(95.4348)	cereus(97.6243)	cereus(98.8724)	185[ST-205 complex](7/7)	rpoB|AT0125|H80471|Bacillus|cereus|sl	Group_III(mosaicus)	clade3	0/3()	0/4()	3/3(nheA;nheB;nheC)	0/4()	0/1()	1/1(sph)	0/5()	0/3()	1/9(bpsE)	0()	B. mosaicus subsp. cereus; B. cereus	Yes	No
Bacillus_cereus_GCF_000948345_1_BFA_11_A_genomic	GCF_000948345.1	g__Bacillus (UID902)	172419	98.87	1.4	0	B_cereus_ATCC_14579_TYPE_STRAIN.fna (96.8432)	cereus s.s.(98.0776)	No subspecies	frankland(98.0776)	750[No clonal complex](7/7)	rpoB|AT0366|K60073|Bacillus|cereus|sl	Group_IV(cereus_sensu_stricto)	clade4	0/3()	0/4()	3/3(nheA;nheB;nheC)	4/4(hblA;hblB;hblC;hblD)	1/1(cytK-2)	1/1(sph)	0/5()	0/3()	1/9(bpsE)	3(Cry1Cb-like;Cry1Cb3;Cry7La1)	B. cereus s.s. biovar Thuringiensis; B. Thuringiensis	Yes	Yes
Bacillus_cereus_GCF_001044585_1_ASM104458v1_genomic	GCF_001044585.1	g__Bacillus (UID902)	32259	99.23	0.72	0	B_anthracis_Ames_TYPE_STRAIN.fna (98.1079)	mosaicus(98.1008)	No subspecies	anthracis(98.1719)	1050[No clonal complex](7/7)	rpoB|AT0463|W80275|Bacillus|cereus|sl	Group_III(mosaicus)	clade3	0/3()	0/4()	3/3(nheA;nheB;nheC)	0/4()	1/1(cytK-2)	1/1(sph)	0/5()	0/3()	2/9(bpsE;bpsH)	0()	B. mosaicus	No	No
Bacillus_cereus_GCF_001566445_1_ASM156644v1_genomic	GCF_001566445.1	g__Bacillus (UID902)	101924	99.07	0.62	20	B_paranthracis_MN5_TYPE_STRAIN.fna (97.5489)	mosaicus(95.1691)	cereus(99.0052)	cereus(97.7373)	144[No clonal complex](7/7)	rpoB|AT0125|H80471|Bacillus|cereus|sl	Group_III(mosaicus)	clade3	0/3()	4/4(cesA;cesB;cesC;cesD)	3/3(nheA;nheB;nheC)	0/4()	0/1()	1/1(sph)	0/5()	0/3()	1/9(bpsE)	0()	B. mosaicus subsp. cereus biovar Emeticus; B. cereus biovar Emeticus; B. Emeticus	Yes	No
Bacillus_cereus_GCF_001583865_1_ASM158386v1_genomic	GCF_001583865.1	g__Bacillus (UID902)	141377	99.18	7.62	98.16	B_cereus_ATCC_14579_TYPE_STRAIN.fna (98.8585)	cereus s.s.(97.0976)	No subspecies	frankland(97.0976)	24[No clonal complex](7/7)	rpoB|AT0092|H70967|Bacillus|cereus|sl	Group_IV(cereus_sensu_stricto)	clade4	0/3()	0/4()	3/3(nheA;nheB;nheC)	4/4(hblA;hblB;hblC;hblD)	1/1(cytK-2)	1/1(sph)	0/5()	0/3()	2/9(bpsE;bpsH)	0()	B. cereus s.s.	No	No
Bacillus_cereus_GCF_001044645_1_ASM104464v1_genomic	GCF_001044645.1	g__Bacillus (UID902)	204296	98.82	0.03	0	B_cereus_ATCC_14579_TYPE_STRAIN.fna (97.0973)	cereus s.s.(98.7881)	No subspecies	frankland(98.7881)	2111[No clonal complex](7/7)	rpoB|AT0154|H80546|Bacillus|cereus|sl	Group_IV(cereus_sensu_stricto)	clade4	0/3()	0/4()	3/3(nheA;nheB;nheC)	4/4(hblA;hblB;hblC;hblD)	1/1(cytK-2)	1/1(sph)	0/5()	0/3()	2/9(bpsE;bpsH)	0()	B. cereus s.s.	Yes	No
Bacillus_cereus_GCF_001566385_1_ASM156638v1_genomic	GCF_001566385.1	g__Bacillus (UID902)	72222	99.23	0.31	0	B_paranthracis_MN5_TYPE_STRAIN.fna (98.4189)	mosaicus(95.4058)	cereus(97.5848)	cereus(98.8395)	2056[ST-205 complex](7/7)	rpoB|AT0125|H80471|Bacillus|cereus|sl	Group_III(mosaicus)	clade3	0/3()	4/4(cesA;cesB;cesC;cesD)	3/3(nheA;nheB;nheC)	0/4()	1/1(cytK-2)	1/1(sph)	0/5()	0/3()	2/9(bpsE;bpsH)	0()	B. mosaicus subsp. cereus biovar Emeticus; B. cereus biovar Emeticus; B. Emeticus	No	No
Bacillus_cereus_GCF_001583805_1_ASM158380v1_genomic	GCF_001583805.1	g__Bacillus (UID902)	91863	99.07	4.91	86.84	B_anthracis_Ames_TYPE_STRAIN.fna (97.9882)	mosaicus(97.9922)	No subspecies	anthracis(98.02)	1050[No clonal complex](7/7)	rpoB|AT0463|W80275|Bacillus|cereus|sl	Group_III(mosaicus)	clade3	0/3()	0/4()	3/3(nheA;nheB;nheC)	0/4()	1/1(cytK-2)	1/1(sph)	0/5()	0/3()	2/9(bpsE;bpsH)	0()	B. mosaicus	No	No
Bacillus_cereus_GCF_001044655_1_ASM104465v1_genomic	GCF_001044655.1	g__Bacillus (UID902)	189988	98.92	0.24	0	B_cereus_ATCC_14579_TYPE_STRAIN.fna (98.0721)	cereus s.s.(97.4468)	No subspecies	frankland(97.4468)	1979[No clonal complex](7/7)	rpoB|AT0092|H70967|Bacillus|cereus|sl	Group_IV(cereus_sensu_stricto)	clade4	0/3()	0/4()	3/3(nheA;nheB;nheC)	4/4(hblA;hblB;hblC;hblD)	1/1(cytK-2)	1/1(sph)	0/5()	0/3()	2/9(bpsE;bpsH)	0()	B. cereus s.s.	Yes	No
Bacillus_cereus_GCF_001059825_1_ASM105982v1_genomic	GCF_001059825.1	g__Bacillus (UID902)	20160	97.99	0.77	28.57	B_pacificus_EB422_TYPE_STRAIN.fna (98.3526)	mosaicus(94.5018)	No subspecies	cereus(96.1703)	1032[No clonal complex](7/7)	rpoB|AT0481|W80520|Bacillus|cereus|sl	Group_III(mosaicus)	clade3	0/3()	0/4()	3/3(nheA;nheB;nheC)	0/4()	1/1(cytK-2)	1/1(sph)	0/5()	0/3()	1/9(bpsE)	0()	B. mosaicus	No	No
Bacillus_cereus_GCF_001566515_1_ASM156651v1_genomic	GCF_001566515.1	g__Bacillus (UID902)	71934	98.77	0.83	14.29	B_paranthracis_MN5_TYPE_STRAIN.fna (97.5073)	mosaicus(95.2075)	cereus(99.8478)	cereus(97.6668)	26[No clonal complex](7/7)	rpoB|AT0125|H80471|Bacillus|cereus|sl	Group_III(mosaicus)	clade3	0/3()	4/4(cesA;cesB;cesC;cesD)	3/3(nheA;nheB;nheC)	0/4()	0/1()	1/1(sph)	0/5()	0/3()	1/9(bpsE)	0()	B. mosaicus subsp. cereus biovar Emeticus; B. cereus biovar Emeticus; B. Emeticus	No	No
Bacillus_cereus_GCF_001044665_1_ASM104466v1_genomic	GCF_001044665.1	g__Bacillus (UID902)	25621	98.51	1.04	22.22	B_cereus_ATCC_14579_TYPE_STRAIN.fna (98.8269)	cereus s.s.(97.1136)	No subspecies	frankland(97.1136)	142[ST-142 complex](7/7)	rpoB|AT0092|H70967|Bacillus|cereus|sl	Group_IV(cereus_sensu_stricto)	clade4	0/3()	0/4()	3/3(nheA;nheB;nheC)	3/4(hblA;hblB;hblD)	1/1(cytK-2)	1/1(sph)	0/5()	0/3()	2/9(bpsE;bpsH)	0()	B. cereus s.s.	No	No
Bacillus_cereus_GCF_001059875_1_ASM105987v1_genomic	GCF_001059875.1	g__Bacillus (UID902)	24791	98.3	0.43	0	B_pacificus_EB422_TYPE_STRAIN.fna (98.3702)	mosaicus(94.4521)	No subspecies	cereus(96.10799999999999)	1032[No clonal complex](7/7)	rpoB|AT0481|W80520|Bacillus|cereus|sl	Group_III(mosaicus)	clade3	0/3()	0/4()	3/3(nheA;nheB;nheC)	0/4()	1/1(cytK-2)	1/1(sph)	0/5()	0/3()	1/9(bpsE)	0()	B. mosaicus	No	No
Bacillus_cereus_GCF_001566525_1_ASM156652v1_genomic	GCF_001566525.1	g__Bacillus (UID902)	42768	98.38	0.83	50	B_paranthracis_MN5_TYPE_STRAIN.fna (97.6253)	mosaicus(95.2879)	cereus(99.9139)	cereus(97.7519)	26[No clonal complex](7/7)	rpoB|AT0125|H80471|Bacillus|cereus|sl	Group_III(mosaicus)	clade3	0/3()	4/4(cesA;cesB;cesC;cesD)	3/3(nheA;nheB;nheC)	0/4()	0/1()	1/1(sph)	0/5()	0/3()	2/9(bpsE;bpsH)	0()	B. mosaicus subsp. cereus biovar Emeticus; B. cereus biovar Emeticus; B. Emeticus	No	No
Bacillus_cereus_GCF_001044715_1_ASM104471v1_genomic	GCF_001044715.1	g__Bacillus (UID902)	348619	99.17	0	0	B_cereus_ATCC_14579_TYPE_STRAIN.fna (98.7001)	cereus s.s.(97.0874)	No subspecies	frankland(97.0874)	395[ST-142 complex](7/7)	rpoB|AT0556|K61030|Bacillus|cereus|sl	Group_IV(cereus_sensu_stricto)	clade4	0/3()	0/4()	3/3(nheA;nheB;nheC)	4/4(hblA;hblB;hblC;hblD)	1/1(cytK-2)	1/1(sph)	0/5()	0/3()	2/9(bpsE;bpsH)	0()	B. cereus s.s.	Yes	Yes
Bacillus_cereus_GCF_001077095_1_ASM107709v1_genomic	GCF_001077095.1	g__Bacillus (UID902)	113960	99.17	0.06	0	B_cereus_ATCC_14579_TYPE_STRAIN.fna (98.157)	cereus s.s.(97.3601)	No subspecies	frankland(97.3601)	1083[No clonal complex](6/7)	rpoB|AT0092|H70967|Bacillus|cereus|sl	Group_IV(cereus_sensu_stricto)	clade4	0/3()	0/4()	3/3(nheA;nheB;nheC)	4/4(hblA;hblB;hblC;hblD)	1/1(cytK-2)	1/1(sph)	0/5()	0/3()	2/9(bpsE;bpsH)	0()	B. cereus s.s.	Yes	No
Bacillus_cereus_GCF_001566535_1_ASM156653v1_genomic	GCF_001566535.1	g__Bacillus (UID902)	131803	99.07	4.63	2.78	B_paranthracis_MN5_TYPE_STRAIN.fna (99.0068)	mosaicus(95.404)	cereus(97.5451)	cereus(98.4597)	869[ST-205 complex](7/7)	rpoB|AT0125|H80471|Bacillus|cereus|sl	Group_III(mosaicus)	clade3	0/3()	4/4(cesA;cesB;cesC;cesD)	3/3(nheA;nheB;nheC)	0/4()	1/1(cytK-2)	1/1(sph)	0/5()	0/3()	2/9(bpsE;bpsH)	0()	B. mosaicus subsp. cereus biovar Emeticus; B. cereus biovar Emeticus; B. Emeticus	No	No
Bacillus_cereus_GCF_001044735_1_ASM104473v1_genomic	GCF_001044735.1	g__Bacillus (UID902)	166503	99.05	0.39	50	B_paranthracis_MN5_TYPE_STRAIN.fna (97.5056)	mosaicus(95.164)	cereus(99.0908)	cereus(97.682)	164[No clonal complex](7/7)	rpoB|AT0125|H80471|Bacillus|cereus|sl	Group_III(mosaicus)	clade3	0/3()	0/4()	3/3(nheA;nheB;nheC)	0/4()	0/1()	1/1(sph)	0/5()	0/3()	1/9(bpsE)	0()	B. mosaicus subsp. cereus; B. cereus	Yes	No
Bacillus_cereus_GCF_001277915_1_ASM127791v1_genomic	GCF_001277915.1	g__Bacillus (UID901)	5370032	99.27	0	0	B_thuringiensis_serovar_berliner_ATCC_10792_TYPE_STRAIN.fna (98.4086)	cereus s.s.(96.2586)	No subspecies	berliner(98.287)	1590[No clonal complex](7/7)	(No rpoB allele matches with 100% identity and 100% coverage)	Group_IV(cereus_sensu_stricto)	clade4	0/3()	0/4()	3/3(nheA;nheB;nheC)	4/4(hblA;hblB;hblC;hblD)	1/1(cytK-2)	1/1(sph)	0/5()	0/3()	1/9(bpsE)	0()	B. cereus s.s.	Yes	No
Bacillus_cereus_GCF_001566705_1_ASM156670v1_genomic	GCF_001566705.1	g__Bacillus (UID902)	46627	99	0.41	0	B_cereus_ATCC_14579_TYPE_STRAIN.fna (98.1741)	cereus s.s.(97.5529)	No subspecies	frankland(97.5529)	29[No clonal complex](7/7)	rpoB|AT0092|H70967|Bacillus|cereus|sl	Group_IV(cereus_sensu_stricto)	clade4	0/3()	0/4()	3/3(nheA;nheB;nheC)	4/4(hblA;hblB;hblC;hblD)	1/1(cytK-2)	1/1(sph)	0/5()	0/3()	2/9(bpsE;bpsH)	0()	B. cereus s.s.	No	No
Bacillus_cereus_GCF_001044795_1_ASM104479v1_genomic	GCF_001044795.1	g__Bacillus (UID902)	192413	99.23	0.03	0	B_paranthracis_MN5_TYPE_STRAIN.fna (98.4886)	mosaicus(95.3291)	cereus(97.5471)	cereus(98.8976)	1989[ST-205 complex](7/7)	rpoB|AT0125|H80471|Bacillus|cereus|sl	Group_III(mosaicus)	clade3	0/3()	0/4()	3/3(nheA;nheB;nheC)	0/4()	1/1(cytK-2)	1/1(sph)	0/5()	0/3()	1/9(bpsE)	0()	B. mosaicus subsp. cereus; B. cereus	Yes	No
Bacillus_cereus_GCF_001286825_1_Bacillus_JRS4_genomic	GCF_001286825.1	g__Bacillus (UID902)	14454	95.48	0.73	40	B_anthracis_Ames_TYPE_STRAIN.fna (98.9812)	mosaicus(98.9688)	No subspecies	anthracis(98.78399999999999)	2108[No clonal complex](7/7)	(No rpoB allele matches with 100% identity and 100% coverage)	Group_III(mosaicus)	clade3	0/3()	0/4()	3/3(nheA;nheB;nheC)	0/4()	1/1(cytK-2)	1/1(sph)	0/5()	0/3()	1/9(bpsE)	0()	B. mosaicus	No	No
Bacillus_cereus_GCF_001579695_1_ASM157969v1_genomic	GCF_001579695.1	g__Bacillus (UID902)	91419	99.23	0.3	0	B_cereus_ATCC_14579_TYPE_STRAIN.fna (98.397)	cereus s.s.(96.9236)	No subspecies	frankland(96.9236)	1025[No clonal complex](7/7)	rpoB|AT0092|H70967|Bacillus|cereus|sl	Group_IV(cereus_sensu_stricto)	clade4	0/3()	0/4()	3/3(nheA;nheB;nheC)	4/4(hblA;hblB;hblC;hblD)	1/1(cytK-2)	1/1(sph)	0/5()	0/3()	1/9(bpsE)	0()	B. cereus s.s.	No	No
Bacillus_cereus_GCF_001044815_1_ASM104481v1_genomic	GCF_001044815.1	g__Bacillus (UID901)	180772	99.34	0.43	0	B_wiedmannii_FSL_W8-0169_TYPE_STRAIN.fna (96.6319)	mosaicus(93.1041)	No subspecies	wiedmannii(95.9698)	2038[No clonal complex](7/7)	rpoB|AT0410|K60272|Bacillus|cereus|sl	Group_II(mosaicus/luti)	clade2	0/3()	0/4()	3/3(nheA;nheB;nheC)	2/4(hblC;hblD)	0/1()	1/1(sph)	0/5()	0/3()	1/9(bpsE)	1(Vip4Aa1)	B. mosaicus biovar Thuringiensis; B. Thuringiensis	Yes	No
Bacillus_cereus_GCF_001518875_1_ASM151887v1_genomic	GCF_001518875.1	g__Bacillus (UID902)	5418913	99.02	0.47	33.33	B_cereus_ATCC_14579_TYPE_STRAIN.fna (98.7616)	cereus s.s.(96.9851)	No subspecies	frankland(96.9851)	1946[ST-142 complex](7/7)	rpoB|AT0092|H70967|Bacillus|cereus|sl	Group_IV(cereus_sensu_stricto)	clade4	0/3()	0/4()	3/3(nheA;nheB;nheC)	4/4(hblA;hblB;hblC;hblD)	1/1(cytK-2)	1/1(sph)	0/5()	0/3()	1/9(bpsE)	0()	B. cereus s.s.	Yes	No
Bacillus_cereus_GCF_001583685_1_ASM158368v1_genomic	GCF_001583685.1	g__Bacillus (UID901)	141404	99.23	0.17	0	B_thuringiensis_serovar_berliner_ATCC_10792_TYPE_STRAIN.fna (97.8924)	cereus s.s.(96.473)	No subspecies	berliner(98.5737)	1087[ST-97 complex](7/7)	rpoB|AT0363|K60043|Bacillus|cereus|sl	Group_IV(cereus_sensu_stricto)	clade4	0/3()	0/4()	3/3(nheA;nheB;nheC)	4/4(hblA;hblB;hblC;hblD)	1/1(cytK-2)	1/1(sph)	0/5()	0/3()	1/9(bpsE)	0()	B. cereus s.s.	Yes	No
Bacillus_cereus_GCF_001044825_1_ASM104482v1_genomic	GCF_001044825.1	g__Bacillus (UID902)	172877	98.77	1.13	8.33	B_paranthracis_MN5_TYPE_STRAIN.fna (97.5523)	mosaicus(95.0956)	cereus(99.7081)	cereus(97.67399999999999)	26[No clonal complex](7/7)	rpoB|AT0125|H80471|Bacillus|cereus|sl	Group_III(mosaicus)	clade3	0/3()	0/4()	3/3(nheA;nheB;nheC)	0/4()	0/1()	1/1(sph)	0/5()	0/3()	1/9(bpsE)	0()	B. mosaicus subsp. cereus; B. cereus	Yes	No
Bacillus_cereus_GCF_001541995_1_ASM154199v1_genomic	GCF_001541995.1	g__Bacillus (UID902)	70267	98.92	0.18	0	B_anthracis_Ames_TYPE_STRAIN.fna (98.6291)	mosaicus(98.6517)	No subspecies	anthracis(99.1447)	145[No clonal complex](7/7)	rpoB|AT0463|W80275|Bacillus|cereus|sl	Group_III(mosaicus)	clade3	0/3()	0/4()	3/3(nheA;nheB;nheC)	0/4()	1/1(cytK-2)	1/1(sph)	0/5()	0/3()	1/9(bpsE)	0()	B. mosaicus	No	No
Bacillus_cereus_GCF_001583705_1_ASM158370v1_genomic	GCF_001583705.1	g__Bacillus (UID902)	90998	99.23	0.67	28.57	B_paranthracis_MN5_TYPE_STRAIN.fna (98.3636)	mosaicus(95.3668)	cereus(97.5045)	cereus(98.8903)	1084[ST-205 complex](7/7)	rpoB|AT0125|H80471|Bacillus|cereus|sl	Group_III(mosaicus)	clade3	0/3()	0/4()	3/3(nheA;nheB;nheC)	0/4()	0/1()	1/1(sph)	0/5()	0/3()	1/9(bpsE)	0()	B. mosaicus subsp. cereus; B. cereus	No	No
Bacillus_cereus_GCF_001044855_1_ASM104485v1_genomic	GCF_001044855.1	g__Bacillus (UID902)	61349	98.92	0.31	0	B_cereus_ATCC_14579_TYPE_STRAIN.fna (96.7863)	cereus s.s.(98.5686)	No subspecies	frankland(98.5686)	15[ST-8 complex](7/7)	rpoB|AT0154|H80546|Bacillus|cereus|sl	Group_IV(cereus_sensu_stricto)	clade4	0/3()	0/4()	3/3(nheA;nheB;nheC)	4/4(hblA;hblB;hblC;hblD)	1/1(cytK-2)	1/1(sph)	0/5()	0/3()	1/9(bpsE)	20(Cry1-like;Cry1Aa12/Cry1Aa25/Cry1Aa3;Cry1Aa24;Cry1Aa8;Cry1Ab-like;Cry1Ab33;Cry1Ca10;Cry1Ca11;Cry1Ca2;Cry1Ca6_1;Cry1Cb-like;Cry1Cb3;Cry1Da1/Cry1Da2;Cry1H-like;Cry1I-like;Cry1Ia10/Cry1Ia14/Cry1Ia19/Cry1Ia2/Cry1Ia34/Cry1Ia36/Cry1Ia39/Cry1Ia40;Cry2Ah4;Cry9Da2;Cry9Ea1/Cry9Ea2/Cry9Ea9;Vip3Aa53)	B. cereus s.s. biovar Thuringiensis; B. Thuringiensis	No	No
Bacillus_cereus_GCF_001566355_1_ASM156635v1_genomic	GCF_001566355.1	g__Bacillus (UID902)	70158	98.92	0.18	0	B_pacificus_EB422_TYPE_STRAIN.fna (98.1981)	mosaicus(94.406)	No subspecies	cereus(95.9804)	996[No clonal complex](7/7)	rpoB|AT0380|M80322|Bacillus|cereus|ATCC10987	Group_III(mosaicus)	clade3	0/3()	0/4()	3/3(nheA;nheB;nheC)	0/4()	0/1()	1/1(sph)	0/5()	0/3()	1/9(bpsE)	0()	B. mosaicus	No	No
Bacillus_cereus_GCF_001583745_1_ASM158374v1_genomic	GCF_001583745.1	g__Bacillus (UID902)	174253	99.17	0.47	0	B_cereus_ATCC_14579_TYPE_STRAIN.fna (97.9636)	cereus s.s.(97.3189)	No subspecies	frankland(97.3189)	1083[No clonal complex](7/7)	rpoB|AT0092|H70967|Bacillus|cereus|sl	Group_IV(cereus_sensu_stricto)	clade4	0/3()	0/4()	3/3(nheA;nheB;nheC)	4/4(hblA;hblB;hblC;hblD)	1/1(cytK-2)	1/1(sph)	0/5()	0/3()	2/9(bpsE;bpsH)	0()	B. cereus s.s.	Yes	No
Bacillus_cereus_GCF_001044875_1_ASM104487v1_genomic	GCF_001044875.1	g__Bacillus (UID901)	136264	99.34	0.17	0	B_thuringiensis_serovar_berliner_ATCC_10792_TYPE_STRAIN.fna (97.1084)	cereus s.s.(96.0049)	No subspecies	berliner(97.24)	2052[No clonal complex](7/7)	(No rpoB allele matches with 100% identity and 100% coverage)	Group_IV(cereus_sensu_stricto)	clade4	0/3()	0/4()	3/3(nheA;nheB;nheC)	0/4()	1/1(cytK-2)	1/1(sph)	0/5()	0/3()	1/9(bpsE)	0()	B. cereus s.s.	Yes	Yes
Bacillus_cereus_GCF_001566365_1_ASM156636v1_genomic	GCF_001566365.1	g__Bacillus (UID902)	101838	98.77	0.46	33.33	B_paranthracis_MN5_TYPE_STRAIN.fna (97.5738)	mosaicus(95.2622)	cereus(99.0619)	cereus(97.6975)	164[No clonal complex](7/7)	rpoB|AT0125|H80471|Bacillus|cereus|sl	Group_III(mosaicus)	clade3	0/3()	0/4()	3/3(nheA;nheB;nheC)	0/4()	0/1()	1/1(sph)	0/5()	0/3()	1/9(bpsE)	0()	B. mosaicus subsp. cereus; B. cereus	Yes	No
Bacillus_cereus_GCF_001583755_1_ASM158375v1_genomic	GCF_001583755.1	g__Bacillus (UID901)	137682	99.34	0.49	0	B_toyonensis_BCT_7112_TYPE_STRAIN.fna (99.882)	toyonensis(99.8937)	No subspecies	toyonensis(99.8937)	111[ST-111 complex](7/7)	rpoB|AT0129|H80488|Bacillus|weihenstephanensis	Group_V(toyonensis)	clade5	0/3()	0/4()	3/3(nheA;nheB;nheC)	4/4(hblA;hblB;hblC;hblD)	0/1()	1/1(sph)	0/5()	0/3()	2/9(bpsE;bpsH)	0()	B. toyonensis	Yes	No
Bacillus_cereus_GCF_001044895_1_ASM104489v1_genomic	GCF_001044895.1	g__Bacillus (UID902)	52377	98.74	2	13.33	B_paranthracis_MN5_TYPE_STRAIN.fna (97.5654)	mosaicus(95.0281)	cereus(99.0309)	cereus(97.7111)	164[No clonal complex](7/7)	rpoB|AT0125|H80471|Bacillus|cereus|sl	Group_III(mosaicus)	clade3	0/3()	0/4()	3/3(nheA;nheB;nheC)	0/4()	0/1()	1/1(sph)	0/5()	0/3()	1/9(bpsE)	0()	B. mosaicus subsp. cereus; B. cereus	No	No
Bacillus_cereus_GCF_001566375_1_ASM156637v1_genomic	GCF_001566375.1	g__Bacillus (UID902)	115558	98.77	0.6	20	B_paranthracis_MN5_TYPE_STRAIN.fna (97.5283)	mosaicus(95.1619)	cereus(99.9406)	cereus(97.712)	26[No clonal complex](7/7)	rpoB|AT0125|H80471|Bacillus|cereus|sl	Group_III(mosaicus)	clade3	0/3()	4/4(cesA;cesB;cesC;cesD)	3/3(nheA;nheB;nheC)	0/4()	0/1()	1/1(sph)	0/5()	0/3()	1/9(bpsE)	0()	B. mosaicus subsp. cereus biovar Emeticus; B. cereus biovar Emeticus; B. Emeticus	Yes	No
Bacillus_cereus_GCF_001583765_1_ASM158376v1_genomic	GCF_001583765.1	g__Bacillus (UID902)	89925	98.3	0.28	0	B_pacificus_EB422_TYPE_STRAIN.fna (98.3388)	mosaicus(94.3506)	No subspecies	cereus(96.0231)	1032[No clonal complex](7/7)	rpoB|AT0481|W80520|Bacillus|cereus|sl	Group_III(mosaicus)	clade3	0/3()	0/4()	3/3(nheA;nheB;nheC)	0/4()	1/1(cytK-2)	1/1(sph)	0/5()	0/3()	1/9(bpsE)	0()	B. mosaicus	No	No
Bacillus_cereus_GCF_001044905_1_ASM104490v1_genomic	GCF_001044905.1	g__Bacillus (UID902)	402005	99.23	0.47	0	B_tropicus_N24_TYPE_STRAIN.fna (96.3231)	mosaicus(95.0492)	No subspecies	cereus(96.3758)	1986[No clonal complex](7/7)	(No rpoB allele matches with 100% identity and 100% coverage)	Group_II(mosaicus/luti)	clade3	0/3()	0/4()	3/3(nheA;nheB;nheC)	4/4(hblA;hblB;hblC;hblD)	1/1(cytK-2)	1/1(sph)	0/5()	0/3()	1/9(bpsE)	0()	B. mosaicus	Yes	No
Bacillus_cereus_GCF_001566455_1_ASM156645v1_genomic	GCF_001566455.1	g__Bacillus (UID902)	57296	98.77	0.55	14.29	B_paranthracis_MN5_TYPE_STRAIN.fna (97.5101)	mosaicus(95.1893)	cereus(99.8747)	cereus(97.6491)	26[No clonal complex](7/7)	rpoB|AT0125|H80471|Bacillus|cereus|sl	Group_III(mosaicus)	clade3	0/3()	4/4(cesA;cesB;cesC;cesD)	3/3(nheA;nheB;nheC)	0/4()	0/1()	1/1(sph)	0/5()	0/3()	1/9(bpsE)	0()	B. mosaicus subsp. cereus biovar Emeticus; B. cereus biovar Emeticus; B. Emeticus	No	No
Bacillus_cereus_GCF_001583845_1_ASM158384v1_genomic	GCF_001583845.1	g__Bacillus (UID902)	11958	98.41	1.02	77.78	B_cereus_ATCC_14579_TYPE_STRAIN.fna (97.1365)	cereus s.s.(98.3512)	No subspecies	frankland(98.3512)	787[No clonal complex](7/7)	rpoB|AT0154|H80546|Bacillus|cereus|sl	Group_IV(cereus_sensu_stricto)	clade4	0/3()	0/4()	3/3(nheA;nheB;nheC)	4/4(hblA;hblB;hblC;hblD)	1/1(cytK-2)	1/1(sph)	0/5()	0/3()	1/9(bpsE)	0()	B. cereus s.s.	No	No
Bacillus_cereus_GCF_001044955_1_ASM104495v1_genomic	GCF_001044955.1	g__Bacillus (UID902)	67058	98.92	0.31	0	B_cereus_ATCC_14579_TYPE_STRAIN.fna (96.8013)	cereus s.s.(98.5919)	No subspecies	frankland(98.5919)	15[ST-8 complex](7/7)	rpoB|AT0154|H80546|Bacillus|cereus|sl	Group_IV(cereus_sensu_stricto)	clade4	0/3()	0/4()	3/3(nheA;nheB;nheC)	4/4(hblA;hblB;hblC;hblD)	1/1(cytK-2)	1/1(sph)	0/5()	0/3()	1/9(bpsE)	20(Cry1-like;Cry1Aa12/Cry1Aa25/Cry1Aa3;Cry1Aa24;Cry1Aa8;Cry1Ab-like;Cry1Ab33;Cry1Ca10;Cry1Ca11;Cry1Ca2;Cry1Ca6_1;Cry1Cb-like;Cry1Cb3;Cry1Da1/Cry1Da2;Cry1H-like;Cry1I-like;Cry1Ia10/Cry1Ia14/Cry1Ia19/Cry1Ia2/Cry1Ia34/Cry1Ia36/Cry1Ia39/Cry1Ia40;Cry2Ah4;Cry9Da2;Cry9Ea1/Cry9Ea2/Cry9Ea9;Vip3Aa53)	B. cereus s.s. biovar Thuringiensis; B. Thuringiensis	No	No
Bacillus_cereus_GCF_001566435_1_ASM156643v1_genomic	GCF_001566435.1	g__Bacillus (UID902)	66916	98.77	1.78	2.63	B_paranthracis_MN5_TYPE_STRAIN.fna (97.5803)	mosaicus(95.2672)	cereus(99.8927)	cereus(97.6726)	26[No clonal complex](7/7)	rpoB|AT0125|H80471|Bacillus|cereus|sl	Group_III(mosaicus)	clade3	0/3()	4/4(cesA;cesB;cesC;cesD)	3/3(nheA;nheB;nheC)	0/4()	0/1()	1/1(sph)	0/5()	0/3()	1/9(bpsE)	0()	B. mosaicus subsp. cereus biovar Emeticus; B. cereus biovar Emeticus; B. Emeticus	No	No
Bacillus_cereus_GCF_001583855_1_ASM158385v1_genomic	GCF_001583855.1	g__Bacillus (UID902)	78469	98.92	5.5	94.06	B_anthracis_Ames_TYPE_STRAIN.fna (97.6664)	mosaicus(97.6214)	No subspecies	anthracis(97.7243)	365[ST-365 complex](7/7)	rpoB|AT0120|H80461|Bacillus|cereus|sl	Group_III(mosaicus)	clade3	0/3()	0/4()	3/3(nheA;nheB;nheC)	0/4()	0/1()	1/1(sph)	0/5()	0/3()	1/9(bpsE)	0()	B. mosaicus	No	No
Bacillus_cereus_GCF_001058585_1_ASM105858v1_genomic	GCF_001058585.1	g__Bacillus (UID902)	20438	97.85	0.63	42.86	B_cereus_ATCC_14579_TYPE_STRAIN.fna (98.1182)	cereus s.s.(97.3891)	No subspecies	frankland(97.3891)	1083[No clonal complex](7/7)	rpoB|AT0092|H70967|Bacillus|cereus|sl	Group_IV(cereus_sensu_stricto)	clade4	0/3()	0/4()	3/3(nheA;nheB;nheC)	4/4(hblA;hblB;hblC;hblD)	1/1(cytK-2)	1/1(sph)	0/5()	0/3()	2/9(bpsE;bpsH)	0()	B. cereus s.s.	No	No
Bacillus_cereus_GCF_001059175_1_ASM105917v1_genomic	GCF_001059175.1	g__Bacillus (UID902)	201695	99.17	0.06	0	B_cereus_ATCC_14579_TYPE_STRAIN.fna (98.083)	cereus s.s.(97.3491)	No subspecies	frankland(97.3491)	1083[No clonal complex](6/7)	rpoB|AT0092|H70967|Bacillus|cereus|sl	Group_IV(cereus_sensu_stricto)	clade4	0/3()	0/4()	3/3(nheA;nheB;nheC)	4/4(hblA;hblB;hblC;hblD)	1/1(cytK-2)	1/1(sph)	0/5()	0/3()	2/9(bpsE;bpsH)	0()	B. cereus s.s.	Yes	Yes
Bacillus_cereus_GCF_001566465_1_ASM156646v1_genomic	GCF_001566465.1	g__Bacillus (UID902)	64745	98.61	0.49	25	B_paranthracis_MN5_TYPE_STRAIN.fna (97.5546)	mosaicus(95.227)	cereus(99.8924)	cereus(97.7317)	26[No clonal complex](7/7)	rpoB|AT0125|H80471|Bacillus|cereus|sl	Group_III(mosaicus)	clade3	0/3()	4/4(cesA;cesB;cesC;cesD)	3/3(nheA;nheB;nheC)	0/4()	0/1()	1/1(sph)	0/5()	0/3()	1/9(bpsE)	0()	B. mosaicus subsp. cereus biovar Emeticus; B. cereus biovar Emeticus; B. Emeticus	No	No
Bacillus_cereus_GCF_001683705_1_ASM168370v1_genomic	GCF_001683705.1	g__Bacillus (UID902)	21593	97.96	1.46	41.67	B_cereus_ATCC_14579_TYPE_STRAIN.fna (98.9122)	cereus s.s.(97.1412)	No subspecies	frankland(97.1412)	177[No clonal complex](7/7)	rpoB|AT0092|H70967|Bacillus|cereus|sl	Group_IV(cereus_sensu_stricto)	clade4	0/3()	0/4()	3/3(nheA;nheB;nheC)	4/4(hblA;hblB;hblC;hblD)	1/1(cytK-2)	1/1(sph)	0/5()	0/3()	2/9(bpsE;bpsH)	0()	B. cereus s.s.	No	No
Bacillus_cereus_GCF_001901895_1_ASM190189v1_genomic	GCF_001901895.1	g__Bacillus (UID902)	101276	98.61	0.35	0	B_pacificus_EB422_TYPE_STRAIN.fna (99.9329)	mosaicus(94.2263)	No subspecies	cereus(95.9305)	32[No clonal complex](7/7)	rpoB|AT0380|M80322|Bacillus|cereus|ATCC10987	Group_III(mosaicus)	clade3	0/3()	0/4()	3/3(nheA;nheB;nheC)	0/4()	1/1(cytK-2)	1/1(sph)	0/5()	0/3()	1/9(bpsE)	0()	B. mosaicus	Yes	No
Bacillus_cereus_GCF_001583875_1_ASM158387v1_genomic	GCF_001583875.1	g__Bacillus (UID902)	133290	99.18	0.72	0	B_cereus_ATCC_14579_TYPE_STRAIN.fna (97.0372)	cereus s.s.(99.1113)	No subspecies	frankland(99.1113)	1089[No clonal complex](7/7)	rpoB|AT0154|H80546|Bacillus|cereus|sl	Group_IV(cereus_sensu_stricto)	clade4	0/3()	0/4()	3/3(nheA;nheB;nheC)	4/4(hblA;hblB;hblC;hblD)	1/1(cytK-2)	1/1(sph)	0/5()	0/3()	2/9(bpsE;bpsH)	0()	B. cereus s.s.	Yes	No
Bacillus_cereus_GCF_001678165_1_ASM167816v1_genomic	GCF_001678165.1	g__Bacillus (UID901)	285332	99.17	1.44	100	B_thuringiensis_serovar_berliner_ATCC_10792_TYPE_STRAIN.fna (97.8618)	cereus s.s.(96.345)	No subspecies	berliner(98.3649)	206[No clonal complex](7/7)	rpoB|AT0277|R50564|Bacillus|sp	Group_IV(cereus_sensu_stricto)	clade4	0/3()	0/4()	3/3(nheA;nheB;nheC)	4/4(hblA;hblB;hblC;hblD)	1/1(cytK-2)	1/1(sph)	0/5()	0/3()	1/9(bpsE)	0()	B. cereus s.s.	Yes	No
Bacillus_cereus_GCF_001901305_1_ASM190130v1_genomic	GCF_001901305.1	g__Bacillus (UID901)	447217	99.34	1.25	0	B_mobilis_0711P9-1_TYPE_STRAIN.fna (96.2662)	mosaicus(92.7807)	No subspecies	UnknownSubspecies10*(99.9709)	377[No clonal complex](7/7)	rpoB|AT0059|H70786|Bacillus|cereus|sl	Group_II(mosaicus/luti)	clade2	0/3()	0/4()	3/3(nheA;nheB;nheC)	0/4()	0/1()	1/1(sph)	0/5()	0/3()	1/9(bpsE)	0()	B. mosaicus	Yes	No
Bacillus_cereus_GCF_001583925_1_ASM158392v1_genomic	GCF_001583925.1	g__Bacillus (UID902)	43460	98.82	2.3	92	B_tropicus_N24_TYPE_STRAIN.fna (96.5541)	mosaicus(94.6341)	No subspecies	cereus(96.4647)	1086[No clonal complex](7/7)	rpoB|AT0365|K60067|Bacillus|cereus|sl	Group_II(mosaicus/luti)	clade3	0/3()	0/4()	3/3(nheA;nheB;nheC)	0/4()	1/1(cytK-2)	1/1(sph)	0/5()	0/3()	1/9(bpsE)	0()	B. mosaicus	No	No
Bacillus_cereus_GCF_001619395_1_ASM161939v1_genomic	GCF_001619395.1	g__Bacillus (UID902)	180184	99.07	0	0	B_cereus_ATCC_14579_TYPE_STRAIN.fna (98.7832)	cereus s.s.(97.0335)	No subspecies	frankland(97.0335)	999[ST-142 complex](7/7)	rpoB|AT0092|H70967|Bacillus|cereus|sl	Group_IV(cereus_sensu_stricto)	clade4	0/3()	0/4()	3/3(nheA;nheB;nheC)	4/4(hblA;hblB;hblC;hblD)	1/1(cytK-2)	1/1(sph)	0/5()	0/3()	2/9(bpsE;bpsH)	0()	B. cereus s.s.	Yes	No
Bacillus_cereus_GCF_001721145_1_ASM172114v1_genomic	GCF_001721145.1	g__Bacillus (UID902)	5430118	99.17	0.87	40	B_cereus_ATCC_14579_TYPE_STRAIN.fna (98.9342)	cereus s.s.(97.1703)	No subspecies	frankland(97.1703)	142[ST-142 complex](7/7)	rpoB|AT0092|H70967|Bacillus|cereus|sl	Group_IV(cereus_sensu_stricto)	clade4	0/3()	0/4()	3/3(nheA;nheB;nheC)	4/4(hblA;hblB;hblC;hblD)	1/1(cytK-2)	1/1(sph)	0/5()	0/3()	1/9(bpsE)	0()	B. cereus s.s.	Yes	Yes
Bacillus_cereus_GCF_001583935_1_ASM158393v1_genomic	GCF_001583935.1	g__Bacillus (UID902)	63415	99.25	1.56	0	B_cereus_ATCC_14579_TYPE_STRAIN.fna (96.7946)	cereus s.s.(97.9726)	No subspecies	frankland(97.9726)	33[No clonal complex](7/7)	rpoB|AT0366|K60073|Bacillus|cereus|sl	Group_IV(cereus_sensu_stricto)	clade4	0/3()	0/4()	3/3(nheA;nheB;nheC)	4/4(hblA;hblB;hblC;hblD)	1/1(cytK-2)	1/1(sph)	0/5()	0/3()	2/9(bpsE;bpsH)	4(Cry8Aa1;Cry8Ka1;Vip1Ad1;Vip2Ad1)	B. cereus s.s. biovar Thuringiensis; B. Thuringiensis	No	No
Bacillus_cereus_GCF_001619405_1_ASM161940v1_genomic	GCF_001619405.1	g__Bacillus (UID902)	201751	98.96	1.1	0	B_cereus_ATCC_14579_TYPE_STRAIN.fna (99.8248)	cereus s.s.(97.1178)	No subspecies	frankland(97.1178)	4[ST-142 complex](7/7)	rpoB|AT0158|R50800|Bacillus|cereus|sl	Group_IV(cereus_sensu_stricto)	clade4	0/3()	0/4()	3/3(nheA;nheB;nheC)	4/4(hblA;hblB;hblC;hblD)	1/1(cytK-2)	1/1(sph)	0/5()	0/3()	1/9(bpsE)	0()	B. cereus s.s.	Yes	No
Bacillus_cereus_GCF_001729295_1_ASM172929v1_genomic	GCF_001729295.1	g__Bacillus (UID902)	36092	98.3	0.08	0	B_cereus_ATCC_14579_TYPE_STRAIN.fna (97.1927)	cereus s.s.(98.7768)	No subspecies	frankland(98.7768)	139[ST-18 complex](7/7)	rpoB|AT0154|H80546|Bacillus|cereus|sl	Group_IV(cereus_sensu_stricto)	clade4	0/3()	0/4()	3/3(nheA;nheB;nheC)	4/4(hblA;hblB;hblC;hblD)	1/1(cytK-2)	1/1(sph)	0/5()	0/3()	3/9(bpsD;bpsE;bpsH)	0()	B. cereus s.s.	No	No
Bacillus_cereus_GCF_001583955_1_ASM158395v1_genomic	GCF_001583955.1	g__Bacillus (UID901)	91692	98.68	0.97	0	B_weihenstephanensis_WSBC_10204_TYPE_STRAIN.fna (97.8976)	mycoides(93.6918)	No subspecies	mycoides(97.7419)	1090[No clonal complex](7/7)	rpoB|AT0090|H70926|Bacillus|weihenstephanensis	Group_VI(mycoides/paramycoides)	clade6	0/3()	0/4()	3/3(nheA;nheB;nheC)	2/4(hblC;hblD)	0/1()	1/1(sph)	0/5()	0/3()	2/9(bpsE;bpsH)	0()	B. mycoides	No	No
Bacillus_cereus_GCF_001619425_1_ASM161942v1_genomic	GCF_001619425.1	g__Bacillus (UID901)	144471	98.84	0.14	0	B_anthracis_Ames_TYPE_STRAIN.fna (94.2877)	mosaicus(94.3032)	No subspecies	UnknownSubspecies15(100.0)	1766[No clonal complex](7/7)	(No rpoB allele matches with 100% identity and 100% coverage)	Group_II(mosaicus/luti)	clade2	0/3()	0/4()	3/3(nheA;nheB;nheC)	4/4(hblA;hblB;hblC;hblD)	0/1()	1/1(sph)	0/5()	0/3()	1/9(bpsE)	0()	B. mosaicus	Yes	Yes
Bacillus_cereus_GCF_001729445_1_ASM172944v1_genomic	GCF_001729445.1	g__Bacillus (UID902)	39153	98	0.15	0	B_cereus_ATCC_14579_TYPE_STRAIN.fna (98.1106)	cereus s.s.(97.3802)	No subspecies	frankland(97.3802)	Unknown(missing alleles)	rpoB|AT0092|H70967|Bacillus|cereus|sl	Group_IV(cereus_sensu_stricto)	clade4	0/3()	0/4()	3/3(nheA;nheB;nheC)	4/4(hblA;hblB;hblC;hblD)	1/1(cytK-2)	1/1(sph)	0/5()	0/3()	2/9(bpsE;bpsH)	0()	B. cereus s.s.	No	No
Bacillus_cereus_GCF_001583975_1_ASM158397v1_genomic	GCF_001583975.1	g__Bacillus (UID902)	100085	98.75	1.4	36.84	B_tropicus_N24_TYPE_STRAIN.fna (96.1685)	mosaicus(94.6796)	No subspecies	cereus(96.1009)	1085[No clonal complex](7/7)	rpoB|AT0308|W71294|Bacillus|cereus|sl	Group_II(mosaicus/luti)	clade3	0/3()	0/4()	3/3(nheA;nheB;nheC)	4/4(hblA;hblB;hblC;hblD)	1/1(cytK-2)	1/1(sph)	0/5()	0/3()	1/9(bpsE)	2(Cry21Aa2/Cry21Aa3;Cry21Ga1)	B. mosaicus biovar Thuringiensis; B. Thuringiensis	Yes	No
Bacillus_cereus_GCF_001619445_1_ASM161944v1_genomic	GCF_001619445.1	g__Bacillus (UID902)	252409	99.18	0	0	B_cereus_ATCC_14579_TYPE_STRAIN.fna (96.9404)	cereus s.s.(98.0939)	No subspecies	frankland(98.0939)	33[No clonal complex](7/7)	rpoB|AT0366|K60073|Bacillus|cereus|sl	Group_IV(cereus_sensu_stricto)	clade4	0/3()	0/4()	3/3(nheA;nheB;nheC)	4/4(hblA;hblB;hblC;hblD)	1/1(cytK-2)	1/1(sph)	0/5()	0/3()	2/9(bpsE;bpsH)	0()	B. cereus s.s.	Yes	Yes
Bacillus_cereus_GCF_001880305_1_ASM188030v1_genomic	GCF_001880305.1	g__Bacillus (UID902)	5160326	98.69	0.82	0	B_tropicus_N24_TYPE_STRAIN.fna (96.9505)	mosaicus(95.023)	No subspecies	cereus(96.9048)	463[No clonal complex](7/7)	(No rpoB allele matches with 100% identity and 100% coverage)	Group_II(mosaicus/luti)	clade3	0/3()	0/4()	3/3(nheA;nheB;nheC)	4/4(hblA;hblB;hblC;hblD)	1/1(cytK-2)	1/1(sph)	0/5()	0/3()	1/9(bpsE)	0()	B. mosaicus	Yes	No
Bacillus_cereus_GCF_001584005_1_ASM158400v1_genomic	GCF_001584005.1	g__Bacillus (UID902)	133742	98.61	0.53	0	B_pacificus_EB422_TYPE_STRAIN.fna (99.5696)	mosaicus(94.3054)	No subspecies	cereus(95.9492)	32[No clonal complex](7/7)	rpoB|AT0380|M80322|Bacillus|cereus|ATCC10987	Group_III(mosaicus)	clade3	0/3()	0/4()	3/3(nheA;nheB;nheC)	0/4()	1/1(cytK-2)	1/1(sph)	0/5()	0/3()	2/9(bpsE;bpsH)	0()	B. mosaicus	Yes	No
Bacillus_cereus_GCF_001619465_1_ASM161946v1_genomic	GCF_001619465.1	g__Bacillus (UID902)	176562	98.92	0.19	0	B_paranthracis_MN5_TYPE_STRAIN.fna (97.6419)	mosaicus(95.2012)	cereus(99.7333)	cereus(97.7124)	26[No clonal complex](7/7)	rpoB|AT0125|H80471|Bacillus|cereus|sl	Group_III(mosaicus)	clade3	0/3()	0/4()	3/3(nheA;nheB;nheC)	0/4()	0/1()	1/1(sph)	0/5()	0/3()	1/9(bpsE)	0()	B. mosaicus subsp. cereus; B. cereus	Yes	No
Bacillus_cereus_GCF_001883865_1_ASM188386v1_genomic	GCF_001883865.1	g__Bacillus (UID902)	228504	99.23	0.38	0	B_cereus_ATCC_14579_TYPE_STRAIN.fna (98.0709)	cereus s.s.(97.4453)	No subspecies	frankland(97.4453)	34[No clonal complex](7/7)	rpoB|AT0092|H70967|Bacillus|cereus|sl	Group_IV(cereus_sensu_stricto)	clade4	0/3()	0/4()	3/3(nheA;nheB;nheC)	4/4(hblA;hblB;hblC;hblD)	1/1(cytK-2)	1/1(sph)	0/5()	0/3()	2/9(bpsE;bpsH)	0()	B. cereus s.s.	Yes	No
Bacillus_cereus_GCF_001584025_1_ASM158402v1_genomic	GCF_001584025.1	g__Bacillus (UID901)	209803	99.34	0	0	B_toyonensis_BCT_7112_TYPE_STRAIN.fna (99.4104)	toyonensis(99.3945)	No subspecies	toyonensis(99.3945)	223[ST-111 complex](7/7)	rpoB|AT0129|H80488|Bacillus|weihenstephanensis	Group_V(toyonensis)	clade5	0/3()	0/4()	3/3(nheA;nheB;nheC)	4/4(hblA;hblB;hblC;hblD)	0/1()	1/1(sph)	0/5()	0/3()	1/9(bpsE)	0()	B. toyonensis	Yes	No
Bacillus_cereus_GCF_001619525_1_ASM161952v1_genomic	GCF_001619525.1	g__Bacillus (UID902)	248539	99.23	0	0	B_cereus_ATCC_14579_TYPE_STRAIN.fna (98.0625)	cereus s.s.(97.5829)	No subspecies	frankland(97.5829)	29[No clonal complex](7/7)	rpoB|AT0092|H70967|Bacillus|cereus|sl	Group_IV(cereus_sensu_stricto)	clade4	0/3()	0/4()	3/3(nheA;nheB;nheC)	4/4(hblA;hblB;hblC;hblD)	1/1(cytK-2)	1/1(sph)	0/5()	0/3()	2/9(bpsE;bpsH)	0()	B. cereus s.s.	Yes	No
Bacillus_cereus_GCF_001883965_1_ASM188396v1_genomic	GCF_001883965.1	g__Bacillus (UID902)	140095	98.77	0.76	10	B_cereus_ATCC_14579_TYPE_STRAIN.fna (98.3018)	cereus s.s.(97.2296)	No subspecies	frankland(97.2296)	758[No clonal complex](7/7)	rpoB|AT0158|R50800|Bacillus|cereus|sl	Group_IV(cereus_sensu_stricto)	clade4	0/3()	0/4()	3/3(nheA;nheB;nheC)	4/4(hblA;hblB;hblC;hblD)	1/1(cytK-2)	1/1(sph)	0/5()	0/3()	1/9(bpsE)	0()	B. cereus s.s.	Yes	Yes
Bacillus_cereus_GCF_001584065_1_ASM158406v1_genomic	GCF_001584065.1	g__Bacillus (UID901)	138544	99.01	0.53	16.67	B_weihenstephanensis_WSBC_10204_TYPE_STRAIN.fna (98.0094)	mycoides(93.9031)	No subspecies	mycoides(97.8796)	667[No clonal complex](7/7)	rpoB|AT0090|H70926|Bacillus|weihenstephanensis	Group_VI(mycoides/paramycoides)	clade6	0/3()	0/4()	3/3(nheA;nheB;nheC)	3/4(hblA;hblC;hblD)	0/1()	1/1(sph)	0/5()	0/3()	1/9(bpsE)	0()	B. mycoides	Yes	Yes
Bacillus_cereus_GCF_001635915_1_ASM163591v1_genomic	GCF_001635915.1	g__Bacillus (UID901)	5521782	99.34	0	0	B_thuringiensis_serovar_berliner_ATCC_10792_TYPE_STRAIN.fna (98.4379)	cereus s.s.(96.2275)	No subspecies	berliner(98.4966)	752[No clonal complex](7/7)	rpoB|AT0277|R50564|Bacillus|sp	Group_IV(cereus_sensu_stricto)	clade4	0/3()	0/4()	3/3(nheA;nheB;nheC)	4/4(hblA;hblB;hblC;hblD)	1/1(cytK-2)	1/1(sph)	0/5()	0/3()	1/9(bpsE)	0()	B. cereus s.s.	Yes	Yes
Bacillus_cereus_GCF_001883975_1_ASM188397v1_genomic	GCF_001883975.1	g__Bacillus (UID902)	152462	98.86	0.62	0	B_cereus_ATCC_14579_TYPE_STRAIN.fna (98.7397)	cereus s.s.(97.2429)	No subspecies	frankland(97.2429)	766[ST-142 complex](7/7)	rpoB|AT0158|R50800|Bacillus|cereus|sl	Group_IV(cereus_sensu_stricto)	clade4	0/3()	0/4()	3/3(nheA;nheB;nheC)	4/4(hblA;hblB;hblC;hblD)	1/1(cytK-2)	1/1(sph)	0/5()	0/3()	2/9(bpsE;bpsH)	0()	B. cereus s.s.	Yes	No
Bacillus_cereus_GCF_001584095_1_ASM158409v1_genomic	GCF_001584095.1	g__Bacillus (UID902)	57068	98.3	1.51	80	B_pacificus_EB422_TYPE_STRAIN.fna (98.3889)	mosaicus(94.48899999999999)	No subspecies	cereus(96.0436)	1032[No clonal complex](7/7)	rpoB|AT0481|W80520|Bacillus|cereus|sl	Group_III(mosaicus)	clade3	0/3()	0/4()	3/3(nheA;nheB;nheC)	0/4()	1/1(cytK-2)	1/1(sph)	0/5()	0/3()	1/9(bpsE)	0()	B. mosaicus	No	No
Bacillus_cereus_GCF_001635955_1_ASM163595v1_genomic	GCF_001635955.1	g__Bacillus (UID901)	5506876	99.34	0	0	B_thuringiensis_serovar_berliner_ATCC_10792_TYPE_STRAIN.fna (98.446)	cereus s.s.(96.2335)	No subspecies	berliner(98.5243)	752[No clonal complex](7/7)	rpoB|AT0277|R50564|Bacillus|sp	Group_IV(cereus_sensu_stricto)	clade4	0/3()	0/4()	3/3(nheA;nheB;nheC)	4/4(hblA;hblB;hblC;hblD)	1/1(cytK-2)	1/1(sph)	0/5()	0/3()	1/9(bpsE)	0()	B. cereus s.s.	Yes	No
Bacillus_cereus_GCF_001895235_1_ASM189523v1_genomic	GCF_001895235.1	g__Bacillus (UID902)	87676	99.07	0	0	B_cereus_ATCC_14579_TYPE_STRAIN.fna (98.8895)	cereus s.s.(97.0912)	No subspecies	frankland(97.0912)	177[No clonal complex](7/7)	rpoB|AT0092|H70967|Bacillus|cereus|sl	Group_IV(cereus_sensu_stricto)	clade4	0/3()	0/4()	3/3(nheA;nheB;nheC)	4/4(hblA;hblB;hblC;hblD)	1/1(cytK-2)	1/1(sph)	0/5()	0/3()	2/9(bpsE;bpsH)	0()	B. cereus s.s.	No	No
Bacillus_cereus_GCF_001584105_1_ASM158410v1_genomic	GCF_001584105.1	g__Bacillus (UID902)	119880	99.23	3.86	98.28	B_anthracis_Ames_TYPE_STRAIN.fna (97.6002)	mosaicus(97.6456)	No subspecies	anthracis(97.6588)	1082[ST-365 complex](7/7)	rpoB|AT0120|H80461|Bacillus|cereus|sl	Group_III(mosaicus)	clade3	0/3()	0/4()	3/3(nheA;nheB;nheC)	0/4()	0/1()	1/1(sph)	0/5()	0/3()	2/9(bpsE;bpsH)	0()	B. mosaicus	No	No
Bacillus_cereus_GCF_001635995_1_ASM163599v1_genomic	GCF_001635995.1	g__Bacillus (UID902)	5404176	98.61	0.51	50	B_cereus_ATCC_14579_TYPE_STRAIN.fna (97.7182)	cereus s.s.(96.8045)	No subspecies	frankland(96.8045)	1688[No clonal complex](7/7)	rpoB|AT0158|R50800|Bacillus|cereus|sl	Group_IV(cereus_sensu_stricto)	clade4	0/3()	0/4()	3/3(nheA;nheB;nheC)	4/4(hblA;hblB;hblC;hblD)	1/1(cytK-2)	1/1(sph)	0/5()	0/3()	2/9(bpsE;bpsH)	0()	B. cereus s.s.	Yes	Yes
Bacillus_cereus_GCF_001901235_1_ASM190123v1_genomic	GCF_001901235.1	g__Bacillus (UID902)	397081	98.92	0.22	0	B_anthracis_Ames_TYPE_STRAIN.fna (97.5491)	mosaicus(97.553)	No subspecies	anthracis(97.5726)	1983[No clonal complex](7/7)	(No rpoB allele matches with 100% identity and 100% coverage)	Group_III(mosaicus)	clade3	0/3()	0/4()	3/3(nheA;nheB;nheC)	0/4()	1/1(cytK-2)	1/1(sph)	0/5()	0/3()	2/9(bpsE;bpsH)	0()	B. mosaicus	Yes	Yes
Bacillus_cereus_GCF_001604665_1_ASM160466v1_genomic	GCF_001604665.1	g__Bacillus (UID902)	103267	99.1	1.09	0	B_pacificus_EB422_TYPE_STRAIN.fna (97.9531)	mosaicus(94.3705)	No subspecies	cereus(95.8622)	1976[No clonal complex](7/7)	(No rpoB allele matches with 100% identity and 100% coverage)	Group_III(mosaicus)	clade3	0/3()	0/4()	3/3(nheA;nheB;nheC)	0/4()	0/1()	1/1(sph)	0/5()	0/3()	1/9(bpsE)	0()	B. mosaicus	Yes	Yes
Bacillus_cereus_GCF_001677965_1_ASM167796v1_genomic	GCF_001677965.1	g__Bacillus (UID902)	508547	98.86	0.36	0	B_cereus_ATCC_14579_TYPE_STRAIN.fna (97.7023)	cereus s.s.(97.419)	No subspecies	frankland(97.419)	2076[No clonal complex](7/7)	rpoB|AT0278|R50585|Bacillus|thuringiensis	Group_IV(cereus_sensu_stricto)	clade4	0/3()	0/4()	3/3(nheA;nheB;nheC)	4/4(hblA;hblB;hblC;hblD)	1/1(cytK-2)	1/1(sph)	0/5()	0/3()	1/9(bpsE)	0()	B. cereus s.s.	Yes	No
Bacillus_cereus_GCF_001901245_1_ASM190124v1_genomic	GCF_001901245.1	g__Bacillus (UID901)	464482	99.34	1.25	0	B_mobilis_0711P9-1_TYPE_STRAIN.fna (96.2081)	mosaicus(92.7674)	No subspecies	UnknownSubspecies10*(99.9764)	377[No clonal complex](7/7)	rpoB|AT0059|H70786|Bacillus|cereus|sl	Group_II(mosaicus/luti)	clade2	0/3()	0/4()	3/3(nheA;nheB;nheC)	0/4()	0/1()	1/1(sph)	0/5()	0/3()	1/9(bpsE)	0()	B. mosaicus	Yes	No
Bacillus_cereus_GCF_001619285_1_ASM161928v1_genomic	GCF_001619285.1	g__Bacillus (UID902)	236994	98.46	0.4	0	B_cereus_ATCC_14579_TYPE_STRAIN.fna (98.4047)	cereus s.s.(97.3106)	No subspecies	frankland(97.3106)	1967[No clonal complex](7/7)	rpoB|AT0158|R50800|Bacillus|cereus|sl	Group_IV(cereus_sensu_stricto)	clade4	0/3()	0/4()	3/3(nheA;nheB;nheC)	4/4(hblA;hblB;hblC;hblD)	1/1(cytK-2)	1/1(sph)	0/5()	0/3()	2/9(bpsE;bpsH)	0()	B. cereus s.s.	Yes	No
Bacillus_cereus_GCF_001699805_1_ASM169980v1_genomic	GCF_001699805.1	g__Bacillus (UID902)	3706762	99.18	0.29	0	B_cereus_ATCC_14579_TYPE_STRAIN.fna (97.0928)	cereus s.s.(98.4729)	No subspecies	frankland(98.4729)	18[ST-18 complex](7/7)	rpoB|AT0424|M80139|Bacillus|cereus|sl	Group_IV(cereus_sensu_stricto)	clade4	0/3()	0/4()	3/3(nheA;nheB;nheC)	4/4(hblA;hblB;hblC;hblD)	1/1(cytK-2)	1/1(sph)	0/5()	0/3()	1/9(bpsE)	0()	B. cereus s.s.	Yes	No
Bacillus_cereus_GCF_001901815_1_ASM190181v1_genomic	GCF_001901815.1	g__Bacillus (UID902)	147975	99.23	0.02	0	B_paranthracis_MN5_TYPE_STRAIN.fna (98.5317)	mosaicus(95.2959)	No subspecies	cereus(98.8574)	205[ST-205 complex](7/7)	rpoB|AT0125|H80471|Bacillus|cereus|sl	Group_III(mosaicus)	clade3	0/3()	0/4()	3/3(nheA;nheB;nheC)	0/4()	1/1(cytK-2)	1/1(sph)	0/5()	0/3()	2/9(bpsE;bpsH)	0()	B. mosaicus	Yes	No
Bacillus_cereus_GCF_001619335_1_ASM161933v1_genomic	GCF_001619335.1	g__Bacillus (UID901)	111121	99.01	0.27	0	B_weihenstephanensis_WSBC_10204_TYPE_STRAIN.fna (97.617)	mycoides(93.6308)	No subspecies	mycoides(97.6544)	1975[No clonal complex](7/7)	rpoB|AT0003|F40079|Bacillus|weihenstephanensis	Group_VI(mycoides/paramycoides)	clade6	0/3()	0/4()	3/3(nheA;nheB;nheC)	2/4(hblC;hblD)	0/1()	1/1(sph)	0/5()	0/3()	1/9(bpsE)	0()	B. mycoides	Yes	No
Bacillus_cereus_GCF_001683695_1_ASM168369v1_genomic	GCF_001683695.1	g__Bacillus (UID902)	31805	96.4	1.19	0	B_pacificus_EB422_TYPE_STRAIN.fna (99.973)	mosaicus(94.4358)	No subspecies	cereus(96.0985)	32[No clonal complex](7/7)	rpoB|AT0380|M80322|Bacillus|cereus|ATCC10987	Group_III(mosaicus)	clade3	0/3()	0/4()	3/3(nheA;nheB;nheC)	0/4()	1/1(cytK-2)	1/1(sph)	0/5()	0/3()	1/9(bpsE)	0()	B. mosaicus	No	No
Bacillus_cereus_GCF_001901885_1_ASM190188v1_genomic	GCF_001901885.1	g__Bacillus (UID902)	191663	99.18	0.21	0	B_paranthracis_MN5_TYPE_STRAIN.fna (98.3011)	mosaicus(95.3928)	cereus(97.5584)	cereus(98.8663)	205[ST-205 complex](7/7)	rpoB|AT0125|H80471|Bacillus|cereus|sl	Group_III(mosaicus)	clade3	0/3()	0/4()	3/3(nheA;nheB;nheC)	0/4()	0/1()	1/1(sph)	0/5()	0/3()	1/9(bpsE)	0()	B. mosaicus subsp. cereus; B. cereus	Yes	No
Bacillus_cereus_GCF_001619355_1_ASM161935v1_genomic	GCF_001619355.1	g__Bacillus (UID901)	100865	99.34	4.38	0	B_mobilis_0711P9-1_TYPE_STRAIN.fna (98.2792)	mosaicus(92.8848)	No subspecies	mobilis(96.7902)	992[No clonal complex](7/7)	rpoB|AT0194|R70285|Bacillus|cereus|sl	Group_II(mosaicus/luti)	clade2	0/3()	0/4()	3/3(nheA;nheB;nheC)	0/4()	0/1()	1/1(sph)	0/5()	0/3()	2/9(bpsE;bpsH)	0()	B. mosaicus	No	No
Bacillus_cereus_GCF_001619385_1_ASM161938v1_genomic	GCF_001619385.1	g__Bacillus (UID902)	154848	99.07	0.19	0	B_paranthracis_MN5_TYPE_STRAIN.fna (97.6225)	mosaicus(95.1894)	cereus(99.711)	cereus(97.7385)	26[No clonal complex](7/7)	rpoB|AT0125|H80471|Bacillus|cereus|sl	Group_III(mosaicus)	clade3	0/3()	0/4()	3/3(nheA;nheB;nheC)	0/4()	0/1()	1/1(sph)	0/5()	0/3()	1/9(bpsE)	0()	B. mosaicus subsp. cereus; B. cereus	Yes	No
Bacillus_cereus_GCF_001719025_1_ASM171902v1_genomic	GCF_001719025.1	g__Bacillus (UID902)	199321	99.23	0.12	50	B_paranthracis_MN5_TYPE_STRAIN.fna (98.471)	mosaicus(95.3722)	cereus(97.6942)	cereus(98.8833)	1084[ST-205 complex](7/7)	rpoB|AT0125|H80471|Bacillus|cereus|sl	Group_III(mosaicus)	clade3	0/3()	0/4()	3/3(nheA;nheB;nheC)	0/4()	0/1()	1/1(sph)	0/5()	0/3()	1/9(bpsE)	0()	B. mosaicus subsp. cereus; B. cereus	Yes	No
Bacillus_cereus_GCF_001941925_1_ASM194192v1_genomic	GCF_001941925.1	g__Bacillus (UID902)	5229506	99.23	0.31	0	B_anthracis_Ames_TYPE_STRAIN.fna (98.7754)	mosaicus(98.7542)	No subspecies	anthracis(98.6701)	2094[No clonal complex](7/7)	rpoB|AT0463|W80275|Bacillus|cereus|sl	Group_III(mosaicus)	clade3	0/3()	0/4()	3/3(nheA;nheB;nheC)	0/4()	1/1(cytK-2)	1/1(sph)	0/5()	0/3()	1/9(bpsE)	0()	B. mosaicus	Yes	No
Bacillus_cereus_GCF_002014705_1_ASM201470v1_genomic	GCF_002014705.1	g__Bacillus (UID902)	30160	98.52	0.36	29.41	B_cereus_ATCC_14579_TYPE_STRAIN.fna (98.4915)	cereus s.s.(97.0358)	No subspecies	frankland(97.0358)	1968[No clonal complex](7/7)	rpoB|AT0556|K61030|Bacillus|cereus|sl	Group_IV(cereus_sensu_stricto)	clade4	0/3()	0/4()	3/3(nheA;nheB;nheC)	4/4(hblA;hblB;hblC;hblD)	1/1(cytK-2)	1/1(sph)	0/5()	0/3()	2/9(bpsE;bpsH)	0()	B. cereus s.s.	No	No
Bacillus_cereus_GCF_001901905_1_ASM190190v1_genomic	GCF_001901905.1	g__Bacillus (UID902)	110874	99.23	0.11	100	B_pacificus_EB422_TYPE_STRAIN.fna (98.3777)	mosaicus(94.3274)	No subspecies	cereus(95.9439)	127[No clonal complex](7/7)	rpoB|AT0380|M80322|Bacillus|cereus|ATCC10987	Group_III(mosaicus)	clade3	0/3()	0/4()	3/3(nheA;nheB;nheC)	0/4()	0/1()	1/1(sph)	0/5()	0/3()	2/9(bpsE;bpsH)	0()	B. mosaicus	Yes	No
Bacillus_cereus_GCF_001941885_1_ASM194188v1_genomic	GCF_001941885.1	g__Bacillus (UID902)	5243376	99.23	0.44	93.33	B_anthracis_Ames_TYPE_STRAIN.fna (98.6942)	mosaicus(98.7262)	No subspecies	anthracis(98.681)	2094[No clonal complex](7/7)	rpoB|AT0463|W80275|Bacillus|cereus|sl	Group_III(mosaicus)	clade3	0/3()	0/4()	3/3(nheA;nheB;nheC)	0/4()	1/1(cytK-2)	1/1(sph)	0/5()	0/3()	1/9(bpsE)	0()	B. mosaicus	Yes	No
Bacillus_cereus_GCF_002014575_1_ASM201457v1_genomic	GCF_002014575.1	g__Bacillus (UID901)	56315	98.68	0.84	20	B_mycoides_DSM_2048_TYPE_STRAIN.fna (94.8234)	mycoides(92.7663)	No subspecies	UnknownSubspecies3(97.6153)	1092[No clonal complex](7/7)	rpoB|AT0097|H80063|Bacillus|weihenstephanensis	Group_VI(mycoides/paramycoides)	clade6	0/3()	0/4()	3/3(nheA;nheB;nheC)	4/4(hblA;hblB;hblC;hblD)	0/1()	1/1(sph)	0/5()	0/3()	1/9(bpsE)	0()	B. mycoides	No	No
Bacillus_cereus_GCF_001901925_1_ASM190192v1_genomic	GCF_001901925.1	g__Bacillus (UID902)	45966	99.11	0.48	0	B_tropicus_N24_TYPE_STRAIN.fna (96.7375)	mosaicus(95.2623)	No subspecies	cereus(96.6724)	1533[No clonal complex](7/7)	(No rpoB allele matches with 100% identity and 100% coverage)	Group_II(mosaicus/luti)*	clade3	0/3()	0/4()	3/3(nheA;nheB;nheC)	4/4(hblA;hblB;hblC;hblD)	1/1(cytK-2)	1/1(sph)	0/5()	0/3()	1/9(bpsE)	0()	B. mosaicus	No	No
Bacillus_cereus_GCF_001913535_1_ASM191353v1_genomic	GCF_001913535.1	g__Bacillus (UID902)	288007	97.99	0.75	0	B_paranthracis_MN5_TYPE_STRAIN.fna (98.9865)	mosaicus(95.5099)	cereus(97.5472)	cereus(98.4666)	1943[ST-205 complex](7/7)	rpoB|AT0125|H80471|Bacillus|cereus|sl	Group_III(mosaicus)	clade3	0/3()	0/4()	3/3(nheA;nheB;nheC)	0/4()	0/1()	1/1(sph)	0/5()	0/3()	2/9(bpsE;bpsH)	0()	B. mosaicus subsp. cereus; B. cereus	Yes	Yes
Bacillus_cereus_GCF_001982845_1_ASM198284v1_genomic	GCF_001982845.1	g__Bacillus (UID902)	226653	99.23	0.53	60	B_anthracis_Ames_TYPE_STRAIN.fna (97.3559)	mosaicus(97.3461)	No subspecies	anthracis(97.3806)	2060[No clonal complex](7/7)	rpoB|AT0463|W80275|Bacillus|cereus|sl	Group_III(mosaicus)	clade3	0/3()	0/4()	3/3(nheA;nheB;nheC)	0/4()	0/1()	1/1(sph)	0/5()	0/3()	1/9(bpsE)	0()	B. mosaicus	Yes	Yes
Bacillus_cereus_GCF_001909175_1_ASM190917v1_genomic	GCF_001909175.1	g__Bacillus (UID902)	149839	98.47	0.33	0	B_cereus_ATCC_14579_TYPE_STRAIN.fna (98.9293)	cereus s.s.(97.1651)	No subspecies	frankland(97.1651)	2073[ST-142 complex](7/7)	rpoB|AT0092|H70967|Bacillus|cereus|sl	Group_IV(cereus_sensu_stricto)	clade4	0/3()	0/4()	3/3(nheA;nheB;nheC)	4/4(hblA;hblB;hblC;hblD)	1/1(cytK-2)	1/1(sph)	0/5()	0/3()	1/9(bpsE)	0()	B. cereus s.s.	Yes	No
Bacillus_cereus_GCF_001913545_1_ASM191354v1_genomic	GCF_001913545.1	g__Bacillus (UID902)	94406	98.61	0.39	0	B_pacificus_EB422_TYPE_STRAIN.fna (98.1623)	mosaicus(94.2605)	No subspecies	cereus(96.0198)	120[No clonal complex](7/7)	rpoB|AT0380|M80322|Bacillus|cereus|ATCC10987	Group_III(mosaicus)	clade3	0/3()	0/4()	3/3(nheA;nheB;nheC)	0/4()	0/1()	1/1(sph)	0/5()	0/3()	1/9(bpsE)	0()	B. mosaicus	No	No
Bacillus_cereus_GCF_001982855_1_ASM198285v1_genomic	GCF_001982855.1	g__Bacillus (UID902)	61170	99.18	0.51	0	B_cereus_ATCC_14579_TYPE_STRAIN.fna (98.108)	cereus s.s.(97.4948)	No subspecies	frankland(97.4948)	2078[No clonal complex](7/7)	rpoB|AT0092|H70967|Bacillus|cereus|sl	Group_IV(cereus_sensu_stricto)	clade4	0/3()	0/4()	3/3(nheA;nheB;nheC)	2/4(hblC;hblD)	1/1(cytK-2)	1/1(sph)	0/5()	0/3()	1/9(bpsE)	0()	B. cereus s.s.	No	No
Bacillus_cereus_GCF_001913295_1_ASM191329v1_genomic	GCF_001913295.1	g__Bacillus (UID902)	293834	99.23	0.91	12.5	B_paranthracis_MN5_TYPE_STRAIN.fna (98.4809)	mosaicus(95.4304)	cereus(97.6128)	cereus(98.8017)	2087[ST-205 complex](7/7)	rpoB|AT0125|H80471|Bacillus|cereus|sl	Group_III(mosaicus)	clade3	0/3()	0/4()	3/3(nheA;nheB;nheC)	0/4()	0/1()	1/1(sph)	2/5(capB;capC)	0/3()	2/9(bpsE;bpsH)	0()	B. mosaicus subsp. cereus; B. cereus	Yes	No
Bacillus_cereus_GCF_001913555_1_ASM191355v1_genomic	GCF_001913555.1	g__Bacillus (UID902)	47653	98.92	0.62	50	B_cereus_ATCC_14579_TYPE_STRAIN.fna (96.9162)	cereus s.s.(98.6039)	No subspecies	frankland(98.6039)	8[ST-8 complex](7/7)	rpoB|AT0154|H80546|Bacillus|cereus|sl	Group_IV(cereus_sensu_stricto)	clade4	0/3()	0/4()	3/3(nheA;nheB;nheC)	4/4(hblA;hblB;hblC;hblD)	1/1(cytK-2)	1/1(sph)	0/5()	0/3()	1/9(bpsE)	12(Cry1Ab-like;Cry1Ab12/Cry1Ab13/Cry1Ab15/Cry1Ab29/Cry1Ab3/Cry1Ab4/Cry1Ab9;Cry1Ab33;Cry1Af1;Cry1Cb-like;Cry1Cb3;Cry1H-like;Cry1I-like;Cry1Ia10/Cry1Ia14/Cry1Ia19/Cry1Ia2/Cry1Ia34/Cry1Ia36/Cry1Ia39/Cry1Ia40;Cry2Aa25;Cry2Ah4;Vip3Aa53)	B. cereus s.s. biovar Thuringiensis; B. Thuringiensis	No	No
Bacillus_cereus_GCF_001982885_1_ASM198288v1_genomic	GCF_001982885.1	g__Bacillus (UID902)	33805	99.07	1.23	22.22	B_paranthracis_MN5_TYPE_STRAIN.fna (98.868)	mosaicus(95.2908)	No subspecies	cereus(98.3936)	869[ST-205 complex](7/7)	rpoB|AT0125|H80471|Bacillus|cereus|sl	Group_III(mosaicus)	clade3	0/3()	0/4()	3/3(nheA;nheB;nheC)	0/4()	1/1(cytK-2)	1/1(sph)	0/5()	0/3()	2/9(bpsE;bpsH)	0()	B. mosaicus	No	No
Bacillus_cereus_GCF_001913305_1_ASM191330v1_genomic	GCF_001913305.1	g__Bacillus (UID902)	75165	99.15	0.62	0	B_paranthracis_MN5_TYPE_STRAIN.fna (97.128)	mosaicus(95.9699)	No subspecies	cereus(97.2288)	2092[ST-205 complex](7/7)	rpoB|AT0380|M80322|Bacillus|cereus|ATCC10987	Group_III(mosaicus)	clade3	0/3()	0/4()	3/3(nheA;nheB;nheC)	0/4()	0/1()	1/1(sph)	0/5()	0/3()	1/9(bpsE)	0()	B. mosaicus	No	No
Bacillus_cereus_GCF_001913575_1_ASM191357v1_genomic	GCF_001913575.1	g__Bacillus (UID902)	914476	99.18	0	0	B_cereus_ATCC_14579_TYPE_STRAIN.fna (97.1098)	cereus s.s.(98.5143)	No subspecies	frankland(98.5143)	138[ST-18 complex](7/7)	rpoB|AT0424|M80139|Bacillus|cereus|sl	Group_IV(cereus_sensu_stricto)	clade4	0/3()	0/4()	3/3(nheA;nheB;nheC)	4/4(hblA;hblB;hblC;hblD)	1/1(cytK-2)	1/1(sph)	0/5()	0/3()	1/9(bpsE)	0()	B. cereus s.s.	Yes	No
Bacillus_cereus_GCF_001982895_1_ASM198289v1_genomic	GCF_001982895.1	g__Bacillus (UID902)	139823	99.05	1.3	11.11	B_paranthracis_MN5_TYPE_STRAIN.fna (98.3595)	mosaicus(95.3491)	cereus(97.5815)	cereus(99.0708)	205[ST-205 complex](7/7)	rpoB|AT0125|H80471|Bacillus|cereus|sl	Group_III(mosaicus)	clade3	0/3()	0/4()	3/3(nheA;nheB;nheC)	0/4()	0/1()	1/1(sph)	0/5()	0/3()	1/9(bpsE)	0()	B. mosaicus subsp. cereus; B. cereus	Yes	Yes
Bacillus_cereus_GCF_001913315_1_ASM191331v1_genomic	GCF_001913315.1	g__Bacillus (UID902)	295029	99.23	0.52	20	B_tropicus_N24_TYPE_STRAIN.fna (96.282)	mosaicus(94.9409)	No subspecies	cereus(96.2287)	1994[No clonal complex](7/7)	(No rpoB allele matches with 100% identity and 100% coverage)	Group_II(mosaicus/luti)	clade3	0/3()	0/4()	3/3(nheA;nheB;nheC)	4/4(hblA;hblB;hblC;hblD)	1/1(cytK-2)	1/1(sph)	0/5()	0/3()	1/9(bpsE)	0()	B. mosaicus	Yes	Yes
Bacillus_cereus_GCF_001913615_1_ASM191361v1_genomic	GCF_001913615.1	g__Bacillus (UID902)	48186	99.23	0.91	9.09	B_paranthracis_MN5_TYPE_STRAIN.fna (98.1153)	mosaicus(95.4385)	No subspecies	cereus(98.2277)	2082[No clonal complex](7/7)	rpoB|AT0125|H80471|Bacillus|cereus|sl	Group_III(mosaicus)	clade3	0/3()	0/4()	3/3(nheA;nheB;nheC)	0/4()	1/1(cytK-2)	1/1(sph)	0/5()	0/3()	1/9(bpsE)	0()	B. mosaicus	No	No
Bacillus_cereus_GCF_001982925_1_ASM198292v1_genomic	GCF_001982925.1	g__Bacillus (UID902)	67304	99.05	1.3	11.11	B_paranthracis_MN5_TYPE_STRAIN.fna (98.3729)	mosaicus(95.3232)	cereus(97.5596)	cereus(99.0313)	205[ST-205 complex](7/7)	rpoB|AT0125|H80471|Bacillus|cereus|sl	Group_III(mosaicus)	clade3	0/3()	0/4()	3/3(nheA;nheB;nheC)	0/4()	0/1()	1/1(sph)	0/5()	0/3()	1/9(bpsE)	0()	B. mosaicus subsp. cereus; B. cereus	No	No
Bacillus_cereus_GCF_001913325_1_ASM191332v1_genomic	GCF_001913325.1	g__Bacillus (UID902)	166945	99.07	0.9	9.09	B_paranthracis_MN5_TYPE_STRAIN.fna (98.1823)	mosaicus(95.3953)	No subspecies	cereus(98.2148)	2082[No clonal complex](7/7)	rpoB|AT0125|H80471|Bacillus|cereus|sl	Group_III(mosaicus)	clade3	0/3()	0/4()	3/3(nheA;nheB;nheC)	0/4()	1/1(cytK-2)	1/1(sph)	0/5()	0/3()	1/9(bpsE)	0()	B. mosaicus	Yes	No
Bacillus_cereus_GCF_001913625_1_ASM191362v1_genomic	GCF_001913625.1	g__Bacillus (UID902)	138022	99.23	0.06	0	B_cereus_ATCC_14579_TYPE_STRAIN.fna (98.1002)	cereus s.s.(97.5101)	No subspecies	frankland(97.5101)	1949[No clonal complex](7/7)	rpoB|AT0092|H70967|Bacillus|cereus|sl	Group_IV(cereus_sensu_stricto)	clade4	0/3()	0/4()	3/3(nheA;nheB;nheC)	4/4(hblA;hblB;hblC;hblD)	1/1(cytK-2)	1/1(sph)	0/5()	0/3()	2/9(bpsE;bpsH)	0()	B. cereus s.s.	Yes	Yes
Bacillus_cereus_GCF_001982935_1_ASM198293v1_genomic	GCF_001982935.1	g__Bacillus (UID902)	225223	99.23	0.62	50	B_paranthracis_MN5_TYPE_STRAIN.fna (98.9545)	mosaicus(95.3901)	No subspecies	cereus(98.4917)	1667[No clonal complex](7/7)	rpoB|AT0125|H80471|Bacillus|cereus|sl	Group_III(mosaicus)	clade3	0/3()	0/4()	3/3(nheA;nheB;nheC)	0/4()	1/1(cytK-2)	1/1(sph)	0/5()	0/3()	2/9(bpsE;bpsH)	0()	B. mosaicus	Yes	Yes
Bacillus_cereus_GCF_001913375_1_ASM191337v1_genomic	GCF_001913375.1	g__Bacillus (UID902)	103292	99.23	0.41	0	B_tropicus_N24_TYPE_STRAIN.fna (97.0145)	mosaicus(95.0824)	No subspecies	cereus(96.9746)	2099[No clonal complex](7/7)	(No rpoB allele matches with 100% identity and 100% coverage)	Group_II(mosaicus/luti)	clade3	0/3()	0/4()	3/3(nheA;nheB;nheC)	4/4(hblA;hblB;hblC;hblD)	1/1(cytK-2)	1/1(sph)	0/5()	0/3()	1/9(bpsE)	0()	B. mosaicus	Yes	Yes
Bacillus_cereus_GCF_001913635_1_ASM191363v1_genomic	GCF_001913635.1	g__Bacillus (UID902)	132233	99.23	0	0	B_cereus_ATCC_14579_TYPE_STRAIN.fna (98.6849)	cereus s.s.(97.1876)	No subspecies	frankland(97.1876)	2091[No clonal complex](7/7)	rpoB|AT0092|H70967|Bacillus|cereus|sl	Group_IV(cereus_sensu_stricto)	clade4	0/3()	0/4()	3/3(nheA;nheB;nheC)	3/4(hblA;hblC;hblD)	1/1(cytK-2)	1/1(sph)	0/5()	0/3()	2/9(bpsE;bpsH)	0()	B. cereus s.s.	Yes	No
Bacillus_cereus_GCF_002000005_1_ASM200000v1_genomic	GCF_002000005.1	g__Bacillus (UID902)	5331694	99.06	0	0	B_cereus_ATCC_14579_TYPE_STRAIN.fna (98.9216)	cereus s.s.(97.0947)	No subspecies	frankland(97.0947)	177[No clonal complex](7/7)	rpoB|AT0092|H70967|Bacillus|cereus|sl	Group_IV(cereus_sensu_stricto)	clade4	0/3()	0/4()	3/3(nheA;nheB;nheC)	4/4(hblA;hblB;hblC;hblD)	1/1(cytK-2)	1/1(sph)	0/5()	0/3()	2/9(bpsE;bpsH)	0()	B. cereus s.s.	Yes	No
Bacillus_cereus_GCF_001913385_1_ASM191338v1_genomic	GCF_001913385.1	g__Bacillus (UID902)	133903	99.23	0.31	0	B_tropicus_N24_TYPE_STRAIN.fna (96.7625)	mosaicus(95.2634)	No subspecies	cereus(96.7253)	2098[No clonal complex](7/7)	(No rpoB allele matches with 100% identity and 100% coverage)	Group_II(mosaicus/luti)	clade3	0/3()	0/4()	3/3(nheA;nheB;nheC)	0/4()	1/1(cytK-2)	1/1(sph)	0/5()	0/3()	1/9(bpsE)	0()	B. mosaicus	Yes	No
Bacillus_cereus_GCF_001913645_1_ASM191364v1_genomic	GCF_001913645.1	g__Bacillus (UID902)	101073	98.61	0.61	0	B_pacificus_EB422_TYPE_STRAIN.fna (98.1403)	mosaicus(94.4165)	No subspecies	cereus(96.10600000000001)	90[No clonal complex](7/7)	rpoB|AT0380|M80322|Bacillus|cereus|ATCC10987	Group_III(mosaicus)	clade3	0/3()	0/4()	3/3(nheA;nheB;nheC)	0/4()	1/1(cytK-2)	1/1(sph)	0/5()	0/3()	3/9(bpsD;bpsE;bpsH)	0()	B. mosaicus	Yes	No
Bacillus_cereus_GCF_002003645_1_ASM200364v1_genomic	GCF_002003645.1	g__Bacillus (UID902)	164596	98.9	0.72	0	B_tropicus_N24_TYPE_STRAIN.fna (96.9951)	mosaicus(95.0478)	No subspecies	cereus(97.0065)	104[No clonal complex](7/7)	(No rpoB allele matches with 100% identity and 100% coverage)	Group_II(mosaicus/luti)	clade3	0/3()	0/4()	3/3(nheA;nheB;nheC)	4/4(hblA;hblB;hblC;hblD)	1/1(cytK-2)	1/1(sph)	0/5()	0/3()	1/9(bpsE)	0()	B. mosaicus	Yes	No
Bacillus_cereus_GCF_001913395_1_ASM191339v1_genomic	GCF_001913395.1	g__Bacillus (UID902)	119203	99.07	0	0	B_tropicus_N24_TYPE_STRAIN.fna (96.8097)	mosaicus(95.2977)	No subspecies	cereus(96.6967)	2059[No clonal complex](7/7)	(No rpoB allele matches with 100% identity and 100% coverage)	Group_II(mosaicus/luti)	clade3	0/3()	0/4()	3/3(nheA;nheB;nheC)	0/4()	1/1(cytK-2)	1/1(sph)	0/5()	0/3()	1/9(bpsE)	0()	B. mosaicus	Yes	Yes
Bacillus_cereus_GCF_001936485_1_ASM193648v1_genomic	GCF_001936485.1	g__Bacillus (UID902)	580373	97.73	2.09	80.56	B_anthracis_Ames_TYPE_STRAIN.fna (98.7066)	mosaicus(98.7143)	No subspecies	anthracis(98.6808)	2094[No clonal complex](7/7)	rpoB|AT0463|W80275|Bacillus|cereus|sl	Unknown(missing allele)	(panC Not Detected)	0/3()	0/4()	3/3(nheA;nheB;nheC)	0/4()	1/1(cytK-2)	1/1(sph)	0/5()	0/3()	1/9(bpsE)	0()	B. mosaicus	Yes	No
Bacillus_cereus_GCF_002007005_1_ASM200700v1_genomic	GCF_002007005.1	g__Bacillus (UID902)	166822	99.23	0.1	0	B_tropicus_N24_TYPE_STRAIN.fna (96.5254)	mosaicus(94.7051)	No subspecies	cereus(96.4879)	78[No clonal complex](7/7)	rpoB|AT0365|K60067|Bacillus|cereus|sl	Group_II(mosaicus/luti)	clade3	3/3(cya;lef;pagA)	0/4()	3/3(nheA;nheB;nheC)	4/4(hblA;hblB;hblC;hblD)	1/1(cytK-2)	1/1(sph)	0/5()	3/3(hasA;hasB;hasC)	9/9(bpsA;bpsB;bpsC;bpsD;bpsE;bpsF;bpsG;bpsH;bpsX)	0()	B. mosaicus biovar Anthracis; B. Anthracis	Yes	No
Bacillus_cereus_GCF_001913405_1_ASM191340v1_genomic	GCF_001913405.1	g__Bacillus (UID902)	78492	99.17	0.82	16.67	B_cereus_ATCC_14579_TYPE_STRAIN.fna (96.5325)	cereus s.s.(96.759)	No subspecies	UnknownSubspecies2(98.7157)	1966[No clonal complex](7/7)	rpoB|AT0154|H80546|Bacillus|cereus|sl	Group_IV(cereus_sensu_stricto)	clade4	0/3()	0/4()	3/3(nheA;nheB;nheC)	4/4(hblA;hblB;hblC;hblD)	0/1()	1/1(sph)	0/5()	0/3()	2/9(bpsE;bpsH)	0()	B. cereus s.s.	No	No
Bacillus_cereus_GCF_001940365_1_ASM194036v1_genomic	GCF_001940365.1	g__Bacillus (UID901)	20708	99.34	0.58	50	B_thuringiensis_serovar_berliner_ATCC_10792_TYPE_STRAIN.fna (97.9385)	cereus s.s.(96.2793)	No subspecies	berliner(98.2655)	2068[No clonal complex](7/7)	rpoB|AT0277|R50564|Bacillus|sp	Group_IV(cereus_sensu_stricto)	clade4	0/3()	0/4()	3/3(nheA;nheB;nheC)	4/4(hblA;hblB;hblC;hblD)	1/1(cytK-2)	1/1(sph)	0/5()	0/3()	2/9(bpsE;bpsH)	0()	B. cereus s.s.	No	No
Bacillus_cereus_GCF_002014485_1_ASM201448v1_genomic	GCF_002014485.1	g__Bacillus (UID901)	190385	98.02	0.52	0	B_weihenstephanensis_WSBC_10204_TYPE_STRAIN.fna (94.9624)	mycoides(92.8947)	No subspecies	UnknownSubspecies3(100.0)	1095[No clonal complex](7/7)	rpoB|AT0513|J30123|Bacillus|weihenstephanensis	Group_VI(mycoides/paramycoides)	clade6	0/3()	0/4()	3/3(nheA;nheB;nheC)	4/4(hblA;hblB;hblC;hblD)	0/1()	1/1(sph)	0/5()	0/3()	1/9(bpsE)	0()	B. mycoides	Yes	Yes
Bacillus_cereus_GCF_001913455_1_ASM191345v1_genomic	GCF_001913455.1	g__Bacillus (UID902)	52541	99.23	0.8	20	B_cereus_ATCC_14579_TYPE_STRAIN.fna (96.8409)	cereus s.s.(98.7593)	No subspecies	frankland(98.7593)	13[ST-8 complex](7/7)	rpoB|AT0154|H80546|Bacillus|cereus|sl	Group_IV(cereus_sensu_stricto)	clade4	0/3()	0/4()	3/3(nheA;nheB;nheC)	3/4(hblA;hblC;hblD)	1/1(cytK-2)	1/1(sph)	0/5()	0/3()	2/9(bpsE;bpsH)	9(Cry1Ab-like;Cry1Ac12;Cry1Ac13;Cry1Ac4;Cry1Ah2;Cry1Cb-like;Cry1Cb3;Cry1H-like;Vip4Aa1)	B. cereus s.s. biovar Thuringiensis; B. Thuringiensis	No	No
Bacillus_cereus_GCF_001982805_1_ASM198280v1_genomic	GCF_001982805.1	g__Bacillus (UID902)	61787	99.23	0.89	33.33	B_paranthracis_MN5_TYPE_STRAIN.fna (98.8778)	mosaicus(95.39399999999999)	cereus(97.5192)	cereus(98.4251)	2085[ST-205 complex](7/7)	rpoB|AT0125|H80471|Bacillus|cereus|sl	Group_III(mosaicus)	clade3	0/3()	0/4()	3/3(nheA;nheB;nheC)	0/4()	1/1(cytK-2)	1/1(sph)	0/5()	0/3()	1/9(bpsE)	0()	B. mosaicus subsp. cereus; B. cereus	No	No
Bacillus_cereus_GCF_002014585_1_ASM201458v1_genomic	GCF_002014585.1	g__Bacillus (UID901)	120658	99.01	0.29	25	B_weihenstephanensis_WSBC_10204_TYPE_STRAIN.fna (97.3553)	mycoides(93.5265)	No subspecies	mycoides(97.5669)	1142[ST-196 complex](7/7)	rpoB|AT0132|H80485|Bacillus|weihenstephanensis	Group_VI(mycoides/paramycoides)	clade6	0/3()	0/4()	3/3(nheA;nheB;nheC)	2/4(hblC;hblD)	0/1()	1/1(sph)	0/5()	0/3()	2/9(bpsE;bpsH)	3(Cry22Ba1;Cry32Qa1;Cry32Ya1)	B. mycoides biovar Thuringiensis; B. Thuringiensis	Yes	Yes
Bacillus_cereus_GCF_001913465_1_ASM191346v1_genomic	GCF_001913465.1	g__Bacillus (UID902)	164384	99.23	0.02	0	B_paranthracis_MN5_TYPE_STRAIN.fna (98.4458)	mosaicus(95.3743)	cereus(97.51)	cereus(98.8563)	205[ST-205 complex](7/7)	rpoB|AT0125|H80471|Bacillus|cereus|sl	Group_III(mosaicus)	clade3	0/3()	0/4()	3/3(nheA;nheB;nheC)	0/4()	1/1(cytK-2)	1/1(sph)	0/5()	0/3()	2/9(bpsE;bpsH)	0()	B. mosaicus subsp. cereus; B. cereus	Yes	No
Bacillus_cereus_GCF_001941905_1_ASM194190v1_genomic	GCF_001941905.1	g__Bacillus (UID902)	5242668	99.23	0.41	85.71	B_anthracis_Ames_TYPE_STRAIN.fna (98.7323)	mosaicus(98.7613)	No subspecies	anthracis(98.6818)	2094[No clonal complex](7/7)	rpoB|AT0463|W80275|Bacillus|cereus|sl	Group_III(mosaicus)	clade3	0/3()	0/4()	3/3(nheA;nheB;nheC)	0/4()	1/1(cytK-2)	1/1(sph)	0/5()	0/3()	1/9(bpsE)	0()	B. mosaicus	Yes	Yes
Bacillus_cereus_GCF_002014665_1_ASM201466v1_genomic	GCF_002014665.1	g__Bacillus (UID902)	73866	98.19	0.57	11.11	B_cereus_ATCC_14579_TYPE_STRAIN.fna (99.9649)	cereus s.s.(97.1335)	No subspecies	frankland(97.1335)	4[ST-142 complex](7/7)	rpoB|AT0158|R50800|Bacillus|cereus|sl	Group_IV(cereus_sensu_stricto)	clade4	0/3()	0/4()	3/3(nheA;nheB;nheC)	4/4(hblA;hblB;hblC;hblD)	1/1(cytK-2)	1/1(sph)	0/5()	0/3()	1/9(bpsE)	0()	B. cereus s.s.	No	No
Bacillus_cereus_GCF_001913475_1_ASM191347v1_genomic	GCF_001913475.1	g__Bacillus (UID902)	52489	99.13	0.41	0	B_cereus_ATCC_14579_TYPE_STRAIN.fna (96.9946)	cereus s.s.(98.2816)	No subspecies	frankland(98.2816)	1951[No clonal complex](7/7)	rpoB|AT0154|H80546|Bacillus|cereus|sl	Group_IV(cereus_sensu_stricto)	clade4	0/3()	0/4()	3/3(nheA;nheB;nheC)	4/4(hblA;hblB;hblC;hblD)	1/1(cytK-2)	1/1(sph)	0/5()	0/3()	1/9(bpsE)	0()	B. cereus s.s.	No	No
Bacillus_cereus_GCF_001913485_1_ASM191348v1_genomic	GCF_001913485.1	g__Bacillus (UID902)	30329	97.61	0.33	33.33	B_pacificus_EB422_TYPE_STRAIN.fna (98.2663)	mosaicus(94.5096)	No subspecies	cereus(96.1621)	1295[No clonal complex](7/7)	rpoB|AT0380|M80322|Bacillus|cereus|ATCC10987	Group_III(mosaicus)	clade3	0/3()	0/4()	3/3(nheA;nheB;nheC)	0/4()	1/1(cytK-2)	1/1(sph)	0/5()	0/3()	1/9(bpsE)	0()	B. mosaicus	No	No
Bacillus_cereus_GCF_001982815_1_ASM198281v1_genomic	GCF_001982815.1	g__Bacillus (UID902)	79214	99.23	0.62	0	B_paranthracis_MN5_TYPE_STRAIN.fna (98.9891)	mosaicus(95.4216)	No subspecies	cereus(98.4479)	1065[ST-205 complex](7/7)	rpoB|AT0125|H80471|Bacillus|cereus|sl	Group_III(mosaicus)	clade3	0/3()	0/4()	3/3(nheA;nheB;nheC)	0/4()	1/1(cytK-2)	1/1(sph)	0/5()	0/3()	1/9(bpsE)	0()	B. mosaicus	No	No
Bacillus_cereus_GCF_002199315_1_ASM219931v1_genomic	GCF_002199315.1	g__Bacillus (UID902)	181348	98.15	0.18	0	B_pacificus_EB422_TYPE_STRAIN.fna (98.2474)	mosaicus(94.4844)	No subspecies	cereus(96.087)	1295[No clonal complex](7/7)	rpoB|AT0380|M80322|Bacillus|cereus|ATCC10987	Group_III(mosaicus)	clade3	0/3()	0/4()	3/3(nheA;nheB;nheC)	0/4()	1/1(cytK-2)	1/1(sph)	0/5()	0/3()	1/9(bpsE)	0()	B. mosaicus	Yes	No
Bacillus_cereus_GCF_002199635_1_ASM219963v1_genomic	GCF_002199635.1	g__Bacillus (UID902)	168104	98.92	0.31	0	B_anthracis_Ames_TYPE_STRAIN.fna (97.9953)	mosaicus(98.0192)	No subspecies	anthracis(98.2021)	1985[No clonal complex](7/7)	rpoB|AT0463|W80275|Bacillus|cereus|sl	Group_III(mosaicus)	clade3	0/3()	0/4()	3/3(nheA;nheB;nheC)	0/4()	1/1(cytK-2)	1/1(sph)	0/5()	0/3()	1/9(bpsE)	0()	B. mosaicus	Yes	No
Bacillus_cereus_GCF_002014895_1_ASM201489v1_genomic	GCF_002014895.1	g__Bacillus (UID902)	71904	98.96	1	23.08	B_cereus_ATCC_14579_TYPE_STRAIN.fna (99.234)	cereus s.s.(97.0826)	No subspecies	frankland(97.0826)	1099[ST-142 complex](7/7)	rpoB|AT0158|R50800|Bacillus|cereus|sl	Group_IV(cereus_sensu_stricto)	clade4	0/3()	0/4()	3/3(nheA;nheB;nheC)	4/4(hblA;hblB;hblC;hblD)	1/1(cytK-2)	1/1(sph)	0/5()	0/3()	1/9(bpsE)	0()	B. cereus s.s.	No	No
Bacillus_cereus_GCF_002199275_1_ASM219927v1_genomic	GCF_002199275.1	g__Bacillus (UID902)	159232	99.07	1.1	12.5	B_paranthracis_MN5_TYPE_STRAIN.fna (97.7468)	mosaicus(95.2771)	cereus(98.861)	cereus(97.845)	266[No clonal complex](7/7)	rpoB|AT0125|H80471|Bacillus|cereus|sl	Group_III(mosaicus)	clade3	0/3()	0/4()	3/3(nheA;nheB;nheC)	0/4()	0/1()	1/1(sph)	0/5()	0/3()	2/9(bpsE;bpsH)	0()	B. mosaicus subsp. cereus; B. cereus	Yes	No
Bacillus_cereus_GCF_002199565_1_ASM219956v1_genomic	GCF_002199565.1	g__Bacillus (UID902)	65251	99.07	5.84	0	B_cereus_ATCC_14579_TYPE_STRAIN.fna (98.1978)	cereus s.s.(97.1777)	No subspecies	frankland(97.1777)	1950[No clonal complex](7/7)	(No rpoB allele matches with 100% identity and 100% coverage)	Group_IV(cereus_sensu_stricto)	clade4	0/3()	0/4()	3/3(nheA;nheB;nheC)	4/4(hblA;hblB;hblC;hblD)	1/1(cytK-2)	1/1(sph)	2/5(capB;capC)	0/3()	1/9(bpsE)	0()	B. cereus s.s.	No	No
Bacillus_cereus_GCF_002021335_1_ASM202133v1_genomic	GCF_002021335.1	g__Bacillus (UID902)	162787	99.23	0.86	0	B_paranthracis_MN5_TYPE_STRAIN.fna (98.1562)	mosaicus(95.5034)	No subspecies	cereus(98.2082)	2082[No clonal complex](7/7)	rpoB|AT0125|H80471|Bacillus|cereus|sl	Group_III(mosaicus)	clade3	0/3()	0/4()	3/3(nheA;nheB;nheC)	0/4()	1/1(cytK-2)	1/1(sph)	0/5()	0/3()	1/9(bpsE)	0()	B. mosaicus	Yes	Yes
Bacillus_cereus_GCF_002078195_1_ASM207819v1_genomic	GCF_002078195.1	g__Bacillus (UID901)	75971	99.34	0.17	0	B_thuringiensis_serovar_berliner_ATCC_10792_TYPE_STRAIN.fna (96.2777)	cereus s.s.(95.9369)	No subspecies	berliner(96.6345)	265[ST-23 complex](7/7)	rpoB|AT0296|W71299|Bacillus|cereus|sl	Group_IV(cereus_sensu_stricto)	clade4	0/3()	0/4()	3/3(nheA;nheB;nheC)	4/4(hblA;hblB;hblC;hblD)	0/1()	1/1(sph)	0/5()	0/3()	2/9(bpsE;bpsH)	0()	B. cereus s.s.	No	No
Bacillus_cereus_GCF_002199365_1_ASM219936v1_genomic	GCF_002199365.1	g__Bacillus (UID902)	186343	99.07	0.95	28.57	B_paranthracis_MN5_TYPE_STRAIN.fna (97.7637)	mosaicus(95.3287)	cereus(98.8576)	cereus(97.84299999999999)	266[No clonal complex](7/7)	rpoB|AT0125|H80471|Bacillus|cereus|sl	Group_III(mosaicus)	clade3	0/3()	0/4()	3/3(nheA;nheB;nheC)	0/4()	0/1()	1/1(sph)	0/5()	0/3()	2/9(bpsE;bpsH)	0()	B. mosaicus subsp. cereus; B. cereus	Yes	No
Bacillus_cereus_GCF_002021355_1_ASM202135v1_genomic	GCF_002021355.1	g__Bacillus (UID902)	207857	99.23	0.31	0	B_anthracis_Ames_TYPE_STRAIN.fna (97.7394)	mosaicus(97.7668)	No subspecies	anthracis(97.7281)	2067[ST-365 complex](7/7)	rpoB|AT0120|H80461|Bacillus|cereus|sl	Group_III(mosaicus)	clade3	0/3()	0/4()	3/3(nheA;nheB;nheC)	0/4()	0/1()	1/1(sph)	0/5()	0/3()	1/9(bpsE)	0()	B. mosaicus	Yes	No
Bacillus_cereus_GCF_002117465_1_ASM211746v1_genomic	GCF_002117465.1	g__Bacillus (UID902)	5231712	98.97	0.91	0	B_tropicus_N24_TYPE_STRAIN.fna (96.5096)	mosaicus(94.6868)	No subspecies	cereus(96.5333)	78[No clonal complex](7/7)	rpoB|AT0365|K60067|Bacillus|cereus|sl	Group_II(mosaicus/luti)	clade3	2/3(cya;pagA)	0/4()	3/3(nheA;nheB;nheC)	4/4(hblA;hblB;hblC;hblD)	1/1(cytK-2)	1/1(sph)	5/5(capA;capB;capC;capD;capE)	3/3(hasA;hasB;hasC)	1/9(bpsE)	0()	B. mosaicus biovar Anthracis*; B. Anthracis*	Yes	No
Bacillus_cereus_GCF_002199405_1_ASM219940v1_genomic	GCF_002199405.1	g__Bacillus (UID902)	159228	99.07	0.79	16.67	B_paranthracis_MN5_TYPE_STRAIN.fna (97.7778)	mosaicus(95.3141)	cereus(98.9027)	cereus(97.8752)	266[No clonal complex](7/7)	rpoB|AT0125|H80471|Bacillus|cereus|sl	Group_III(mosaicus)	clade3	0/3()	0/4()	3/3(nheA;nheB;nheC)	0/4()	0/1()	1/1(sph)	0/5()	0/3()	2/9(bpsE;bpsH)	0()	B. mosaicus subsp. cereus; B. cereus	Yes	No
Bacillus_cereus_GCF_002021365_1_ASM202136v1_genomic	GCF_002021365.1	g__Bacillus (UID902)	132295	99.21	0.79	50	B_anthracis_Ames_TYPE_STRAIN.fna (95.7226)	mosaicus(95.7388)	No subspecies	UnknownSubspecies17(100.0)	1993[No clonal complex](7/7)	(No rpoB allele matches with 100% identity and 100% coverage)	Group_II(mosaicus/luti)	clade3	0/3()	0/4()	3/3(nheA;nheB;nheC)	0/4()	1/1(cytK-2)	1/1(sph)	0/5()	0/3()	1/9(bpsE)	0()	B. mosaicus	Yes	Yes
Bacillus_cereus_GCF_002196815_1_ASM219681v1_genomic	GCF_002196815.1	g__Bacillus (UID901)	235506	97.36	6.79	92.73	B_luti_TD41_TYPE_STRAIN.fna (93.9877)	luti(99.5031)	No subspecies	luti*(93.4147)	2089[No clonal complex](7/7)	(No rpoB allele matches with 100% identity and 100% coverage)	Group_II(mosaicus/luti)*	clade5	0/3()	0/4()	3/3(nheA;nheB;nheC)	4/4(hblA;hblB;hblC;hblD)	0/1()	0/1()	0/5()	0/3()	1/9(bpsE)	0()	B. luti	No	No
Bacillus_cereus_GCF_002199425_1_ASM219942v1_genomic	GCF_002199425.1	g__Bacillus (UID902)	102070	99.07	0.79	16.67	B_paranthracis_MN5_TYPE_STRAIN.fna (97.7397)	mosaicus(95.2873)	cereus(98.8561)	cereus(97.8367)	266[No clonal complex](7/7)	rpoB|AT0125|H80471|Bacillus|cereus|sl	Group_III(mosaicus)	clade3	0/3()	0/4()	3/3(nheA;nheB;nheC)	0/4()	0/1()	1/1(sph)	0/5()	0/3()	2/9(bpsE;bpsH)	0()	B. mosaicus subsp. cereus; B. cereus	Yes	No
Bacillus_cereus_GCF_002021375_1_ASM202137v1_genomic	GCF_002021375.1	g__Bacillus (UID902)	120056	98.92	0.46	0	B_anthracis_Ames_TYPE_STRAIN.fna (98.0182)	mosaicus(97.9988)	No subspecies	anthracis(98.2168)	1985[No clonal complex](7/7)	rpoB|AT0463|W80275|Bacillus|cereus|sl	Group_III(mosaicus)	clade3	0/3()	0/4()	3/3(nheA;nheB;nheC)	0/4()	1/1(cytK-2)	1/1(sph)	0/5()	0/3()	2/9(bpsE;bpsH)	0()	B. mosaicus	Yes	No
Bacillus_cereus_GCF_002199125_1_ASM219912v1_genomic	GCF_002199125.1	g__Bacillus (UID902)	94754	99.23	0.31	0	B_cereus_ATCC_14579_TYPE_STRAIN.fna (96.9782)	cereus s.s.(98.2485)	No subspecies	frankland(98.2485)	2103[No clonal complex](7/7)	(No rpoB allele matches with 100% identity and 100% coverage)	Group_IV(cereus_sensu_stricto)	clade4	0/3()	0/4()	3/3(nheA;nheB;nheC)	4/4(hblA;hblB;hblC;hblD)	1/1(cytK-2)	1/1(sph)	0/5()	0/3()	1/9(bpsE)	0()	B. cereus s.s.	No	No
Bacillus_cereus_GCF_002199445_1_ASM219944v1_genomic	GCF_002199445.1	g__Bacillus (UID902)	186249	99.07	0.79	16.67	B_paranthracis_MN5_TYPE_STRAIN.fna (97.7087)	mosaicus(95.2618)	cereus(98.853)	cereus(97.8408)	266[No clonal complex](7/7)	rpoB|AT0125|H80471|Bacillus|cereus|sl	Group_III(mosaicus)	clade3	0/3()	0/4()	3/3(nheA;nheB;nheC)	0/4()	0/1()	1/1(sph)	0/5()	0/3()	2/9(bpsE;bpsH)	0()	B. mosaicus subsp. cereus; B. cereus	Yes	No
Bacillus_cereus_GCF_002021385_1_ASM202138v1_genomic	GCF_002021385.1	g__Bacillus (UID902)	138959	99.23	0.55	0	B_anthracis_Ames_TYPE_STRAIN.fna (97.8827)	mosaicus(97.8948)	No subspecies	anthracis(97.9929)	76[No clonal complex](7/7)	(No rpoB allele matches with 100% identity and 100% coverage)	Group_III(mosaicus)	clade3	0/3()	0/4()	3/3(nheA;nheB;nheC)	0/4()	1/1(cytK-2)	1/1(sph)	0/5()	0/3()	1/9(bpsE)	0()	B. mosaicus	Yes	Yes
Bacillus_cereus_GCF_002199155_1_ASM219915v1_genomic	GCF_002199155.1	g__Bacillus (UID902)	173252	99.07	1.1	12.5	B_paranthracis_MN5_TYPE_STRAIN.fna (97.7786)	mosaicus(95.2913)	cereus(98.8224)	cereus(97.8186)	266[No clonal complex](7/7)	rpoB|AT0125|H80471|Bacillus|cereus|sl	Group_III(mosaicus)	clade3	0/3()	0/4()	3/3(nheA;nheB;nheC)	0/4()	0/1()	1/1(sph)	0/5()	0/3()	2/9(bpsE;bpsH)	0()	B. mosaicus subsp. cereus; B. cereus	Yes	No
Bacillus_cereus_GCF_002199465_1_ASM219946v1_genomic	GCF_002199465.1	g__Bacillus (UID902)	126121	98.15	0.18	0	B_pacificus_EB422_TYPE_STRAIN.fna (98.2448)	mosaicus(94.5033)	No subspecies	cereus(96.1253)	1295[No clonal complex](7/7)	rpoB|AT0380|M80322|Bacillus|cereus|ATCC10987	Group_III(mosaicus)	clade3	0/3()	0/4()	3/3(nheA;nheB;nheC)	0/4()	1/1(cytK-2)	1/1(sph)	0/5()	0/3()	1/9(bpsE)	0()	B. mosaicus	Yes	No
Bacillus_cereus_GCF_002021435_1_ASM202143v1_genomic	GCF_002021435.1	g__Bacillus (UID901)	49005	99.27	0.48	25	B_thuringiensis_serovar_berliner_ATCC_10792_TYPE_STRAIN.fna (98.1991)	cereus s.s.(96.2618)	No subspecies	berliner(98.1806)	1009[No clonal complex](7/7)	rpoB|AT0277|R50564|Bacillus|sp	Group_IV(cereus_sensu_stricto)	clade4	0/3()	0/4()	3/3(nheA;nheB;nheC)	4/4(hblA;hblB;hblC;hblD)	1/1(cytK-2)	1/1(sph)	0/5()	0/3()	1/9(bpsE)	0()	B. cereus s.s.	No	No
Bacillus_cereus_GCF_002199165_1_ASM219916v1_genomic	GCF_002199165.1	g__Bacillus (UID902)	211657	99.07	0.79	16.67	B_paranthracis_MN5_TYPE_STRAIN.fna (97.7241)	mosaicus(95.2747)	cereus(98.8884)	cereus(97.8939)	266[No clonal complex](7/7)	rpoB|AT0125|H80471|Bacillus|cereus|sl	Group_III(mosaicus)	clade3	0/3()	0/4()	3/3(nheA;nheB;nheC)	0/4()	0/1()	1/1(sph)	0/5()	0/3()	2/9(bpsE;bpsH)	0()	B. mosaicus subsp. cereus; B. cereus	Yes	No
Bacillus_cereus_GCF_002199475_1_ASM219947v1_genomic	GCF_002199475.1	g__Bacillus (UID902)	225267	99.07	1.1	28.57	B_paranthracis_MN5_TYPE_STRAIN.fna (97.7479)	mosaicus(95.2783)	cereus(98.8554)	cereus(97.8192)	266[No clonal complex](7/7)	rpoB|AT0125|H80471|Bacillus|cereus|sl	Group_III(mosaicus)	clade3	0/3()	0/4()	3/3(nheA;nheB;nheC)	0/4()	0/1()	1/1(sph)	0/5()	0/3()	2/9(bpsE;bpsH)	0()	B. mosaicus subsp. cereus; B. cereus	Yes	No
Bacillus_cereus_GCF_002021445_1_ASM202144v1_genomic	GCF_002021445.1	g__Bacillus (UID902)	158068	99.17	0.62	0	B_cereus_ATCC_14579_TYPE_STRAIN.fna (97.7777)	cereus s.s.(97.4577)	No subspecies	frankland(97.4577)	2071[No clonal complex](7/7)	rpoB|AT0158|R50800|Bacillus|cereus|sl	Group_IV(cereus_sensu_stricto)	clade4	0/3()	0/4()	3/3(nheA;nheB;nheC)	4/4(hblA;hblB;hblC;hblD)	1/1(cytK-2)	1/1(sph)	0/5()	0/3()	2/9(bpsE;bpsH)	0()	B. cereus s.s.	Yes	No
Bacillus_cereus_GCF_002199185_1_ASM219918v1_genomic	GCF_002199185.1	g__Bacillus (UID902)	173062	98.15	0.18	0	B_pacificus_EB422_TYPE_STRAIN.fna (98.189)	mosaicus(94.5323)	No subspecies	cereus(96.0864)	1295[No clonal complex](7/7)	rpoB|AT0380|M80322|Bacillus|cereus|ATCC10987	Group_III(mosaicus)	clade3	0/3()	0/4()	3/3(nheA;nheB;nheC)	0/4()	1/1(cytK-2)	1/1(sph)	0/5()	0/3()	1/9(bpsE)	0()	B. mosaicus	Yes	Yes
Bacillus_cereus_GCF_002199485_1_ASM219948v1_genomic	GCF_002199485.1	g__Bacillus (UID902)	171916	99.07	1.1	12.5	B_paranthracis_MN5_TYPE_STRAIN.fna (97.7253)	mosaicus(95.3428)	cereus(98.8451)	cereus(97.8819)	266[No clonal complex](7/7)	rpoB|AT0125|H80471|Bacillus|cereus|sl	Group_III(mosaicus)	clade3	0/3()	0/4()	3/3(nheA;nheB;nheC)	0/4()	0/1()	1/1(sph)	0/5()	0/3()	2/9(bpsE;bpsH)	0()	B. mosaicus subsp. cereus; B. cereus	Yes	No
Bacillus_cereus_GCF_002021455_1_ASM202145v1_genomic	GCF_002021455.1	g__Bacillus (UID902)	168159	99.17	0	0	B_cereus_ATCC_14579_TYPE_STRAIN.fna (97.7634)	cereus s.s.(97.5012)	No subspecies	frankland(97.5012)	2072[No clonal complex](7/7)	rpoB|AT0278|R50585|Bacillus|thuringiensis	Group_IV(cereus_sensu_stricto)	clade4	0/3()	0/4()	3/3(nheA;nheB;nheC)	4/4(hblA;hblB;hblC;hblD)	1/1(cytK-2)	1/1(sph)	0/5()	0/3()	1/9(bpsE)	0()	B. cereus s.s.	Yes	No
Bacillus_cereus_GCF_002199205_1_ASM219920v1_genomic	GCF_002199205.1	g__Bacillus (UID902)	211078	99.07	0.79	16.67	B_paranthracis_MN5_TYPE_STRAIN.fna (97.7933)	mosaicus(95.262)	cereus(98.8324)	cereus(97.8563)	266[No clonal complex](7/7)	rpoB|AT0125|H80471|Bacillus|cereus|sl	Group_III(mosaicus)	clade3	0/3()	0/4()	3/3(nheA;nheB;nheC)	0/4()	0/1()	1/1(sph)	0/5()	0/3()	2/9(bpsE;bpsH)	0()	B. mosaicus subsp. cereus; B. cereus	Yes	No
Bacillus_cereus_GCF_002199505_1_ASM219950v1_genomic	GCF_002199505.1	g__Bacillus (UID902)	183599	99.07	0.79	16.67	B_paranthracis_MN5_TYPE_STRAIN.fna (97.743)	mosaicus(95.309)	cereus(98.8598)	cereus(97.8576)	266[No clonal complex](7/7)	rpoB|AT0125|H80471|Bacillus|cereus|sl	Group_III(mosaicus)	clade3	0/3()	0/4()	3/3(nheA;nheB;nheC)	0/4()	0/1()	1/1(sph)	0/5()	0/3()	2/9(bpsE;bpsH)	0()	B. mosaicus subsp. cereus; B. cereus	Yes	No
Bacillus_cereus_GCF_002021465_1_ASM202146v1_genomic	GCF_002021465.1	g__Bacillus (UID902)	38192	99.17	0.2	0	B_cereus_ATCC_14579_TYPE_STRAIN.fna (98.6339)	cereus s.s.(97.0855)	No subspecies	frankland(97.0855)	176[ST-142 complex](7/7)	rpoB|AT0092|H70967|Bacillus|cereus|sl	Group_IV(cereus_sensu_stricto)	clade4	0/3()	0/4()	3/3(nheA;nheB;nheC)	4/4(hblA;hblB;hblC;hblD)	1/1(cytK-2)	1/1(sph)	0/5()	0/3()	1/9(bpsE)	0()	B. cereus s.s.	No	No
Bacillus_cereus_GCF_002199225_1_ASM219922v1_genomic	GCF_002199225.1	g__Bacillus (UID902)	225588	99.07	0.8	25	B_paranthracis_MN5_TYPE_STRAIN.fna (97.7264)	mosaicus(95.2338)	cereus(98.8589)	cereus(97.8694)	266[No clonal complex](7/7)	rpoB|AT0125|H80471|Bacillus|cereus|sl	Group_III(mosaicus)	clade3	0/3()	0/4()	3/3(nheA;nheB;nheC)	0/4()	0/1()	1/1(sph)	0/5()	0/3()	2/9(bpsE;bpsH)	0()	B. mosaicus subsp. cereus; B. cereus	Yes	No
Bacillus_cereus_GCF_002199525_1_ASM219952v1_genomic	GCF_002199525.1	g__Bacillus (UID902)	184321	99.07	0.79	16.67	B_paranthracis_MN5_TYPE_STRAIN.fna (97.7168)	mosaicus(95.2908)	cereus(98.8405)	cereus(97.8747)	266[No clonal complex](7/7)	rpoB|AT0125|H80471|Bacillus|cereus|sl	Group_III(mosaicus)	clade3	0/3()	0/4()	3/3(nheA;nheB;nheC)	0/4()	0/1()	1/1(sph)	0/5()	0/3()	2/9(bpsE;bpsH)	0()	B. mosaicus subsp. cereus; B. cereus	Yes	No
Bacillus_cereus_GCF_002021515_1_ASM202151v1_genomic	GCF_002021515.1	g__Bacillus (UID902)	174484	98.86	0.23	0	B_cereus_ATCC_14579_TYPE_STRAIN.fna (98.7936)	cereus s.s.(97.2246)	No subspecies	frankland(97.2246)	1982[No clonal complex](7/7)	rpoB|AT0556|K61030|Bacillus|cereus|sl	Group_IV(cereus_sensu_stricto)	clade4	0/3()	0/4()	3/3(nheA;nheB;nheC)	4/4(hblA;hblB;hblC;hblD)	1/1(cytK-2)	1/1(sph)	0/5()	0/3()	2/9(bpsE;bpsH)	0()	B. cereus s.s.	Yes	No
Bacillus_cereus_GCF_002199265_1_ASM219926v1_genomic	GCF_002199265.1	g__Bacillus (UID902)	159792	98.77	0.48	0	B_paranthracis_MN5_TYPE_STRAIN.fna (97.7139)	mosaicus(95.2644)	cereus(98.8523)	cereus(97.8212)	266[No clonal complex](7/7)	rpoB|AT0125|H80471|Bacillus|cereus|sl	Group_III(mosaicus)	clade3	0/3()	0/4()	3/3(nheA;nheB;nheC)	0/4()	0/1()	1/1(sph)	0/5()	0/3()	2/9(bpsE;bpsH)	0()	B. mosaicus subsp. cereus; B. cereus	Yes	No
Bacillus_cereus_GCF_002199555_1_ASM219955v1_genomic	GCF_002199555.1	g__Bacillus (UID902)	210796	98.92	1.1	12.5	B_paranthracis_MN5_TYPE_STRAIN.fna (97.7483)	mosaicus(95.2244)	cereus(98.8475)	cereus(97.844)	266[No clonal complex](7/7)	rpoB|AT0125|H80471|Bacillus|cereus|sl	Group_III(mosaicus)	clade3	0/3()	0/4()	3/3(nheA;nheB;nheC)	0/4()	0/1()	1/1(sph)	0/5()	0/3()	2/9(bpsE;bpsH)	0()	B. mosaicus subsp. cereus; B. cereus	Yes	No
Bacillus_cereus_GCF_002021535_1_ASM202153v1_genomic	GCF_002021535.1	g__Bacillus (UID902)	118099	99.23	0.51	0	B_cereus_ATCC_14579_TYPE_STRAIN.fna (98.4466)	cereus s.s.(96.9886)	No subspecies	frankland(96.9886)	1972[No clonal complex](7/7)	rpoB|AT0092|H70967|Bacillus|cereus|sl	Group_IV(cereus_sensu_stricto)	clade4	0/3()	0/4()	3/3(nheA;nheB;nheC)	4/4(hblA;hblB;hblC;hblD)	1/1(cytK-2)	1/1(sph)	0/5()	0/3()	1/9(bpsE)	0()	B. cereus s.s.	Yes	Yes
Bacillus_cereus_GCF_002199335_1_ASM219933v1_genomic	GCF_002199335.1	g__Bacillus (UID902)	55080	99.23	0.71	16.67	B_cereus_ATCC_14579_TYPE_STRAIN.fna (98.2935)	cereus s.s.(96.9082)	No subspecies	frankland(96.9082)	1317[No clonal complex](7/7)	rpoB|AT0092|H70967|Bacillus|cereus|sl	Group_IV(cereus_sensu_stricto)	clade4	0/3()	0/4()	3/3(nheA;nheB;nheC)	4/4(hblA;hblB;hblC;hblD)	1/1(cytK-2)	1/1(sph)	0/5()	0/3()	1/9(bpsE)	0()	B. cereus s.s.	No	No
Bacillus_cereus_GCF_002199615_1_ASM219961v1_genomic	GCF_002199615.1	g__Bacillus (UID902)	91170	98.53	0.61	0	B_pacificus_EB422_TYPE_STRAIN.fna (98.1834)	mosaicus(94.4934)	No subspecies	cereus(96.147)	90[No clonal complex](7/7)	rpoB|AT0380|M80322|Bacillus|cereus|ATCC10987	Group_III(mosaicus)	clade3	0/3()	0/4()	3/3(nheA;nheB;nheC)	0/4()	1/1(cytK-2)	1/1(sph)	0/5()	0/3()	3/9(bpsD;bpsE;bpsH)	0()	B. mosaicus	No	No
Bacillus_cereus_GCF_002021545_1_ASM202154v1_genomic	GCF_002021545.1	g__Bacillus (UID902)	60099	98.92	0.62	50	B_cereus_ATCC_14579_TYPE_STRAIN.fna (96.8846)	cereus s.s.(98.6189)	No subspecies	frankland(98.6189)	8[ST-8 complex](7/7)	rpoB|AT0154|H80546|Bacillus|cereus|sl	Group_IV(cereus_sensu_stricto)	clade4	0/3()	0/4()	3/3(nheA;nheB;nheC)	4/4(hblA;hblB;hblC;hblD)	1/1(cytK-2)	1/1(sph)	0/5()	0/3()	1/9(bpsE)	13(Cry1Ab11;Cry1Ab12/Cry1Ab13/Cry1Ab15/Cry1Ab29/Cry1Ab3/Cry1Ab4/Cry1Ab9;Cry1Ab33;Cry1Ac6;Cry1Af1;Cry1Cb-like;Cry1Cb3;Cry1H-like;Cry1I-like;Cry1Ia10/Cry1Ia14/Cry1Ia19/Cry1Ia2/Cry1Ia34/Cry1Ia36/Cry1Ia39/Cry1Ia40;Cry2Aa25;Cry2Ah4;Vip3Aa53)	B. cereus s.s. biovar Thuringiensis; B. Thuringiensis	No	No
Bacillus_cereus_GCF_002199285_1_ASM219928v1_genomic	GCF_002199285.1	g__Bacillus (UID902)	220074	98.15	0.18	0	B_pacificus_EB422_TYPE_STRAIN.fna (98.1873)	mosaicus(94.5004)	No subspecies	cereus(96.089)	1295[No clonal complex](7/7)	rpoB|AT0380|M80322|Bacillus|cereus|ATCC10987	Group_III(mosaicus)	clade3	0/3()	0/4()	3/3(nheA;nheB;nheC)	0/4()	1/1(cytK-2)	1/1(sph)	0/5()	0/3()	1/9(bpsE)	0()	B. mosaicus	Yes	No
Bacillus_cereus_GCF_002199625_1_ASM219962v1_genomic	GCF_002199625.1	g__Bacillus (UID902)	78304	98.61	0.69	16.67	B_pacificus_EB422_TYPE_STRAIN.fna (98.178)	mosaicus(94.4322)	No subspecies	cereus(96.1118)	90[No clonal complex](7/7)	rpoB|AT0380|M80322|Bacillus|cereus|ATCC10987	Group_III(mosaicus)	clade3	0/3()	0/4()	3/3(nheA;nheB;nheC)	0/4()	1/1(cytK-2)	1/1(sph)	0/5()	0/3()	3/9(bpsD;bpsE;bpsH)	0()	B. mosaicus	No	No
Bacillus_cereus_GCF_002021695_1_ASM202169v1_genomic	GCF_002021695.1	g__Bacillus (UID902)	330210	98.74	0.81	0	B_anthracis_Ames_TYPE_STRAIN.fna (97.5707)	mosaicus(97.5703)	No subspecies	anthracis(97.52799999999999)	1263[ST-365 complex](7/7)	rpoB|AT0120|H80461|Bacillus|cereus|sl	Group_III(mosaicus)	clade3	0/3()	0/4()	3/3(nheA;nheB;nheC)	0/4()	0/1()	1/1(sph)	0/5()	0/3()	2/9(bpsE;bpsH)	0()	B. mosaicus	Yes	No
Bacillus_cereus_GCF_002024535_1_ASM202453v1_genomic	GCF_002024535.1	g__Bacillus (UID902)	500174	98.96	0.36	0	B_cereus_ATCC_14579_TYPE_STRAIN.fna (98.8881)	cereus s.s.(97.1321)	No subspecies	frankland(97.1321)	1465[ST-142 complex](7/7)	(No rpoB allele matches with 100% identity and 100% coverage)	Group_IV(cereus_sensu_stricto)	clade4	0/3()	0/4()	3/3(nheA;nheB;nheC)	4/4(hblA;hblB;hblC;hblD)	1/1(cytK-2)	1/1(sph)	0/5()	0/3()	1/9(bpsE)	0()	B. cereus s.s.	Yes	No
Bacillus_cereus_GCF_002199345_1_ASM219934v1_genomic	GCF_002199345.1	g__Bacillus (UID902)	115144	99.07	1.1	28.57	B_paranthracis_MN5_TYPE_STRAIN.fna (97.7052)	mosaicus(95.2996)	cereus(98.8239)	cereus(97.8597)	266[No clonal complex](7/7)	rpoB|AT0125|H80471|Bacillus|cereus|sl	Group_III(mosaicus)	clade3	0/3()	0/4()	3/3(nheA;nheB;nheC)	0/4()	0/1()	1/1(sph)	0/5()	0/3()	2/9(bpsE;bpsH)	0()	B. mosaicus subsp. cereus; B. cereus	Yes	No
Bacillus_cereus_GCF_002201645_1_ASM220164v1_genomic	GCF_002201645.1	g__Bacillus (UID902)	182703	99.07	0.79	16.67	B_paranthracis_MN5_TYPE_STRAIN.fna (97.7598)	mosaicus(95.3033)	cereus(98.8708)	cereus(97.8936)	266[No clonal complex](7/7)	rpoB|AT0125|H80471|Bacillus|cereus|sl	Group_III(mosaicus)	clade3	0/3()	0/4()	3/3(nheA;nheB;nheC)	0/4()	0/1()	1/1(sph)	0/5()	0/3()	2/9(bpsE;bpsH)	0()	B. mosaicus subsp. cereus; B. cereus	Yes	No
Bacillus_cereus_GCF_002530625_1_ASM253062v1_genomic	GCF_002530625.1	g__Bacillus (UID902)	229445	98.77	1.21	20	B_paranthracis_MN5_TYPE_STRAIN.fna (97.5128)	mosaicus(95.1215)	cereus(99.8852)	cereus(97.6969)	26[No clonal complex](7/7)	rpoB|AT0125|H80471|Bacillus|cereus|sl	Group_III(mosaicus)	clade3	0/3()	4/4(cesA;cesB;cesC;cesD)	3/3(nheA;nheB;nheC)	0/4()	0/1()	1/1(sph)	0/5()	0/3()	1/9(bpsE)	0()	B. mosaicus subsp. cereus biovar Emeticus; B. cereus biovar Emeticus; B. Emeticus	Yes	No
Bacillus_cereus_GCF_002199645_1_ASM219964v1_genomic	GCF_002199645.1	g__Bacillus (UID902)	197769	98.3	0.43	0	B_tropicus_N24_TYPE_STRAIN.fna (99.4592)	mosaicus(94.6643)	No subspecies	UnknownSubspecies7(100.0)	2090[No clonal complex](7/7)	(No rpoB allele matches with 100% identity and 100% coverage)	Group_II(mosaicus/luti)	clade3	0/3()	0/4()	3/3(nheA;nheB;nheC)	0/4()	1/1(cytK-2)	1/1(sph)	0/5()	0/3()	1/9(bpsE)	0()	B. mosaicus	Yes	Yes
Bacillus_cereus_GCF_002201555_1_ASM220155v1_genomic	GCF_002201555.1	g__Bacillus (UID902)	156769	99.23	0.82	30	B_cereus_ATCC_14579_TYPE_STRAIN.fna (98.7497)	cereus s.s.(97.0731)	No subspecies	frankland(97.0731)	363[ST-142 complex](7/7)	rpoB|AT0556|K61030|Bacillus|cereus|sl	Group_IV(cereus_sensu_stricto)	clade4	0/3()	0/4()	3/3(nheA;nheB;nheC)	4/4(hblA;hblB;hblC;hblD)	1/1(cytK-2)	1/1(sph)	0/5()	0/3()	1/9(bpsE)	0()	B. cereus s.s.	Yes	Yes
Bacillus_cereus_GCF_002530555_1_ASM253055v1_genomic	GCF_002530555.1	g__Bacillus (UID902)	201928	98.77	1.21	30	B_paranthracis_MN5_TYPE_STRAIN.fna (97.509)	mosaicus(95.1656)	cereus(99.8744)	cereus(97.7234)	26[No clonal complex](7/7)	rpoB|AT0125|H80471|Bacillus|cereus|sl	Group_III(mosaicus)	clade3	0/3()	4/4(cesA;cesB;cesC;cesD)	3/3(nheA;nheB;nheC)	0/4()	0/1()	1/1(sph)	0/5()	0/3()	1/9(bpsE)	0()	B. mosaicus subsp. cereus biovar Emeticus; B. cereus biovar Emeticus; B. Emeticus	Yes	No
Bacillus_cereus_GCF_002199675_1_ASM219967v1_genomic	GCF_002199675.1	g__Bacillus (UID902)	57403	98.92	0.06	0	B_anthracis_Ames_TYPE_STRAIN.fna (97.1228)	mosaicus(97.1299)	No subspecies	anthracis(97.1948)	1988[No clonal complex](7/7)	(No rpoB allele matches with 100% identity and 100% coverage)	Group_III(mosaicus)	clade3	0/3()	0/4()	3/3(nheA;nheB;nheC)	0/4()	1/1(cytK-2)	1/1(sph)	0/5()	0/3()	1/9(bpsE)	0()	B. mosaicus	No	No
Bacillus_cereus_GCF_002199955_1_ASM219995v1_genomic	GCF_002199955.1	g__Bacillus (UID902)	142593	99.07	0.79	16.67	B_paranthracis_MN5_TYPE_STRAIN.fna (97.7111)	mosaicus(95.2661)	cereus(98.8769)	cereus(97.8602)	266[No clonal complex](7/7)	rpoB|AT0125|H80471|Bacillus|cereus|sl	Group_III(mosaicus)	clade3	0/3()	0/4()	3/3(nheA;nheB;nheC)	0/4()	0/1()	1/1(sph)	0/5()	0/3()	2/9(bpsE;bpsH)	0()	B. mosaicus subsp. cereus; B. cereus	Yes	No
Bacillus_cereus_GCF_002201705_1_ASM220170v1_genomic	GCF_002201705.1	g__Bacillus (UID902)	210942	99.23	0.36	0	B_tropicus_N24_TYPE_STRAIN.fna (96.7526)	mosaicus(95.3379)	No subspecies	cereus(96.7237)	2093[No clonal complex](7/7)	(No rpoB allele matches with 100% identity and 100% coverage)	Group_II(mosaicus/luti)	clade3	0/3()	0/4()	3/3(nheA;nheB;nheC)	4/4(hblA;hblB;hblC;hblD)	1/1(cytK-2)	1/1(sph)	0/5()	0/3()	1/9(bpsE)	0()	B. mosaicus	Yes	No
Bacillus_cereus_GCF_002199695_1_ASM219969v1_genomic	GCF_002199695.1	g__Bacillus (UID902)	103466	99.07	0.79	16.67	B_paranthracis_MN5_TYPE_STRAIN.fna (97.7439)	mosaicus(95.2797)	cereus(98.8494)	cereus(97.8465)	266[No clonal complex](7/7)	rpoB|AT0125|H80471|Bacillus|cereus|sl	Group_III(mosaicus)	clade3	0/3()	0/4()	3/3(nheA;nheB;nheC)	0/4()	0/1()	1/1(sph)	0/5()	0/3()	2/9(bpsE;bpsH)	0()	B. mosaicus subsp. cereus; B. cereus	Yes	No
Bacillus_cereus_GCF_002199975_1_ASM219997v1_genomic	GCF_002199975.1	g__Bacillus (UID902)	111396	99.23	1.14	50	B_albus_N35-10-2_TYPE_STRAIN.fna (99.42)	mosaicus(93.6523)	No subspecies	albus(97.9677)	2050[No clonal complex](7/7)	(No rpoB allele matches with 100% identity and 100% coverage)	Group_II(mosaicus/luti)	clade3	0/3()	0/4()	3/3(nheA;nheB;nheC)	4/4(hblA;hblB;hblC;hblD)	0/1()	1/1(sph)	0/5()	0/3()	2/9(bpsE;bpsH)	0()	B. mosaicus	Yes	No
Bacillus_cereus_GCF_002214705_1_ASM221470v1_genomic	GCF_002214705.1	g__Bacillus (UID902)	5369104	98.81	0	0	B_cereus_ATCC_14579_TYPE_STRAIN.fna (98.1677)	cereus s.s.(97.4305)	No subspecies	frankland(97.4305)	1977[No clonal complex](7/7)	rpoB|AT0092|H70967|Bacillus|cereus|sl	Group_IV(cereus_sensu_stricto)	clade4	0/3()	0/4()	3/3(nheA;nheB;nheC)	4/4(hblA;hblB;hblC;hblD)	1/1(cytK-2)	1/1(sph)	0/5()	0/3()	2/9(bpsE;bpsH)	0()	B. cereus s.s.	Yes	No
Bacillus_cereus_GCF_002199705_1_ASM219970v1_genomic	GCF_002199705.1	g__Bacillus (UID902)	38045	99	0.96	50	B_paranthracis_MN5_TYPE_STRAIN.fna (97.6956)	mosaicus(95.2976)	cereus(98.8452)	cereus(97.8331)	266[No clonal complex](7/7)	rpoB|AT0125|H80471|Bacillus|cereus|sl	Group_III(mosaicus)	clade3	0/3()	0/4()	3/3(nheA;nheB;nheC)	0/4()	0/1()	1/1(sph)	0/5()	0/3()	2/9(bpsE;bpsH)	0()	B. mosaicus subsp. cereus; B. cereus	No	No
Bacillus_cereus_GCF_002200015_1_ASM220001v1_genomic	GCF_002200015.1	g__Bacillus (UID902)	128895	96.23	0.33	0	B_cereus_ATCC_14579_TYPE_STRAIN.fna (96.926)	cereus s.s.(96.6437)	No subspecies	berliner(96.9032)	2102[No clonal complex](7/7)	rpoB|AT0154|H80546|Bacillus|cereus|sl	Group_IV(cereus_sensu_stricto)*	clade4	0/3()	0/4()	3/3(nheA;nheB;nheC)	4/4(hblA;hblB;hblC;hblD)	0/1()	1/1(sph)	0/5()	0/3()	1/9(bpsE)	0()	B. cereus s.s.	No	No
Bacillus_cereus_GCF_002214725_1_ASM221472v1_genomic	GCF_002214725.1	g__Bacillus (UID902)	5218997	99.23	0.16	0	B_pacificus_EB422_TYPE_STRAIN.fna (98.1115)	mosaicus(94.4482)	No subspecies	cereus(96.0143)	127[No clonal complex](7/7)	rpoB|AT0380|M80322|Bacillus|cereus|ATCC10987	Group_III(mosaicus)	clade3	0/3()	0/4()	3/3(nheA;nheB;nheC)	0/4()	0/1()	1/1(sph)	0/5()	0/3()	2/9(bpsE;bpsH)	0()	B. mosaicus	Yes	Yes
Bacillus_cereus_GCF_002199745_1_ASM219974v1_genomic	GCF_002199745.1	g__Bacillus (UID902)	79812	98.15	0.49	33.33	B_pacificus_EB422_TYPE_STRAIN.fna (98.2354)	mosaicus(94.53200000000001)	No subspecies	cereus(96.1285)	1295[No clonal complex](7/7)	rpoB|AT0380|M80322|Bacillus|cereus|ATCC10987	Group_III(mosaicus)	clade3	0/3()	0/4()	3/3(nheA;nheB;nheC)	0/4()	1/1(cytK-2)	1/1(sph)	0/5()	0/3()	1/9(bpsE)	0()	B. mosaicus	No	No
Bacillus_cereus_GCF_002200055_1_ASM220005v1_genomic	GCF_002200055.1	g__Bacillus (UID902)	53327	98.92	0.31	0	B_cereus_ATCC_14579_TYPE_STRAIN.fna (96.95)	cereus s.s.(98.6958)	No subspecies	frankland(98.6958)	8[ST-8 complex](7/7)	rpoB|AT0154|H80546|Bacillus|cereus|sl	Group_IV(cereus_sensu_stricto)	clade4	0/3()	0/4()	3/3(nheA;nheB;nheC)	4/4(hblA;hblB;hblC;hblD)	1/1(cytK-2)	1/1(sph)	0/5()	0/3()	1/9(bpsE)	8(Cry1Ac13;Cry1Cb-like;Cry1H-like;Cry1I-like;Cry1Ia10/Cry1Ia14/Cry1Ia19/Cry1Ia2/Cry1Ia34/Cry1Ia36/Cry1Ia39/Cry1Ia40;Cry2Aa25;Cry2Ah4;Vip3Aa53)	B. cereus s.s. biovar Thuringiensis; B. Thuringiensis	No	No
Bacillus_cereus_GCF_002214765_1_ASM221476v1_genomic	GCF_002214765.1	g__Bacillus (UID902)	5358595	99.22	0.35	0	B_cereus_ATCC_14579_TYPE_STRAIN.fna (98.1063)	cereus s.s.(97.5015)	No subspecies	frankland(97.5015)	1246[No clonal complex](7/7)	rpoB|AT0092|H70967|Bacillus|cereus|sl	Group_IV(cereus_sensu_stricto)	clade4	0/3()	0/4()	3/3(nheA;nheB;nheC)	4/4(hblA;hblB;hblC;hblD)	1/1(cytK-2)	1/1(sph)	0/5()	0/3()	1/9(bpsE)	0()	B. cereus s.s.	Yes	No
Bacillus_cereus_GCF_002199755_1_ASM219975v1_genomic	GCF_002199755.1	g__Bacillus (UID902)	172071	99.07	0.79	16.67	B_paranthracis_MN5_TYPE_STRAIN.fna (97.7581)	mosaicus(95.2941)	cereus(98.8618)	cereus(97.8471)	266[No clonal complex](7/7)	rpoB|AT0125|H80471|Bacillus|cereus|sl	Group_III(mosaicus)	clade3	0/3()	0/4()	3/3(nheA;nheB;nheC)	0/4()	0/1()	1/1(sph)	0/5()	0/3()	2/9(bpsE;bpsH)	0()	B. mosaicus subsp. cereus; B. cereus	Yes	No
Bacillus_cereus_GCF_002200075_1_ASM220007v1_genomic	GCF_002200075.1	g__Bacillus (UID902)	100996	98.77	0.49	25	B_paranthracis_MN5_TYPE_STRAIN.fna (97.5435)	mosaicus(95.1605)	cereus(99.8802)	cereus(97.6901)	26[No clonal complex](7/7)	rpoB|AT0125|H80471|Bacillus|cereus|sl	Group_III(mosaicus)	clade3	0/3()	4/4(cesA;cesB;cesC;cesD)	3/3(nheA;nheB;nheC)	0/4()	0/1()	1/1(sph)	0/5()	0/3()	1/9(bpsE)	0()	B. mosaicus subsp. cereus biovar Emeticus; B. cereus biovar Emeticus; B. Emeticus	Yes	No
Bacillus_cereus_GCF_002215175_1_ASM221517v1_genomic	GCF_002215175.1	g__Bacillus (UID902)	5329684	99.15	0	0	B_cereus_ATCC_14579_TYPE_STRAIN.fna (97.0854)	cereus s.s.(98.4883)	No subspecies	frankland(98.4883)	138[ST-18 complex](7/7)	rpoB|AT0424|M80139|Bacillus|cereus|sl	Group_IV(cereus_sensu_stricto)	clade4	0/3()	0/4()	3/3(nheA;nheB;nheC)	4/4(hblA;hblB;hblC;hblD)	1/1(cytK-2)	1/1(sph)	0/5()	0/3()	2/9(bpsE;bpsH)	0()	B. cereus s.s.	Yes	No
Bacillus_cereus_GCF_002199765_1_ASM219976v1_genomic	GCF_002199765.1	g__Bacillus (UID902)	114936	99.07	1.1	12.5	B_paranthracis_MN5_TYPE_STRAIN.fna (97.7062)	mosaicus(95.3385)	cereus(98.8816)	cereus(97.8574)	266[No clonal complex](7/7)	rpoB|AT0125|H80471|Bacillus|cereus|sl	Group_III(mosaicus)	clade3	0/3()	0/4()	3/3(nheA;nheB;nheC)	0/4()	0/1()	1/1(sph)	0/5()	0/3()	2/9(bpsE;bpsH)	0()	B. mosaicus subsp. cereus; B. cereus	Yes	No
Bacillus_cereus_GCF_002200085_1_ASM220008v1_genomic	GCF_002200085.1	g__Bacillus (UID902)	142006	99.23	0.31	0	B_cereus_ATCC_14579_TYPE_STRAIN.fna (98.5888)	cereus s.s.(97.1815)	No subspecies	frankland(97.1815)	1259[No clonal complex](7/7)	rpoB|AT0158|R50800|Bacillus|cereus|sl	Group_IV(cereus_sensu_stricto)	clade4	0/3()	0/4()	3/3(nheA;nheB;nheC)	4/4(hblA;hblB;hblC;hblD)	1/1(cytK-2)	1/1(sph)	0/5()	0/3()	1/9(bpsE)	0()	B. cereus s.s.	Yes	No
Bacillus_cereus_GCF_002216125_1_ASM221612v1_genomic	GCF_002216125.1	g__Bacillus (UID902)	5498820	99.02	0.38	25	B_cereus_ATCC_14579_TYPE_STRAIN.fna (98.878)	cereus s.s.(97.0223)	No subspecies	frankland(97.0223)	24[No clonal complex](7/7)	rpoB|AT0092|H70967|Bacillus|cereus|sl	Group_IV(cereus_sensu_stricto)	clade4	0/3()	0/4()	3/3(nheA;nheB;nheC)	4/4(hblA;hblB;hblC;hblD)	1/1(cytK-2)	1/1(sph)	0/5()	0/3()	2/9(bpsE;bpsH)	0()	B. cereus s.s.	Yes	No
Bacillus_cereus_GCF_002199805_1_ASM219980v1_genomic	GCF_002199805.1	g__Bacillus (UID902)	172625	99.07	0.79	16.67	B_paranthracis_MN5_TYPE_STRAIN.fna (97.741)	mosaicus(95.2897)	cereus(98.9094)	cereus(97.8288)	266[No clonal complex](7/7)	rpoB|AT0125|H80471|Bacillus|cereus|sl	Group_III(mosaicus)	clade3	0/3()	0/4()	3/3(nheA;nheB;nheC)	0/4()	0/1()	1/1(sph)	0/5()	0/3()	2/9(bpsE;bpsH)	0()	B. mosaicus subsp. cereus; B. cereus	Yes	Yes
Bacillus_cereus_GCF_002200125_1_ASM220012v1_genomic	GCF_002200125.1	g__Bacillus (UID902)	58489	98.77	0.6	20	B_paranthracis_MN5_TYPE_STRAIN.fna (97.5199)	mosaicus(95.1522)	cereus(99.8669)	cereus(97.7434)	26[No clonal complex](7/7)	rpoB|AT0125|H80471|Bacillus|cereus|sl	Group_III(mosaicus)	clade3	0/3()	4/4(cesA;cesB;cesC;cesD)	3/3(nheA;nheB;nheC)	0/4()	0/1()	1/1(sph)	0/5()	0/3()	1/9(bpsE)	0()	B. mosaicus subsp. cereus biovar Emeticus; B. cereus biovar Emeticus; B. Emeticus	No	No
Bacillus_cereus_GCF_002220285_1_ASM222028v1_genomic	GCF_002220285.1	g__Bacillus (UID901)	5365433	99.34	0.17	0	B_thuringiensis_serovar_berliner_ATCC_10792_TYPE_STRAIN.fna (97.9823)	cereus s.s.(96.381)	No subspecies	berliner(98.1573)	1981[No clonal complex](7/7)	rpoB|AT0277|R50564|Bacillus|sp	Group_IV(cereus_sensu_stricto)	clade4	0/3()	0/4()	3/3(nheA;nheB;nheC)	4/4(hblA;hblB;hblC;hblD)	1/1(cytK-2)	1/1(sph)	0/5()	0/3()	1/9(bpsE)	0()	B. cereus s.s.	Yes	Yes
Bacillus_cereus_GCF_002199815_1_ASM219981v1_genomic	GCF_002199815.1	g__Bacillus (UID902)	193320	99.07	0.79	16.67	B_paranthracis_MN5_TYPE_STRAIN.fna (97.7726)	mosaicus(95.3006)	cereus(98.8818)	cereus(97.8891)	266[No clonal complex](7/7)	rpoB|AT0125|H80471|Bacillus|cereus|sl	Group_III(mosaicus)	clade3	0/3()	0/4()	3/3(nheA;nheB;nheC)	0/4()	0/1()	1/1(sph)	0/5()	0/3()	2/9(bpsE;bpsH)	0()	B. mosaicus subsp. cereus; B. cereus	Yes	No
Bacillus_cereus_GCF_002200145_1_ASM220014v1_genomic	GCF_002200145.1	g__Bacillus (UID902)	104679	98.77	0.63	16.67	B_paranthracis_MN5_TYPE_STRAIN.fna (97.5274)	mosaicus(95.1304)	cereus(99.865)	cereus(97.6959)	26[No clonal complex](7/7)	rpoB|AT0125|H80471|Bacillus|cereus|sl	Group_III(mosaicus)	clade3	0/3()	4/4(cesA;cesB;cesC;cesD)	3/3(nheA;nheB;nheC)	0/4()	0/1()	1/1(sph)	0/5()	0/3()	1/9(bpsE)	0()	B. mosaicus subsp. cereus biovar Emeticus; B. cereus biovar Emeticus; B. Emeticus	Yes	No
Bacillus_cereus_GCF_002224345_1_ASM222434v1_genomic	GCF_002224345.1	g__Bacillus (UID902)	5312355	99.13	0.46	20	B_cereus_ATCC_14579_TYPE_STRAIN.fna (98.5476)	cereus s.s.(97.115)	No subspecies	frankland(97.115)	1288[No clonal complex](6/7)	rpoB|AT0158|R50800|Bacillus|cereus|sl	Group_IV(cereus_sensu_stricto)	clade4	0/3()	0/4()	3/3(nheA;nheB;nheC)	4/4(hblA;hblB;hblC;hblD)	1/1(cytK-2)	1/1(sph)	0/5()	0/3()	1/9(bpsE)	0()	B. cereus s.s.	Yes	Yes
Bacillus_cereus_GCF_002199825_1_ASM219982v1_genomic	GCF_002199825.1	g__Bacillus (UID902)	306070	98.15	0.64	66.67	B_pacificus_EB422_TYPE_STRAIN.fna (98.2127)	mosaicus(94.4999)	No subspecies	cereus(96.0887)	1295[No clonal complex](7/7)	rpoB|AT0380|M80322|Bacillus|cereus|ATCC10987	Group_III(mosaicus)	clade3	0/3()	0/4()	3/3(nheA;nheB;nheC)	0/4()	1/1(cytK-2)	1/1(sph)	0/5()	0/3()	1/9(bpsE)	0()	B. mosaicus	Yes	No
Bacillus_cereus_GCF_002200175_1_ASM220017v1_genomic	GCF_002200175.1	g__Bacillus (UID902)	46526	98.92	0.62	50	B_cereus_ATCC_14579_TYPE_STRAIN.fna (96.9781)	cereus s.s.(98.7193)	No subspecies	frankland(98.7193)	8[ST-8 complex](7/7)	rpoB|AT0154|H80546|Bacillus|cereus|sl	Group_IV(cereus_sensu_stricto)	clade4	0/3()	0/4()	3/3(nheA;nheB;nheC)	4/4(hblA;hblB;hblC;hblD)	1/1(cytK-2)	1/1(sph)	0/5()	0/3()	1/9(bpsE)	9(Cry1Ab-like;Cry1Cb-like;Cry1H-like;Cry1I-like;Cry1Ia10/Cry1Ia14/Cry1Ia19/Cry1Ia2/Cry1Ia34/Cry1Ia36/Cry1Ia39/Cry1Ia40;Cry2Aa25;Cry2Aa7;Cry2Ah4;Vip3Aa53)	B. cereus s.s. biovar Thuringiensis; B. Thuringiensis	No	No
Bacillus_cereus_GCF_002290105_1_ASM229010v1_genomic	GCF_002290105.1	g__Bacillus (UID902)	5279524	99.23	0.47	0	B_paranthracis_MN5_TYPE_STRAIN.fna (98.4515)	mosaicus(95.4484)	cereus(97.7093)	cereus(98.8349)	2057[No clonal complex](7/7)	rpoB|AT0125|H80471|Bacillus|cereus|sl	Group_III(mosaicus)	clade3	0/3()	0/4()	3/3(nheA;nheB;nheC)	0/4()	0/1()	1/1(sph)	2/5(capB;capC)	0/3()	1/9(bpsE)	0()	B. mosaicus subsp. cereus; B. cereus	Yes	No
Bacillus_cereus_GCF_002199845_1_ASM219984v1_genomic	GCF_002199845.1	g__Bacillus (UID902)	256936	98.92	0.79	16.67	B_paranthracis_MN5_TYPE_STRAIN.fna (97.787)	mosaicus(95.3133)	cereus(98.8466)	cereus(97.8584)	266[No clonal complex](7/7)	rpoB|AT0125|H80471|Bacillus|cereus|sl	Group_III(mosaicus)	clade3	0/3()	0/4()	3/3(nheA;nheB;nheC)	0/4()	0/1()	1/1(sph)	0/5()	0/3()	2/9(bpsE;bpsH)	0()	B. mosaicus subsp. cereus; B. cereus	Yes	No
Bacillus_cereus_GCF_002200185_1_ASM220018v1_genomic	GCF_002200185.1	g__Bacillus (UID902)	105360	98.92	0.77	14.29	B_pacificus_EB422_TYPE_STRAIN.fna (96.0021)	mosaicus(94.3631)	No subspecies	cereus(99.2423)	2044[No clonal complex](7/7)	(No rpoB allele matches with 100% identity and 100% coverage)	Group_II(mosaicus/luti)	clade3	0/3()	0/4()	3/3(nheA;nheB;nheC)	4/4(hblA;hblB;hblC;hblD)	1/1(cytK-2)	1/1(sph)	0/5()	0/3()	2/9(bpsE;bpsH)	0()	B. mosaicus	Yes	No
Bacillus_cereus_GCF_002343945_1_ASM234394v1_genomic	GCF_002343945.1	g__Bacillus (UID902)	126269	98.77	1.21	20	B_paranthracis_MN5_TYPE_STRAIN.fna (97.495)	mosaicus(95.11399999999999)	cereus(99.9069)	cereus(97.6771)	26[No clonal complex](7/7)	rpoB|AT0125|H80471|Bacillus|cereus|sl	Group_III(mosaicus)	clade3	0/3()	4/4(cesA;cesB;cesC;cesD)	3/3(nheA;nheB;nheC)	0/4()	0/1()	1/1(sph)	0/5()	0/3()	1/9(bpsE)	0()	B. mosaicus subsp. cereus biovar Emeticus; B. cereus biovar Emeticus; B. Emeticus	Yes	No
Bacillus_cereus_GCF_002199875_1_ASM219987v1_genomic	GCF_002199875.1	g__Bacillus (UID902)	197688	99.07	1.1	28.57	B_paranthracis_MN5_TYPE_STRAIN.fna (97.7491)	mosaicus(95.2741)	cereus(98.8719)	cereus(97.8885)	266[No clonal complex](7/7)	rpoB|AT0125|H80471|Bacillus|cereus|sl	Group_III(mosaicus)	clade3	0/3()	0/4()	3/3(nheA;nheB;nheC)	0/4()	0/1()	1/1(sph)	0/5()	0/3()	2/9(bpsE;bpsH)	0()	B. mosaicus subsp. cereus; B. cereus	Yes	No
Bacillus_cereus_GCF_002201665_1_ASM220166v1_genomic	GCF_002201665.1	g__Bacillus (UID902)	237391	99.02	0.31	0	B_cereus_ATCC_14579_TYPE_STRAIN.fna (98.9531)	cereus s.s.(97.0803)	No subspecies	frankland(97.0803)	1970[No clonal complex](7/7)	rpoB|AT0092|H70967|Bacillus|cereus|sl	Group_IV(cereus_sensu_stricto)	clade4	0/3()	0/4()	3/3(nheA;nheB;nheC)	4/4(hblA;hblB;hblC;hblD)	1/1(cytK-2)	1/1(sph)	0/5()	0/3()	2/9(bpsE;bpsH)	0()	B. cereus s.s.	Yes	Yes
Bacillus_cereus_GCF_002530565_1_ASM253056v1_genomic	GCF_002530565.1	g__Bacillus (UID902)	120476	98.77	1.21	20	B_paranthracis_MN5_TYPE_STRAIN.fna (97.4738)	mosaicus(95.1227)	cereus(99.8576)	cereus(97.7073)	26[No clonal complex](7/7)	rpoB|AT0125|H80471|Bacillus|cereus|sl	Group_III(mosaicus)	clade3	0/3()	4/4(cesA;cesB;cesC;cesD)	3/3(nheA;nheB;nheC)	0/4()	0/1()	1/1(sph)	0/5()	0/3()	1/9(bpsE)	0()	B. mosaicus subsp. cereus biovar Emeticus; B. cereus biovar Emeticus; B. Emeticus	Yes	No
Bacillus_cereus_GCF_002199895_1_ASM219989v1_genomic	GCF_002199895.1	g__Bacillus (UID902)	183283	98.15	0.18	0	B_pacificus_EB422_TYPE_STRAIN.fna (98.1808)	mosaicus(94.4478)	No subspecies	cereus(96.07799999999999)	1295[No clonal complex](7/7)	rpoB|AT0380|M80322|Bacillus|cereus|ATCC10987	Group_III(mosaicus)	clade3	0/3()	0/4()	3/3(nheA;nheB;nheC)	0/4()	1/1(cytK-2)	1/1(sph)	0/5()	0/3()	1/9(bpsE)	0()	B. mosaicus	Yes	No
Bacillus_cereus_GCF_002201605_1_ASM220160v1_genomic	GCF_002201605.1	g__Bacillus (UID902)	181046	99.07	1.1	28.57	B_paranthracis_MN5_TYPE_STRAIN.fna (97.7596)	mosaicus(95.3244)	cereus(98.8869)	cereus(97.8923)	266[No clonal complex](7/7)	rpoB|AT0125|H80471|Bacillus|cereus|sl	Group_III(mosaicus)	clade3	0/3()	0/4()	3/3(nheA;nheB;nheC)	0/4()	0/1()	1/1(sph)	0/5()	0/3()	2/9(bpsE;bpsH)	0()	B. mosaicus subsp. cereus; B. cereus	Yes	No
Bacillus_cereus_GCF_002530575_1_ASM253057v1_genomic	GCF_002530575.1	g__Bacillus (UID902)	77209	98.77	1.21	30	B_paranthracis_MN5_TYPE_STRAIN.fna (97.4764)	mosaicus(95.1161)	cereus(99.8854)	cereus(97.6945)	26[No clonal complex](7/7)	rpoB|AT0125|H80471|Bacillus|cereus|sl	Group_III(mosaicus)	clade3	0/3()	4/4(cesA;cesB;cesC;cesD)	3/3(nheA;nheB;nheC)	0/4()	0/1()	1/1(sph)	0/5()	0/3()	1/9(bpsE)	0()	B. mosaicus subsp. cereus biovar Emeticus; B. cereus biovar Emeticus; B. Emeticus	No	No
Bacillus_cereus_GCF_002199905_1_ASM219990v1_genomic	GCF_002199905.1	g__Bacillus (UID902)	92982	99.07	1.1	12.5	B_paranthracis_MN5_TYPE_STRAIN.fna (97.7169)	mosaicus(95.3228)	cereus(98.9038)	cereus(97.8198)	266[No clonal complex](7/7)	rpoB|AT0125|H80471|Bacillus|cereus|sl	Group_III(mosaicus)	clade3	0/3()	0/4()	3/3(nheA;nheB;nheC)	0/4()	0/1()	1/1(sph)	0/5()	0/3()	2/9(bpsE;bpsH)	0()	B. mosaicus subsp. cereus; B. cereus	No	No
Bacillus_cereus_GCF_002199945_1_ASM219994v1_genomic	GCF_002199945.1	g__Bacillus (UID902)	169837	98.92	1.1	12.5	B_paranthracis_MN5_TYPE_STRAIN.fna (97.7729)	mosaicus(95.2635)	cereus(98.8837)	cereus(97.8791)	266[No clonal complex](7/7)	rpoB|AT0125|H80471|Bacillus|cereus|sl	Group_III(mosaicus)	clade3	0/3()	0/4()	3/3(nheA;nheB;nheC)	0/4()	0/1()	1/1(sph)	0/5()	0/3()	2/9(bpsE;bpsH)	0()	B. mosaicus subsp. cereus; B. cereus	Yes	No
Bacillus_cereus_GCF_002201685_1_ASM220168v1_genomic	GCF_002201685.1	g__Bacillus (UID902)	439051	99.07	0.82	28.57	B_paranthracis_MN5_TYPE_STRAIN.fna (97.7613)	mosaicus(95.3077)	cereus(98.8526)	cereus(97.8073)	266[No clonal complex](7/7)	rpoB|AT0125|H80471|Bacillus|cereus|sl	Group_III(mosaicus)	clade3	0/3()	0/4()	3/3(nheA;nheB;nheC)	0/4()	0/1()	1/1(sph)	0/5()	0/3()	2/9(bpsE;bpsH)	0()	B. mosaicus subsp. cereus; B. cereus	Yes	No
Bacillus_cereus_GCF_002551935_1_ASM255193v1_genomic	GCF_002551935.1	g__Bacillus (UID901)	148078	99.01	1	0	B_nitratireducens_4049_TYPE_STRAIN.fna (98.9217)	mycoides(98.4486)	No subspecies	nitratireducens(98.8481)	2053[No clonal complex](7/7)	(No rpoB allele matches with 100% identity and 100% coverage)	Group_VIII(mycoides)	clade3	0/3()	0/4()	3/3(nheA;nheB;nheC)	4/4(hblA;hblB;hblC;hblD)	0/1()	1/1(sph)	0/5()	0/3()	1/9(bpsE)	0()	B. mycoides	Yes	No
Bacillus_cereus_GCF_002552745_1_ASM255274v1_genomic	GCF_002552745.1	g__Bacillus (UID901)	211752	98.35	0.83	0	B_nitratireducens_4049_TYPE_STRAIN.fna (98.2635)	mycoides(98.2756)	No subspecies	nitratireducens(98.1126)	2037[No clonal complex](7/7)	(No rpoB allele matches with 100% identity and 100% coverage)	Group_VIII(mycoides)	clade3	0/3()	0/4()	3/3(nheA;nheB;nheC)	4/4(hblA;hblB;hblC;hblD)	0/1()	1/1(sph)	0/5()	0/3()	1/9(bpsE)	0()	B. mycoides	Yes	No
Bacillus_cereus_GCF_002530635_1_ASM253063v1_genomic	GCF_002530635.1	g__Bacillus (UID902)	174902	98.77	1.21	20	B_paranthracis_MN5_TYPE_STRAIN.fna (97.5167)	mosaicus(95.12)	cereus(99.8642)	cereus(97.7065)	26[No clonal complex](7/7)	rpoB|AT0125|H80471|Bacillus|cereus|sl	Group_III(mosaicus)	clade3	0/3()	4/4(cesA;cesB;cesC;cesD)	3/3(nheA;nheB;nheC)	0/4()	0/1()	1/1(sph)	0/5()	0/3()	1/9(bpsE)	0()	B. mosaicus subsp. cereus biovar Emeticus; B. cereus biovar Emeticus; B. Emeticus	Yes	No
Bacillus_cereus_GCF_002551775_1_ASM255177v1_genomic	GCF_002551775.1	g__Bacillus (UID902)	325901	99.23	0.62	0	B_cereus_ATCC_14579_TYPE_STRAIN.fna (96.9193)	cereus s.s.(98.3962)	No subspecies	frankland(98.3962)	2043[ST-18 complex](7/7)	rpoB|AT0154|H80546|Bacillus|cereus|sl	Group_IV(cereus_sensu_stricto)	clade4	0/3()	0/4()	3/3(nheA;nheB;nheC)	4/4(hblA;hblB;hblC;hblD)	1/1(cytK-2)	1/1(sph)	0/5()	0/3()	3/9(bpsD;bpsE;bpsH)	0()	B. cereus s.s.	Yes	No
Bacillus_cereus_GCF_002552505_1_ASM255250v1_genomic	GCF_002552505.1	g__Bacillus (UID902)	239198	99.23	0.51	0	B_cereus_ATCC_14579_TYPE_STRAIN.fna (97.0367)	cereus s.s.(99.075)	No subspecies	frankland(99.075)	1964[No clonal complex](7/7)	rpoB|AT0154|H80546|Bacillus|cereus|sl	Group_IV(cereus_sensu_stricto)	clade4	0/3()	0/4()	3/3(nheA;nheB;nheC)	4/4(hblA;hblB;hblC;hblD)	1/1(cytK-2)	1/1(sph)	0/5()	0/3()	1/9(bpsE)	0()	B. cereus s.s.	Yes	No
Bacillus_cereus_GCF_002530775_1_ASM253077v1_genomic	GCF_002530775.1	g__Bacillus (UID902)	57974	99.23	0.31	100	B_paranthracis_MN5_TYPE_STRAIN.fna (98.5279)	mosaicus(95.3671)	cereus(97.6211)	cereus(98.86399999999999)	1989[ST-205 complex](7/7)	rpoB|AT0125|H80471|Bacillus|cereus|sl	Group_III(mosaicus)	clade3	0/3()	0/4()	3/3(nheA;nheB;nheC)	0/4()	1/1(cytK-2)	1/1(sph)	0/5()	0/3()	1/9(bpsE)	0()	B. mosaicus subsp. cereus; B. cereus	No	No
Bacillus_cereus_GCF_002550675_1_ASM255067v1_genomic	GCF_002550675.1	g__Bacillus (UID901)	211077	99.34	0.83	0	B_mobilis_0711P9-1_TYPE_STRAIN.fna (95.8366)	mosaicus(93.0755)	No subspecies	UnknownSubspecies1(99.294)	2063[No clonal complex](7/7)	(No rpoB allele matches with 100% identity and 100% coverage)	Group_II(mosaicus/luti)	clade2	0/3()	0/4()	3/3(nheA;nheB;nheC)	4/4(hblA;hblB;hblC;hblD)	0/1()	1/1(sph)	0/5()	0/3()	1/9(bpsE)	0()	B. mosaicus	Yes	No
Bacillus_cereus_GCF_002552045_1_ASM255204v1_genomic	GCF_002552045.1	g__Bacillus (UID901)	97694	97.19	1.27	0	B_luti_TD41_TYPE_STRAIN.fna (91.9523)	UnknownSpecies14(93.3013)	No subspecies	luti*(91.695)	2088[No clonal complex](7/7)	(No rpoB allele matches with 100% identity and 100% coverage)	Group_VI(mycoides/paramycoides)*	clade6	0/3()	0/4()	3/3(nheA;nheB;nheC)	4/4(hblA;hblB;hblC;hblD)	0/1()	0/1()	0/5()	0/3()	1/9(bpsE)	0()	B. UnknownSpecies14	No	No
Bacillus_cereus_GCF_002530785_1_ASM253078v1_genomic	GCF_002530785.1	g__Bacillus (UID902)	123794	99.07	0.8	16.67	B_paranthracis_MN5_TYPE_STRAIN.fna (97.5998)	mosaicus(95.228)	cereus(99.8714)	cereus(97.7043)	26[No clonal complex](7/7)	rpoB|AT0125|H80471|Bacillus|cereus|sl	Group_III(mosaicus)	clade3	0/3()	0/4()	3/3(nheA;nheB;nheC)	0/4()	0/1()	1/1(sph)	0/5()	0/3()	1/9(bpsE)	0()	B. mosaicus subsp. cereus; B. cereus	Yes	No
Bacillus_cereus_GCF_002550705_1_ASM255070v1_genomic	GCF_002550705.1	g__Bacillus (UID902)	234861	99.18	0	0	B_cereus_ATCC_14579_TYPE_STRAIN.fna (96.9358)	cereus s.s.(99.0102)	No subspecies	frankland(99.0102)	118[No clonal complex](7/7)	rpoB|AT0154|H80546|Bacillus|cereus|sl	Group_IV(cereus_sensu_stricto)	clade4	0/3()	0/4()	3/3(nheA;nheB;nheC)	4/4(hblA;hblB;hblC;hblD)	1/1(cytK-2)	1/1(sph)	0/5()	0/3()	2/9(bpsE;bpsH)	0()	B. cereus s.s.	Yes	No
Bacillus_cereus_GCF_002552115_1_ASM255211v1_genomic	GCF_002552115.1	g__Bacillus (UID902)	238937	99.23	0.69	0	B_cereus_ATCC_14579_TYPE_STRAIN.fna (96.9361)	cereus s.s.(99.0504)	No subspecies	frankland(99.0504)	2100[No clonal complex](7/7)	rpoB|AT0154|H80546|Bacillus|cereus|sl	Group_IV(cereus_sensu_stricto)	clade4	0/3()	0/4()	3/3(nheA;nheB;nheC)	4/4(hblA;hblB;hblC;hblD)	1/1(cytK-2)	1/1(sph)	0/5()	0/3()	1/9(bpsE)	0()	B. cereus s.s.	Yes	No
Bacillus_cereus_GCF_002530795_1_ASM253079v1_genomic	GCF_002530795.1	g__Bacillus (UID902)	46124	98.92	0.76	16.67	B_pacificus_EB422_TYPE_STRAIN.fna (95.9964)	mosaicus(94.3341)	No subspecies	cereus(99.2278)	2044[No clonal complex](7/7)	(No rpoB allele matches with 100% identity and 100% coverage)	Group_II(mosaicus/luti)	clade3	0/3()	0/4()	3/3(nheA;nheB;nheC)	3/4(hblA;hblB;hblD)	1/1(cytK-2)	1/1(sph)	0/5()	0/3()	2/9(bpsE;bpsH)	0()	B. mosaicus	No	No
Bacillus_cereus_GCF_002550775_1_ASM255077v1_genomic	GCF_002550775.1	g__Bacillus (UID902)	120066	99.23	1.06	25	B_cereus_ATCC_14579_TYPE_STRAIN.fna (98.0753)	cereus s.s.(97.3724)	No subspecies	frankland(97.3724)	1948[No clonal complex](7/7)	rpoB|AT0092|H70967|Bacillus|cereus|sl	Group_IV(cereus_sensu_stricto)	clade4	0/3()	0/4()	3/3(nheA;nheB;nheC)	4/4(hblA;hblB;hblC;hblD)	1/1(cytK-2)	1/1(sph)	0/5()	0/3()	1/9(bpsE)	4(Cry32Ia1;Cry32Sa1;Cry32Ua1;Cry41Ba2)	B. cereus s.s. biovar Thuringiensis; B. Thuringiensis	Yes	Yes
Bacillus_cereus_GCF_002552195_1_ASM255219v1_genomic	GCF_002552195.1	g__Bacillus (UID901)	210442	99.34	0.36	0	B_mobilis_0711P9-1_TYPE_STRAIN.fna (96.9568)	mosaicus(92.868)	No subspecies	mobilis(99.2732)	2064[No clonal complex](7/7)	rpoB|AT0194|R70285|Bacillus|cereus|sl	Group_II(mosaicus/luti)	clade3	0/3()	0/4()	3/3(nheA;nheB;nheC)	3/4(hblA;hblC;hblD)	0/1()	1/1(sph)	0/5()	0/3()	2/9(bpsE;bpsH)	0()	B. mosaicus	Yes	No
Bacillus_cereus_GCF_002550115_1_ASM255011v1_genomic	GCF_002550115.1	g__Bacillus (UID902)	157348	99.23	0	0	B_cereus_ATCC_14579_TYPE_STRAIN.fna (98.0552)	cereus s.s.(97.4502)	No subspecies	frankland(97.4502)	1978[No clonal complex](7/7)	rpoB|AT0092|H70967|Bacillus|cereus|sl	Group_IV(cereus_sensu_stricto)	clade4	0/3()	0/4()	3/3(nheA;nheB;nheC)	4/4(hblA;hblB;hblC;hblD)	1/1(cytK-2)	1/1(sph)	0/5()	0/3()	2/9(bpsE;bpsH)	0()	B. cereus s.s.	Yes	No
Bacillus_cereus_GCF_002550815_1_ASM255081v1_genomic	GCF_002550815.1	g__Bacillus (UID901)	273884	99.01	0.78	0	B_nitratireducens_4049_TYPE_STRAIN.fna (97.4204)	mycoides(97.35799999999999)	No subspecies	nitratireducens(97.4712)	1992[No clonal complex](7/7)	(No rpoB allele matches with 100% identity and 100% coverage)	Group_VIII(mycoides)	clade2	0/3()	0/4()	3/3(nheA;nheB;nheC)	4/4(hblA;hblB;hblC;hblD)	0/1()	1/1(sph)	0/5()	0/3()	1/9(bpsE)	0()	B. mycoides	Yes	No
Bacillus_cereus_GCF_002552275_1_ASM255227v1_genomic	GCF_002552275.1	g__Bacillus (UID902)	201824	99.23	0.38	20	B_cereus_ATCC_14579_TYPE_STRAIN.fna (96.9069)	cereus s.s.(99.3674)	No subspecies	frankland(99.3674)	1960[No clonal complex](7/7)	rpoB|AT0154|H80546|Bacillus|cereus|sl	Group_IV(cereus_sensu_stricto)	clade4	0/3()	0/4()	3/3(nheA;nheB;nheC)	4/4(hblA;hblB;hblC;hblD)	1/1(cytK-2)	1/1(sph)	0/5()	0/3()	1/9(bpsE)	0()	B. cereus s.s.	Yes	No
Bacillus_cereus_GCF_002550135_1_ASM255013v1_genomic	GCF_002550135.1	g__Bacillus (UID901)	190395	98.35	2.56	35.29	B_nitratireducens_4049_TYPE_STRAIN.fna (98.4449)	mycoides(100.0)	No subspecies	nitratireducens(98.3624)	2055[No clonal complex](7/7)	(No rpoB allele matches with 100% identity and 100% coverage)	Group_VIII(mycoides)	clade3	0/3()	0/4()	3/3(nheA;nheB;nheC)	4/4(hblA;hblB;hblC;hblD)	0/1()	1/1(sph)	0/5()	0/3()	1/9(bpsE)	0()	B. mycoides	No	No
Bacillus_cereus_GCF_002550835_1_ASM255083v1_genomic	GCF_002550835.1	g__Bacillus (UID902)	134369	99.18	9.22	0.78	B_cereus_ATCC_14579_TYPE_STRAIN.fna (96.9867)	cereus s.s.(99.2236)	No subspecies	frankland(99.2236)	1965[No clonal complex](7/7)	rpoB|AT0154|H80546|Bacillus|cereus|sl	Group_IV(cereus_sensu_stricto)	clade4	0/3()	0/4()	3/3(nheA;nheB;nheC)	4/4(hblA;hblB;hblC;hblD)	1/1(cytK-2)	1/1(sph)	0/5()	0/3()	2/9(bpsE;bpsH)	0()	B. cereus s.s.	No	No
Bacillus_cereus_GCF_002552295_1_ASM255229v1_genomic	GCF_002552295.1	g__Bacillus (UID901)	194206	99.34	0.35	0	B_tropicus_N24_TYPE_STRAIN.fna (94.6876)	mosaicus(94.0818)	No subspecies	UnknownSubspecies4*(97.3028)	2070[No clonal complex](7/7)	(No rpoB allele matches with 100% identity and 100% coverage)	Group_II(mosaicus/luti)	clade2	0/3()	0/4()	3/3(nheA;nheB;nheC)	4/4(hblA;hblB;hblC;hblD)	0/1()	1/1(sph)	0/5()	0/3()	1/9(bpsE)	0()	B. mosaicus	Yes	No
Bacillus_cereus_GCF_002550155_1_ASM255015v1_genomic	GCF_002550155.1	g__Bacillus (UID902)	186958	99.1	0.51	0	B_cereus_ATCC_14579_TYPE_STRAIN.fna (96.9491)	cereus s.s.(99.344)	No subspecies	frankland(99.344)	1576[No clonal complex](7/7)	rpoB|AT0154|H80546|Bacillus|cereus|sl	Group_IV(cereus_sensu_stricto)	clade4	0/3()	0/4()	3/3(nheA;nheB;nheC)	4/4(hblA;hblB;hblC;hblD)	1/1(cytK-2)	1/1(sph)	0/5()	0/3()	2/9(bpsE;bpsH)	0()	B. cereus s.s.	Yes	No
Bacillus_cereus_GCF_002550855_1_ASM255085v1_genomic	GCF_002550855.1	g__Bacillus (UID901)	232599	97.03	0.7	0	B_luti_TD41_TYPE_STRAIN.fna (91.5011)	UnknownSpecies14(100.0)	No subspecies	luti*(91.3092)	723[No clonal complex](7/7)	(No rpoB allele matches with 100% identity and 100% coverage)	Group_VI(mycoides/paramycoides)*	clade5	0/3()	0/4()	3/3(nheA;nheB;nheC)	4/4(hblA;hblB;hblC;hblD)	0/1()	0/1()	0/5()	0/3()	1/9(bpsE)	0()	B. UnknownSpecies14	No	No
Bacillus_cereus_GCF_002552315_1_ASM255231v1_genomic	GCF_002552315.1	g__Bacillus (UID902)	266809	99.23	0.74	16.67	B_cereus_ATCC_14579_TYPE_STRAIN.fna (97.0071)	cereus s.s.(99.0887)	No subspecies	frankland(99.0887)	1956[No clonal complex](7/7)	rpoB|AT0154|H80546|Bacillus|cereus|sl	Group_IV(cereus_sensu_stricto)	clade4	0/3()	0/4()	3/3(nheA;nheB;nheC)	4/4(hblA;hblB;hblC;hblD)	1/1(cytK-2)	1/1(sph)	0/5()	0/3()	2/9(bpsE;bpsH)	0()	B. cereus s.s.	Yes	No
Bacillus_cereus_GCF_002550265_1_ASM255026v1_genomic	GCF_002550265.1	g__Bacillus (UID902)	44781	98.77	1.06	33.33	B_cereus_ATCC_14579_TYPE_STRAIN.fna (96.9179)	cereus s.s.(98.8363)	No subspecies	frankland(98.8363)	25[ST-8 complex](7/7)	rpoB|AT0154|H80546|Bacillus|cereus|sl	Group_IV(cereus_sensu_stricto)	clade4	0/3()	0/4()	3/3(nheA;nheB;nheC)	4/4(hblA;hblB;hblC;hblD)	1/1(cytK-2)	1/1(sph)	0/5()	0/3()	1/9(bpsE)	15(Cry1Aa24;Cry1Bd1;Cry1Ca11;Cry1Ca2;Cry1Cb-like;Cry1Cb3;Cry1Db1;Cry1H-like;Cry1Hb1/Cry1Hb2;Cry1I-like;Cry1Ib3;Cry2Ab4;Vip1Ac1;Vip2Ae3;Vip3Aa53)	B. cereus s.s. biovar Thuringiensis; B. Thuringiensis	No	No
Bacillus_cereus_GCF_002550895_1_ASM255089v1_genomic	GCF_002550895.1	g__Bacillus (UID901)	111152	98.02	0.72	0	B_nitratireducens_4049_TYPE_STRAIN.fna (98.3672)	mycoides(99.1761)	No subspecies	nitratireducens(98.3039)	2054[No clonal complex](7/7)	(No rpoB allele matches with 100% identity and 100% coverage)	Group_VIII(mycoides)	clade3	0/3()	0/4()	3/3(nheA;nheB;nheC)	4/4(hblA;hblB;hblC;hblD)	0/1()	1/1(sph)	0/5()	0/3()	1/9(bpsE)	1(Cry78Aa1)	B. mycoides biovar Thuringiensis; B. Thuringiensis	Yes	No
Bacillus_cereus_GCF_002552335_1_ASM255233v1_genomic	GCF_002552335.1	g__Bacillus (UID902)	91850	99.18	0.81	0	B_cereus_ATCC_14579_TYPE_STRAIN.fna (96.9369)	cereus s.s.(98.6781)	No subspecies	frankland(98.6781)	1990[No clonal complex](7/7)	rpoB|AT0154|H80546|Bacillus|cereus|sl	Group_IV(cereus_sensu_stricto)	clade4	0/3()	0/4()	3/3(nheA;nheB;nheC)	4/4(hblA;hblB;hblC;hblD)	1/1(cytK-2)	1/1(sph)	0/5()	0/3()	1/9(bpsE)	0()	B. cereus s.s.	No	No
Bacillus_cereus_GCF_002550315_1_ASM255031v1_genomic	GCF_002550315.1	g__Bacillus (UID902)	252629	98.61	0.31	0	B_cereus_ATCC_14579_TYPE_STRAIN.fna (97.0814)	cereus s.s.(99.04)	No subspecies	frankland(99.04)	2075[No clonal complex](7/7)	rpoB|AT0154|H80546|Bacillus|cereus|sl	Group_IV(cereus_sensu_stricto)	clade4	0/3()	0/4()	3/3(nheA;nheB;nheC)	4/4(hblA;hblB;hblC;hblD)	1/1(cytK-2)	1/1(sph)	0/5()	0/3()	1/9(bpsE)	0()	B. cereus s.s.	Yes	No
Bacillus_cereus_GCF_002551625_1_ASM255162v1_genomic	GCF_002551625.1	g__Bacillus (UID902)	210419	99.18	0	0	B_cereus_ATCC_14579_TYPE_STRAIN.fna (97.0145)	cereus s.s.(98.884)	No subspecies	frankland(98.884)	2101[No clonal complex](7/7)	(No rpoB allele matches with 100% identity and 100% coverage)	Group_IV(cereus_sensu_stricto)	clade4	0/3()	0/4()	3/3(nheA;nheB;nheC)	4/4(hblA;hblB;hblC;hblD)	1/1(cytK-2)	1/1(sph)	0/5()	0/3()	2/9(bpsE;bpsH)	0()	B. cereus s.s.	Yes	No
Bacillus_cereus_GCF_002552455_1_ASM255245v1_genomic	GCF_002552455.1	g__Bacillus (UID902)	223210	99.23	0.32	0	B_cereus_ATCC_14579_TYPE_STRAIN.fna (97.0346)	cereus s.s.(98.9768)	No subspecies	frankland(98.9768)	1955[No clonal complex](7/7)	rpoB|AT0154|H80546|Bacillus|cereus|sl	Group_IV(cereus_sensu_stricto)	clade4	0/3()	0/4()	3/3(nheA;nheB;nheC)	4/4(hblA;hblB;hblC;hblD)	1/1(cytK-2)	1/1(sph)	0/5()	0/3()	2/9(bpsE;bpsH)	0()	B. cereus s.s.	Yes	No
Bacillus_cereus_GCF_002550365_1_ASM255036v1_genomic	GCF_002550365.1	g__Bacillus (UID902)	201173	99.23	0.66	20	B_cereus_ATCC_14579_TYPE_STRAIN.fna (96.9648)	cereus s.s.(99.1434)	No subspecies	frankland(99.1434)	1956[No clonal complex](7/7)	rpoB|AT0154|H80546|Bacillus|cereus|sl	Group_IV(cereus_sensu_stricto)	clade4	0/3()	0/4()	3/3(nheA;nheB;nheC)	4/4(hblA;hblB;hblC;hblD)	1/1(cytK-2)	1/1(sph)	0/5()	0/3()	2/9(bpsE;bpsH)	0()	B. cereus s.s.	Yes	No
Bacillus_cereus_GCF_002551635_1_ASM255163v1_genomic	GCF_002551635.1	g__Bacillus (UID902)	114205	99.18	0.69	0	B_cereus_ATCC_14579_TYPE_STRAIN.fna (97.0742)	cereus s.s.(98.9829)	No subspecies	frankland(98.9829)	2046[No clonal complex](7/7)	rpoB|AT0154|H80546|Bacillus|cereus|sl	Group_IV(cereus_sensu_stricto)	clade4	0/3()	0/4()	3/3(nheA;nheB;nheC)	4/4(hblA;hblB;hblC;hblD)	1/1(cytK-2)	1/1(sph)	0/5()	0/3()	1/9(bpsE)	0()	B. cereus s.s.	Yes	No
Bacillus_cereus_GCF_002552465_1_ASM255246v1_genomic	GCF_002552465.1	g__Bacillus (UID902)	208519	99.15	0	0	B_cereus_ATCC_14579_TYPE_STRAIN.fna (97.0161)	cereus s.s.(98.9015)	No subspecies	frankland(98.9015)	1952[ST-18 complex](7/7)	rpoB|AT0154|H80546|Bacillus|cereus|sl	Group_IV(cereus_sensu_stricto)	clade4	0/3()	0/4()	3/3(nheA;nheB;nheC)	4/4(hblA;hblB;hblC;hblD)	1/1(cytK-2)	1/1(sph)	0/5()	0/3()	2/9(bpsE;bpsH)	0()	B. cereus s.s.	Yes	No
Bacillus_cereus_GCF_002550375_1_ASM255037v1_genomic	GCF_002550375.1	g__Bacillus (UID901)	197674	98.99	0.59	0	B_proteolyticus_TD42_TYPE_STRAIN.fna (94.9963)	mycoides(94.4354)	No subspecies	UnknownSubspecies14*(99.9012)	610[No clonal complex](7/7)	(No rpoB allele matches with 100% identity and 100% coverage)	Group_VIII(mycoides)	clade3	0/3()	0/4()	3/3(nheA;nheB;nheC)	4/4(hblA;hblB;hblC;hblD)	0/1()	1/1(sph)	0/5()	0/3()	1/9(bpsE)	1(Cry70Bb1)	B. mycoides biovar Thuringiensis; B. Thuringiensis	Yes	No
Bacillus_cereus_GCF_002551665_1_ASM255166v1_genomic	GCF_002551665.1	g__Bacillus (UID902)	160710	98.61	0.61	0	B_pacificus_EB422_TYPE_STRAIN.fna (98.2337)	mosaicus(94.4507)	No subspecies	cereus(96.1387)	90[No clonal complex](7/7)	rpoB|AT0380|M80322|Bacillus|cereus|ATCC10987	Group_III(mosaicus)	clade3	0/3()	0/4()	3/3(nheA;nheB;nheC)	0/4()	1/1(cytK-2)	1/1(sph)	0/5()	0/3()	3/9(bpsD;bpsE;bpsH)	0()	B. mosaicus	Yes	No
Bacillus_cereus_GCF_002552485_1_ASM255248v1_genomic	GCF_002552485.1	g__Bacillus (UID902)	192172	99.18	0.15	0	B_cereus_ATCC_14579_TYPE_STRAIN.fna (97.0028)	cereus s.s.(98.3689)	No subspecies	frankland(98.3689)	1947[ST-18 complex](7/7)	rpoB|AT0154|H80546|Bacillus|cereus|sl	Group_IV(cereus_sensu_stricto)	clade4	0/3()	0/4()	3/3(nheA;nheB;nheC)	4/4(hblA;hblB;hblC;hblD)	1/1(cytK-2)	1/1(sph)	2/5(capB;capC)	0/3()	1/9(bpsE)	0()	B. cereus s.s.	Yes	No
Bacillus_cereus_GCF_002550435_1_ASM255043v1_genomic	GCF_002550435.1	g__Bacillus (UID901)	127712	99.34	0.61	0	B_mobilis_0711P9-1_TYPE_STRAIN.fna (96.8721)	mosaicus(92.8147)	No subspecies	mobilis(99.6483)	2061[No clonal complex](7/7)	rpoB|AT0194|R70285|Bacillus|cereus|sl	Group_II(mosaicus/luti)	clade3	0/3()	0/4()	3/3(nheA;nheB;nheC)	3/4(hblA;hblC;hblD)	0/1()	1/1(sph)	0/5()	0/3()	2/9(bpsE;bpsH)	0()	B. mosaicus	Yes	No
Bacillus_cereus_GCF_002551975_1_ASM255197v1_genomic	GCF_002551975.1	g__Bacillus (UID902)	168286	99.13	0.46	50	B_cereus_ATCC_14579_TYPE_STRAIN.fna (96.872)	cereus s.s.(98.7136)	No subspecies	frankland(98.7136)	1579[ST-8 complex](7/7)	rpoB|AT0154|H80546|Bacillus|cereus|sl	Group_IV(cereus_sensu_stricto)	clade4	0/3()	0/4()	3/3(nheA;nheB;nheC)	4/4(hblA;hblB;hblC;hblD)	1/1(cytK-2)	1/1(sph)	0/5()	0/3()	1/9(bpsE)	0()	B. cereus s.s.	Yes	No
Bacillus_cereus_GCF_002552635_1_ASM255263v1_genomic	GCF_002552635.1	g__Bacillus (UID902)	120237	99.02	0.71	0	B_cereus_ATCC_14579_TYPE_STRAIN.fna (96.9353)	cereus s.s.(98.7491)	No subspecies	frankland(98.7491)	137[No clonal complex](7/7)	rpoB|AT0154|H80546|Bacillus|cereus|sl	Group_IV(cereus_sensu_stricto)	clade4	0/3()	0/4()	3/3(nheA;nheB;nheC)	4/4(hblA;hblB;hblC;hblD)	1/1(cytK-2)	1/1(sph)	0/5()	0/3()	1/9(bpsE)	0()	B. cereus s.s.	Yes	No
Bacillus_cereus_GCF_002550515_1_ASM255051v1_genomic	GCF_002550515.1	g__Bacillus (UID902)	212290	99.18	0.34	0	B_cereus_ATCC_14579_TYPE_STRAIN.fna (96.9078)	cereus s.s.(99.0319)	No subspecies	frankland(99.0319)	118[No clonal complex](7/7)	rpoB|AT0154|H80546|Bacillus|cereus|sl	Group_IV(cereus_sensu_stricto)	clade4	0/3()	0/4()	3/3(nheA;nheB;nheC)	4/4(hblA;hblB;hblC;hblD)	1/1(cytK-2)	1/1(sph)	0/5()	0/3()	2/9(bpsE;bpsH)	0()	B. cereus s.s.	Yes	No
Bacillus_cereus_GCF_002551855_1_ASM255185v1_genomic	GCF_002551855.1	g__Bacillus (UID901)	149873	99.24	0.61	0	B_thuringiensis_serovar_berliner_ATCC_10792_TYPE_STRAIN.fna (96.4106)	cereus s.s.(96.1595)	No subspecies	berliner(96.5747)	2025[No clonal complex](7/7)	rpoB|AT0362|K60040|Bacillus|cereus|sl	Group_IV(cereus_sensu_stricto)	clade4	0/3()	0/4()	3/3(nheA;nheB;nheC)	0/4()	1/1(cytK-2)	1/1(sph)	0/5()	0/3()	2/9(bpsE;bpsH)	0()	B. cereus s.s.	Yes	No
Bacillus_cereus_GCF_002552725_1_ASM255272v1_genomic	GCF_002552725.1	g__Bacillus (UID902)	266809	99.23	0.66	20	B_cereus_ATCC_14579_TYPE_STRAIN.fna (96.8553)	cereus s.s.(99.0915)	No subspecies	frankland(99.0915)	1956[No clonal complex](7/7)	rpoB|AT0154|H80546|Bacillus|cereus|sl	Group_IV(cereus_sensu_stricto)	clade4	0/3()	0/4()	3/3(nheA;nheB;nheC)	4/4(hblA;hblB;hblC;hblD)	1/1(cytK-2)	1/1(sph)	0/5()	0/3()	2/9(bpsE;bpsH)	0()	B. cereus s.s.	Yes	No
Bacillus_cereus_GCF_002550555_1_ASM255055v1_genomic	GCF_002550555.1	g__Bacillus (UID902)	187301	99.23	0.71	0	B_cereus_ATCC_14579_TYPE_STRAIN.fna (96.9741)	cereus s.s.(99.387)	No subspecies	frankland(99.387)	1954[No clonal complex](7/7)	rpoB|AT0154|H80546|Bacillus|cereus|sl	Group_IV(cereus_sensu_stricto)	clade4	0/3()	0/4()	3/3(nheA;nheB;nheC)	4/4(hblA;hblB;hblC;hblD)	1/1(cytK-2)	1/1(sph)	0/5()	0/3()	1/9(bpsE)	0()	B. cereus s.s.	Yes	No
Bacillus_cereus_GCF_002550595_1_ASM255059v1_genomic	GCF_002550595.1	g__Bacillus (UID902)	115984	99.18	1.3	0	B_cereus_ATCC_14579_TYPE_STRAIN.fna (96.96)	cereus s.s.(98.7441)	No subspecies	frankland(98.7441)	744[No clonal complex](7/7)	rpoB|AT0154|H80546|Bacillus|cereus|sl	Group_IV(cereus_sensu_stricto)	clade4	0/3()	0/4()	3/3(nheA;nheB;nheC)	4/4(hblA;hblB;hblC;hblD)	1/1(cytK-2)	1/1(sph)	0/5()	0/3()	1/9(bpsE)	0()	B. cereus s.s.	Yes	No
Bacillus_cereus_GCF_002552015_1_ASM255201v1_genomic	GCF_002552015.1	g__Bacillus (UID902)	135557	99.23	0	0	B_cereus_ATCC_14579_TYPE_STRAIN.fna (97.0079)	cereus s.s.(98.9896)	No subspecies	frankland(98.9896)	119[No clonal complex](7/7)	rpoB|AT0154|H80546|Bacillus|cereus|sl	Group_IV(cereus_sensu_stricto)	clade4	0/3()	0/4()	3/3(nheA;nheB;nheC)	2/4(hblC;hblD)	0/1()	1/1(sph)	2/5(capB;capC)	0/3()	2/9(bpsE;bpsH)	0()	B. cereus s.s.	Yes	No
Bacillus_cereus_GCF_002558465_1_ASM255846v1_genomic	GCF_002558465.1	g__Bacillus (UID902)	177456	99.23	0.96	0	B_cereus_ATCC_14579_TYPE_STRAIN.fna (96.9963)	cereus s.s.(99.1124)	No subspecies	frankland(99.1124)	Unknown(unknown ST)	rpoB|AT0154|H80546|Bacillus|cereus|sl	Group_IV(cereus_sensu_stricto)	clade4	0/3()	0/4()	3/3(nheA;nheB;nheC)	4/4(hblA;hblB;hblC;hblD)	1/1(cytK-2)	1/1(sph)	0/5()	0/3()	1/9(bpsE)	0()	B. cereus s.s.	Yes	No
Bacillus_cereus_GCF_002559035_1_ASM255903v1_genomic	GCF_002559035.1	g__Bacillus (UID902)	282661	99.18	0	0	B_cereus_ATCC_14579_TYPE_STRAIN.fna (97.0026)	cereus s.s.(98.2722)	No subspecies	frankland(98.2722)	787[No clonal complex](7/7)	rpoB|AT0154|H80546|Bacillus|cereus|sl	Group_IV(cereus_sensu_stricto)	clade4	0/3()	0/4()	3/3(nheA;nheB;nheC)	4/4(hblA;hblB;hblC;hblD)	1/1(cytK-2)	1/1(sph)	0/5()	0/3()	1/9(bpsE)	0()	B. cereus s.s.	Yes	No
Bacillus_cereus_GCF_002552805_1_ASM255280v1_genomic	GCF_002552805.1	g__Bacillus (UID902)	34445	99.23	0.49	0	B_cereus_ATCC_14579_TYPE_STRAIN.fna (97.0084)	cereus s.s.(99.0146)	No subspecies	frankland(99.0146)	1957[No clonal complex](7/7)	(No rpoB allele matches with 100% identity and 100% coverage)	Group_IV(cereus_sensu_stricto)	clade4	0/3()	0/4()	3/3(nheA;nheB;nheC)	4/4(hblA;hblB;hblC;hblD)	1/1(cytK-2)	1/1(sph)	0/5()	0/3()	2/9(bpsE;bpsH)	8(Cry32Ca1;Cry32Ea2;Cry32Wa1/Cry32Wa2;Cry41Ca1;Cyt2Aa3;Cyt2Ba1/Cyt2Ba10/Cyt2Ba11/Cyt2Ba12/Cyt2Ba14/Cyt2Ba7/Cyt2Ba9;Cyt2Ba13;Cyt2Ba5/Cyt2Ba6)	B. cereus s.s. biovar Thuringiensis; B. Thuringiensis	No	No
Bacillus_cereus_GCF_002558435_1_ASM255843v1_genomic	GCF_002558435.1	g__Bacillus (UID902)	153769	99.13	0.46	50	B_cereus_ATCC_14579_TYPE_STRAIN.fna (96.848)	cereus s.s.(98.7619)	No subspecies	frankland(98.7619)	1579[ST-8 complex](7/7)	rpoB|AT0154|H80546|Bacillus|cereus|sl	Group_IV(cereus_sensu_stricto)	clade4	0/3()	0/4()	3/3(nheA;nheB;nheC)	4/4(hblA;hblB;hblC;hblD)	1/1(cytK-2)	1/1(sph)	0/5()	0/3()	1/9(bpsE)	0()	B. cereus s.s.	Yes	No
Bacillus_cereus_GCF_002558955_1_ASM255895v1_genomic	GCF_002558955.1	g__Bacillus (UID901)	239104	96.81	0.5	0	B_luti_TD41_TYPE_STRAIN.fna (92.241)	luti(94.0209)	No subspecies	luti*(91.9646)	480[No clonal complex](7/7)	(No rpoB allele matches with 100% identity and 100% coverage)	Group_VI(mycoides/paramycoides)*	clade6	0/3()	0/4()	3/3(nheA;nheB;nheC)	4/4(hblA;hblB;hblC;hblD)	0/1()	0/1()	0/5()	0/3()	1/9(bpsE)	0()	B. luti	No	No
Bacillus_cereus_GCF_002552875_1_ASM255287v1_genomic	GCF_002552875.1	g__Bacillus (UID902)	236658	99.23	0.32	0	B_cereus_ATCC_14579_TYPE_STRAIN.fna (97.0339)	cereus s.s.(98.9751)	No subspecies	frankland(98.9751)	1955[No clonal complex](7/7)	rpoB|AT0154|H80546|Bacillus|cereus|sl	Group_IV(cereus_sensu_stricto)	clade4	0/3()	0/4()	3/3(nheA;nheB;nheC)	4/4(hblA;hblB;hblC;hblD)	1/1(cytK-2)	1/1(sph)	0/5()	0/3()	2/9(bpsE;bpsH)	0()	B. cereus s.s.	Yes	No
Bacillus_cereus_GCF_002558085_1_ASM255808v1_genomic	GCF_002558085.1	g__Bacillus (UID902)	210769	99.18	0.35	25	B_cereus_ATCC_14579_TYPE_STRAIN.fna (97.0096)	cereus s.s.(99.6532)	No subspecies	frankland(99.6532)	Unknown(unknown ST)	rpoB|AT0154|H80546|Bacillus|cereus|sl	Group_IV(cereus_sensu_stricto)	clade4	0/3()	0/4()	3/3(nheA;nheB;nheC)	4/4(hblA;hblB;hblC;hblD)	1/1(cytK-2)	1/1(sph)	0/5()	0/3()	1/9(bpsE)	0()	B. cereus s.s.	Yes	No
Bacillus_cereus_GCF_002558615_1_ASM255861v1_genomic	GCF_002558615.1	g__Bacillus (UID902)	157564	99.23	0.26	0	B_cereus_ATCC_14579_TYPE_STRAIN.fna (97.973)	cereus s.s.(97.4752)	No subspecies	frankland(97.4752)	Unknown(unknown ST)	rpoB|AT0092|H70967|Bacillus|cereus|sl	Group_IV(cereus_sensu_stricto)	clade4	0/3()	0/4()	3/3(nheA;nheB;nheC)	4/4(hblA;hblB;hblC;hblD)	1/1(cytK-2)	1/1(sph)	0/5()	0/3()	1/9(bpsE)	0()	B. cereus s.s.	Yes	No
Bacillus_cereus_GCF_002552895_1_ASM255289v1_genomic	GCF_002552895.1	g__Bacillus (UID902)	239464	99.23	0.66	20	B_cereus_ATCC_14579_TYPE_STRAIN.fna (96.9368)	cereus s.s.(99.3929)	No subspecies	frankland(99.3929)	1961[No clonal complex](7/7)	rpoB|AT0154|H80546|Bacillus|cereus|sl	Group_IV(cereus_sensu_stricto)	clade4	0/3()	0/4()	3/3(nheA;nheB;nheC)	4/4(hblA;hblB;hblC;hblD)	1/1(cytK-2)	1/1(sph)	0/5()	0/3()	1/9(bpsE)	0()	B. cereus s.s.	Yes	No
Bacillus_cereus_GCF_002558125_1_ASM255812v1_genomic	GCF_002558125.1	g__Bacillus (UID902)	171535	99.18	0.51	0	B_cereus_ATCC_14579_TYPE_STRAIN.fna (96.882)	cereus s.s.(99.4172)	No subspecies	frankland(99.4172)	1576[No clonal complex](7/7)	rpoB|AT0154|H80546|Bacillus|cereus|sl	Group_IV(cereus_sensu_stricto)	clade4	0/3()	0/4()	3/3(nheA;nheB;nheC)	4/4(hblA;hblB;hblC;hblD)	1/1(cytK-2)	1/1(sph)	0/5()	0/3()	2/9(bpsE;bpsH)	0()	B. cereus s.s.	Yes	No
Bacillus_cereus_GCF_002558645_1_ASM255864v1_genomic	GCF_002558645.1	g__Bacillus (UID902)	53385	98.92	0.31	0	B_cereus_ATCC_14579_TYPE_STRAIN.fna (96.9557)	cereus s.s.(98.7035)	No subspecies	frankland(98.7035)	8[ST-8 complex](7/7)	rpoB|AT0154|H80546|Bacillus|cereus|sl	Group_IV(cereus_sensu_stricto)	clade4	0/3()	0/4()	3/3(nheA;nheB;nheC)	4/4(hblA;hblB;hblC;hblD)	1/1(cytK-2)	1/1(sph)	0/5()	0/3()	1/9(bpsE)	9(Cry1Ac12;Cry1Ac13;Cry1Ah2;Cry1Cb-like;Cry1H-like;Cry1I-like;Cry1Ia10/Cry1Ia14/Cry1Ia19/Cry1Ia2/Cry1Ia34/Cry1Ia36/Cry1Ia39/Cry1Ia40;Cry2Ah4;Vip3Aa53)	B. cereus s.s. biovar Thuringiensis; B. Thuringiensis	No	No
Bacillus_cereus_GCF_002552995_1_ASM255299v1_genomic	GCF_002552995.1	g__Bacillus (UID902)	324638	99.07	1	14.29	B_cereus_ATCC_14579_TYPE_STRAIN.fna (97.0004)	cereus s.s.(98.4212)	No subspecies	frankland(98.4212)	2042[ST-18 complex](7/7)	rpoB|AT0154|H80546|Bacillus|cereus|sl	Group_IV(cereus_sensu_stricto)	clade4	0/3()	0/4()	3/3(nheA;nheB;nheC)	4/4(hblA;hblB;hblC;hblD)	1/1(cytK-2)	1/1(sph)	0/5()	0/3()	3/9(bpsD;bpsE;bpsH)	0()	B. cereus s.s.	Yes	No
Bacillus_cereus_GCF_002558165_1_ASM255816v1_genomic	GCF_002558165.1	g__Bacillus (UID902)	209550	99.18	0.08	100	B_cereus_ATCC_14579_TYPE_STRAIN.fna (96.9466)	cereus s.s.(99.1887)	No subspecies	frankland(99.1887)	1965[No clonal complex](7/7)	rpoB|AT0154|H80546|Bacillus|cereus|sl	Group_IV(cereus_sensu_stricto)	clade4	0/3()	0/4()	3/3(nheA;nheB;nheC)	4/4(hblA;hblB;hblC;hblD)	1/1(cytK-2)	1/1(sph)	0/5()	0/3()	2/9(bpsE;bpsH)	0()	B. cereus s.s.	Yes	No
Bacillus_cereus_GCF_002558665_1_ASM255866v1_genomic	GCF_002558665.1	g__Bacillus (UID902)	167445	99.15	0.83	33.33	B_cereus_ATCC_14579_TYPE_STRAIN.fna (96.907)	cereus s.s.(98.4268)	No subspecies	frankland(98.4268)	1947[ST-18 complex](7/7)	rpoB|AT0154|H80546|Bacillus|cereus|sl	Group_IV(cereus_sensu_stricto)	clade4	0/3()	0/4()	3/3(nheA;nheB;nheC)	4/4(hblA;hblB;hblC;hblD)	1/1(cytK-2)	1/1(sph)	2/5(capB;capC)	0/3()	1/9(bpsE)	0()	B. cereus s.s.	Yes	No
Bacillus_cereus_GCF_002553095_1_ASM255309v1_genomic	GCF_002553095.1	g__Bacillus (UID902)	212352	99.18	1.81	0	B_cereus_ATCC_14579_TYPE_STRAIN.fna (96.9453)	cereus s.s.(98.4717)	No subspecies	frankland(98.4717)	18[ST-18 complex](7/7)	rpoB|AT0424|M80139|Bacillus|cereus|sl	Group_IV(cereus_sensu_stricto)	clade4	0/3()	0/4()	3/3(nheA;nheB;nheC)	4/4(hblA;hblB;hblC;hblD)	1/1(cytK-2)	1/1(sph)	0/5()	0/3()	1/9(bpsE)	0()	B. cereus s.s.	Yes	No
Bacillus_cereus_GCF_002558205_1_ASM255820v1_genomic	GCF_002558205.1	g__Bacillus (UID902)	313150	98.61	0.62	0	B_tropicus_N24_TYPE_STRAIN.fna (96.2653)	mosaicus(94.9157)	No subspecies	cereus(96.2488)	Unknown(unknown ST)	rpoB|AT0308|W71294|Bacillus|cereus|sl	Group_II(mosaicus/luti)	clade3	0/3()	0/4()	3/3(nheA;nheB;nheC)	4/4(hblA;hblB;hblC;hblD)	0/1()	1/1(sph)	0/5()	0/3()	1/9(bpsE)	0()	B. mosaicus	Yes	No
Bacillus_cereus_GCF_002558705_1_ASM255870v1_genomic	GCF_002558705.1	g__Bacillus (UID902)	192046	99.18	0.04	0	B_cereus_ATCC_14579_TYPE_STRAIN.fna (96.9899)	cereus s.s.(98.545)	No subspecies	frankland(98.545)	138[ST-18 complex](7/7)	rpoB|AT0424|M80139|Bacillus|cereus|sl	Group_IV(cereus_sensu_stricto)	clade4	0/3()	0/4()	3/3(nheA;nheB;nheC)	4/4(hblA;hblB;hblC;hblD)	1/1(cytK-2)	1/1(sph)	0/5()	0/3()	1/9(bpsE)	0()	B. cereus s.s.	Yes	No
Bacillus_cereus_GCF_002553185_1_ASM255318v1_genomic	GCF_002553185.1	g__Bacillus (UID902)	206343	99.23	0	0	B_tropicus_N24_TYPE_STRAIN.fna (96.6943)	mosaicus(94.7428)	No subspecies	cereus(96.5531)	2058[No clonal complex](7/7)	rpoB|AT0365|K60067|Bacillus|cereus|sl	Group_II(mosaicus/luti)	clade3	0/3()	0/4()	3/3(nheA;nheB;nheC)	4/4(hblA;hblB;hblC;hblD)	1/1(cytK-2)	1/1(sph)	0/5()	0/3()	1/9(bpsE)	0()	B. mosaicus	Yes	No
Bacillus_cereus_GCF_002558245_1_ASM255824v1_genomic	GCF_002558245.1	g__Bacillus (UID902)	305590	99.18	0.41	33.33	B_cereus_ATCC_14579_TYPE_STRAIN.fna (98.8648)	cereus s.s.(97.1642)	No subspecies	frankland(97.1642)	100[ST-142 complex](7/7)	rpoB|AT0158|R50800|Bacillus|cereus|sl	Group_IV(cereus_sensu_stricto)	clade4	0/3()	0/4()	3/3(nheA;nheB;nheC)	4/4(hblA;hblB;hblC;hblD)	1/1(cytK-2)	1/1(sph)	0/5()	0/3()	1/9(bpsE)	0()	B. cereus s.s.	Yes	Yes
Bacillus_cereus_GCF_002558735_1_ASM255873v1_genomic	GCF_002558735.1	g__Bacillus (UID902)	198159	99.23	0.62	0	B_cereus_ATCC_14579_TYPE_STRAIN.fna (96.8992)	cereus s.s.(99.1266)	No subspecies	frankland(99.1266)	Unknown(unknown ST)	(No rpoB allele matches with 100% identity and 100% coverage)	Group_IV(cereus_sensu_stricto)	clade4	0/3()	0/4()	3/3(nheA;nheB;nheC)	4/4(hblA;hblB;hblC;hblD)	1/1(cytK-2)	1/1(sph)	0/5()	0/3()	2/9(bpsE;bpsH)	0()	B. cereus s.s.	Yes	No
Bacillus_cereus_GCF_002553235_1_ASM255323v1_genomic	GCF_002553235.1	g__Bacillus (UID902)	172266	99.23	0.58	0	B_paranthracis_MN5_TYPE_STRAIN.fna (98.3468)	mosaicus(95.3934)	cereus(97.5329)	cereus(99.0966)	2047[ST-205 complex](7/7)	rpoB|AT0125|H80471|Bacillus|cereus|sl	Group_III(mosaicus)	clade3	0/3()	0/4()	3/3(nheA;nheB;nheC)	0/4()	0/1()	1/1(sph)	0/5()	0/3()	1/9(bpsE)	0()	B. mosaicus subsp. cereus; B. cereus	Yes	No
Bacillus_cereus_GCF_002558275_1_ASM255827v1_genomic	GCF_002558275.1	g__Bacillus (UID901)	130329	98.18	0.17	0	B_nitratireducens_4049_TYPE_STRAIN.fna (98.3277)	mycoides(99.1632)	No subspecies	nitratireducens(98.3116)	Unknown(unknown ST)	(No rpoB allele matches with 100% identity and 100% coverage)	Group_VIII(mycoides)	clade3	0/3()	0/4()	3/3(nheA;nheB;nheC)	4/4(hblA;hblB;hblC;hblD)	0/1()	1/1(sph)	0/5()	0/3()	1/9(bpsE)	1(Cry78Aa1)	B. mycoides biovar Thuringiensis; B. Thuringiensis	Yes	No
Bacillus_cereus_GCF_002558745_1_ASM255874v1_genomic	GCF_002558745.1	g__Bacillus (UID902)	76877	99.18	1.04	0	B_cereus_ATCC_14579_TYPE_STRAIN.fna (96.9529)	cereus s.s.(98.6906)	No subspecies	frankland(98.6906)	744[No clonal complex](7/7)	rpoB|AT0154|H80546|Bacillus|cereus|sl	Group_IV(cereus_sensu_stricto)	clade4	0/3()	0/4()	3/3(nheA;nheB;nheC)	4/4(hblA;hblB;hblC;hblD)	1/1(cytK-2)	1/1(sph)	0/5()	0/3()	1/9(bpsE)	0()	B. cereus s.s.	No	No
Bacillus_cereus_GCF_002553255_1_ASM255325v1_genomic	GCF_002553255.1	g__Bacillus (UID902)	61047	99.07	0.51	62.5	B_cereus_ATCC_14579_TYPE_STRAIN.fna (97.0565)	cereus s.s.(98.31299999999999)	No subspecies	frankland(98.31299999999999)	225[ST-18 complex](7/7)	rpoB|AT0154|H80546|Bacillus|cereus|sl	Group_IV(cereus_sensu_stricto)	clade4	0/3()	0/4()	3/3(nheA;nheB;nheC)	4/4(hblA;hblB;hblC;hblD)	1/1(cytK-2)	1/1(sph)	0/5()	0/3()	2/9(bpsE;bpsH)	0()	B. cereus s.s.	No	No
Bacillus_cereus_GCF_002558285_1_ASM255828v1_genomic	GCF_002558285.1	g__Bacillus (UID902)	82568	99.18	0.72	0	B_cereus_ATCC_14579_TYPE_STRAIN.fna (97.0068)	cereus s.s.(98.7098)	No subspecies	frankland(98.7098)	1990[No clonal complex](7/7)	rpoB|AT0154|H80546|Bacillus|cereus|sl	Group_IV(cereus_sensu_stricto)	clade4	0/3()	0/4()	3/3(nheA;nheB;nheC)	4/4(hblA;hblB;hblC;hblD)	1/1(cytK-2)	1/1(sph)	0/5()	0/3()	1/9(bpsE)	0()	B. cereus s.s.	No	No
Bacillus_cereus_GCF_002558765_1_ASM255876v1_genomic	GCF_002558765.1	g__Bacillus (UID902)	106941	99.07	0.62	0	B_cereus_ATCC_14579_TYPE_STRAIN.fna (96.9755)	cereus s.s.(98.7155)	No subspecies	frankland(98.7155)	Unknown(unknown ST)	rpoB|AT0154|H80546|Bacillus|cereus|sl	Group_IV(cereus_sensu_stricto)	clade4	0/3()	0/4()	3/3(nheA;nheB;nheC)	4/4(hblA;hblB;hblC;hblD)	1/1(cytK-2)	1/1(sph)	0/5()	0/3()	2/9(bpsE;bpsH)	0()	B. cereus s.s.	Yes	Yes
Bacillus_cereus_GCF_002553345_1_ASM255334v1_genomic	GCF_002553345.1	g__Bacillus (UID902)	266756	98.92	0	0	B_cereus_ATCC_14579_TYPE_STRAIN.fna (97.0502)	cereus s.s.(99.1435)	No subspecies	frankland(99.1435)	2077[No clonal complex](7/7)	rpoB|AT0154|H80546|Bacillus|cereus|sl	Group_IV(cereus_sensu_stricto)	clade4	0/3()	0/4()	3/3(nheA;nheB;nheC)	4/4(hblA;hblB;hblC;hblD)	1/1(cytK-2)	1/1(sph)	0/5()	0/3()	1/9(bpsE)	0()	B. cereus s.s.	Yes	No
Bacillus_cereus_GCF_002558315_1_ASM255831v1_genomic	GCF_002558315.1	g__Bacillus (UID901)	198057	99.34	0.38	0	B_tropicus_N24_TYPE_STRAIN.fna (94.7084)	mosaicus(94.0679)	No subspecies	UnknownSubspecies4(97.3747)	Unknown(unknown ST)	(No rpoB allele matches with 100% identity and 100% coverage)	Group_II(mosaicus/luti)	clade2	0/3()	0/4()	3/3(nheA;nheB;nheC)	4/4(hblA;hblB;hblC;hblD)	0/1()	1/1(sph)	0/5()	0/3()	1/9(bpsE)	0()	B. mosaicus	Yes	No
Bacillus_cereus_GCF_002558845_1_ASM255884v1_genomic	GCF_002558845.1	g__Bacillus (UID902)	324297	99.38	1.46	0	B_cereus_ATCC_14579_TYPE_STRAIN.fna (96.9878)	cereus s.s.(99.1765)	No subspecies	frankland(99.1765)	506[No clonal complex](7/7)	rpoB|AT0154|H80546|Bacillus|cereus|sl	Group_IV(cereus_sensu_stricto)	clade4	0/3()	0/4()	3/3(nheA;nheB;nheC)	4/4(hblA;hblB;hblC;hblD)	1/1(cytK-2)	1/1(sph)	0/5()	0/3()	2/9(bpsE;bpsH)	0()	B. cereus s.s.	Yes	No
Bacillus_cereus_GCF_002553395_1_ASM255339v1_genomic	GCF_002553395.1	g__Bacillus (UID902)	209596	99.15	0	0	B_cereus_ATCC_14579_TYPE_STRAIN.fna (97.0528)	cereus s.s.(98.9178)	No subspecies	frankland(98.9178)	1952[ST-18 complex](7/7)	rpoB|AT0154|H80546|Bacillus|cereus|sl	Group_IV(cereus_sensu_stricto)	clade4	0/3()	0/4()	3/3(nheA;nheB;nheC)	4/4(hblA;hblB;hblC;hblD)	1/1(cytK-2)	1/1(sph)	0/5()	0/3()	2/9(bpsE;bpsH)	0()	B. cereus s.s.	Yes	No
Bacillus_cereus_GCF_002558365_1_ASM255836v1_genomic	GCF_002558365.1	g__Bacillus (UID902)	79118	98.87	0.58	0	B_cereus_ATCC_14579_TYPE_STRAIN.fna (96.9398)	cereus s.s.(99.0963)	No subspecies	frankland(99.0963)	Unknown(unknown ST)	(No rpoB allele matches with 100% identity and 100% coverage)	Group_IV(cereus_sensu_stricto)	clade4	0/3()	0/4()	3/3(nheA;nheB;nheC)	4/4(hblA;hblB;hblC;hblD)	0/1()	1/1(sph)	0/5()	0/3()	2/9(bpsE;bpsH)	1(Cry32Xa1)	B. cereus s.s. biovar Thuringiensis; B. Thuringiensis	No	No
Bacillus_cereus_GCF_002558875_1_ASM255887v1_genomic	GCF_002558875.1	g__Bacillus (UID901)	130426	99.01	0.33	0	B_nitratireducens_4049_TYPE_STRAIN.fna (98.1785)	mycoides(98.7424)	No subspecies	nitratireducens(98.3502)	Unknown(unknown ST)	(No rpoB allele matches with 100% identity and 100% coverage)	Group_VIII(mycoides)	clade3	0/3()	0/4()	3/3(nheA;nheB;nheC)	4/4(hblA;hblB;hblC;hblD)	0/1()	1/1(sph)	0/5()	0/3()	1/9(bpsE)	0()	B. mycoides	Yes	Yes
Bacillus_cereus_GCF_002555205_1_ASM255520v1_genomic	GCF_002555205.1	g__Bacillus (UID901)	198379	99.34	0.15	25	B_thuringiensis_serovar_berliner_ATCC_10792_TYPE_STRAIN.fna (97.3395)	cereus s.s.(96.0483)	No subspecies	berliner(97.3184)	509[No clonal complex](7/7)	(No rpoB allele matches with 100% identity and 100% coverage)	Group_IV(cereus_sensu_stricto)	clade4	0/3()	0/4()	3/3(nheA;nheB;nheC)	0/4()	1/1(cytK-2)	1/1(sph)	0/5()	0/3()	1/9(bpsE)	0()	B. cereus s.s.	Yes	No
Bacillus_cereus_GCF_002558375_1_ASM255837v1_genomic	GCF_002558375.1	g__Bacillus (UID902)	167687	99.23	0.33	0	B_cereus_ATCC_14579_TYPE_STRAIN.fna (96.9852)	cereus s.s.(98.3582)	No subspecies	frankland(98.3582)	Unknown(unknown ST)	rpoB|AT0154|H80546|Bacillus|cereus|sl	Group_IV(cereus_sensu_stricto)	clade4	0/3()	0/4()	3/3(nheA;nheB;nheC)	4/4(hblA;hblB;hblC;hblD)	1/1(cytK-2)	1/1(sph)	0/5()	0/3()	1/9(bpsE)	0()	B. cereus s.s.	Yes	No
Bacillus_cereus_GCF_002558885_1_ASM255888v1_genomic	GCF_002558885.1	g__Bacillus (UID901)	79369	98.68	1.32	16.67	B_nitratireducens_4049_TYPE_STRAIN.fna (98.2978)	mycoides(98.2231)	No subspecies	nitratireducens(98.037)	769[No clonal complex](5/7)	(No rpoB allele matches with 100% identity and 100% coverage)	Group_VIII(mycoides)	clade3	0/3()	0/4()	3/3(nheA;nheB;nheC)	4/4(hblA;hblB;hblC;hblD)	0/1()	1/1(sph)	0/5()	0/3()	2/9(bpsD;bpsE)	0()	B. mycoides	No	No
Bacillus_cereus_GCF_002556855_1_ASM255685v1_genomic	GCF_002556855.1	g__Bacillus (UID901)	41761	99.16	0.94	16.67	B_thuringiensis_serovar_berliner_ATCC_10792_TYPE_STRAIN.fna (98.2189)	cereus s.s.(96.38799999999999)	No subspecies	berliner(98.2115)	Unknown(unknown ST)	rpoB|AT0277|R50564|Bacillus|sp	Group_IV(cereus_sensu_stricto)	clade4	0/3()	0/4()	3/3(nheA;nheB;nheC)	4/4(hblA;hblB;hblC;hblD)	1/1(cytK-2)	1/1(sph)	0/5()	0/3()	1/9(bpsE)	0()	B. cereus s.s.	No	No
Bacillus_cereus_GCF_002558475_1_ASM255847v1_genomic	GCF_002558475.1	g__Bacillus (UID902)	204988	98.92	0.14	0	B_cereus_ATCC_14579_TYPE_STRAIN.fna (97.0107)	cereus s.s.(98.7854)	No subspecies	frankland(98.7854)	Unknown(unknown ST)	(No rpoB allele matches with 100% identity and 100% coverage)	Group_IV(cereus_sensu_stricto)	clade4	0/3()	0/4()	3/3(nheA;nheB;nheC)	4/4(hblA;hblB;hblC;hblD)	1/1(cytK-2)	1/1(sph)	0/5()	0/3()	2/9(bpsE;bpsH)	0()	B. cereus s.s.	Yes	No
Bacillus_cereus_GCF_002558975_1_ASM255897v1_genomic	GCF_002558975.1	g__Bacillus (UID901)	140049	98.68	0.99	0	B_nitratireducens_4049_TYPE_STRAIN.fna (98.3427)	mycoides(98.2392)	No subspecies	nitratireducens(98.0379)	769[No clonal complex](5/7)	(No rpoB allele matches with 100% identity and 100% coverage)	Group_VIII(mycoides)	clade3	0/3()	0/4()	3/3(nheA;nheB;nheC)	4/4(hblA;hblB;hblC;hblD)	0/1()	1/1(sph)	0/5()	0/3()	2/9(bpsD;bpsE)	0()	B. mycoides	Yes	No
Bacillus_cereus_GCF_002557925_1_ASM255792v1_genomic	GCF_002557925.1	g__Bacillus (UID902)	141002	99.18	0.43	20	B_cereus_ATCC_14579_TYPE_STRAIN.fna (96.9674)	cereus s.s.(99.7122)	No subspecies	frankland(99.7122)	Unknown(unknown ST)	rpoB|AT0154|H80546|Bacillus|cereus|sl	Group_IV(cereus_sensu_stricto)	clade4	0/3()	0/4()	3/3(nheA;nheB;nheC)	4/4(hblA;hblB;hblC;hblD)	1/1(cytK-2)	1/1(sph)	0/5()	0/3()	2/9(bpsE;bpsH)	0()	B. cereus s.s.	Yes	No
Bacillus_cereus_GCF_002558445_1_ASM255844v1_genomic	GCF_002558445.1	g__Bacillus (UID902)	312927	99.23	0.39	0	B_cereus_ATCC_14579_TYPE_STRAIN.fna (97.1038)	cereus s.s.(99.0482)	No subspecies	frankland(99.0482)	Unknown(unknown ST)	rpoB|AT0154|H80546|Bacillus|cereus|sl	Group_IV(cereus_sensu_stricto)	clade4	0/3()	0/4()	3/3(nheA;nheB;nheC)	4/4(hblA;hblB;hblC;hblD)	1/1(cytK-2)	1/1(sph)	0/5()	0/3()	2/9(bpsE;bpsH)	0()	B. cereus s.s.	Yes	No
Bacillus_cereus_GCF_002558985_1_ASM255898v1_genomic	GCF_002558985.1	g__Bacillus (UID902)	106391	99.18	0.8	28.57	B_cereus_ATCC_14579_TYPE_STRAIN.fna (96.9662)	cereus s.s.(99.475)	No subspecies	frankland(99.475)	Unknown(unknown ST)	rpoB|AT0154|H80546|Bacillus|cereus|sl	Group_IV(cereus_sensu_stricto)	clade4	0/3()	0/4()	3/3(nheA;nheB;nheC)	4/4(hblA;hblB;hblC;hblD)	1/1(cytK-2)	1/1(sph)	0/5()	0/3()	1/9(bpsE)	0()	B. cereus s.s.	Yes	No
Bacillus_cereus_GCF_002557945_1_ASM255794v1_genomic	GCF_002557945.1	g__Bacillus (UID901)	49343	99.34	1.21	14.29	B_mobilis_0711P9-1_TYPE_STRAIN.fna (95.9141)	mosaicus(92.9874)	No subspecies	UnknownSubspecies1(98.0884)	2049[No clonal complex](7/7)	(No rpoB allele matches with 100% identity and 100% coverage)	Group_II(mosaicus/luti)	clade2	0/3()	0/4()	3/3(nheA;nheB;nheC)	4/4(hblA;hblB;hblC;hblD)	0/1()	1/1(sph)	0/5()	0/3()	2/9(bpsE;bpsH)	0()	B. mosaicus	No	No
Bacillus_cereus_GCF_002557995_1_ASM255799v1_genomic	GCF_002557995.1	g__Bacillus (UID902)	107141	99.23	0.08	0	B_cereus_ATCC_14579_TYPE_STRAIN.fna (98.6859)	cereus s.s.(97.156)	No subspecies	frankland(97.156)	Unknown(unknown ST)	rpoB|AT0092|H70967|Bacillus|cereus|sl	Group_IV(cereus_sensu_stricto)	clade4	0/3()	0/4()	3/3(nheA;nheB;nheC)	4/4(hblA;hblB;hblC;hblD)	1/1(cytK-2)	1/1(sph)	0/5()	0/3()	2/9(bpsE;bpsH)	1(Cry5Ba1)	B. cereus s.s. biovar Thuringiensis; B. Thuringiensis	Yes	No
Bacillus_cereus_GCF_002558515_1_ASM255851v1_genomic	GCF_002558515.1	g__Bacillus (UID901)	153120	99.34	1.1	20	B_mobilis_0711P9-1_TYPE_STRAIN.fna (95.7611)	mosaicus(92.9865)	No subspecies	UnknownSubspecies1(100.0)	Unknown(unknown ST)	(No rpoB allele matches with 100% identity and 100% coverage)	Group_II(mosaicus/luti)	clade2	0/3()	0/4()	3/3(nheA;nheB;nheC)	4/4(hblA;hblB;hblC;hblD)	0/1()	1/1(sph)	0/5()	0/3()	1/9(bpsE)	0()	B. mosaicus	Yes	Yes
Bacillus_cereus_GCF_002559865_1_ASM255986v1_genomic	GCF_002559865.1	g__Bacillus (UID901)	161846	99.01	0.5	0	B_nitratireducens_4049_TYPE_STRAIN.fna (97.4028)	mycoides(97.2932)	No subspecies	nitratireducens(97.3614)	Unknown(unknown ST)	(No rpoB allele matches with 100% identity and 100% coverage)	Group_VIII(mycoides)	clade2	0/3()	0/4()	3/3(nheA;nheB;nheC)	4/4(hblA;hblB;hblC;hblD)	0/1()	1/1(sph)	0/5()	0/3()	1/9(bpsE)	0()	B. mycoides	Yes	No
Bacillus_cereus_GCF_002560295_1_ASM256029v1_genomic	GCF_002560295.1	g__Bacillus (UID902)	96846	99.18	0.93	0	B_cereus_ATCC_14579_TYPE_STRAIN.fna (96.9449)	cereus s.s.(98.7055)	No subspecies	frankland(98.7055)	1990[No clonal complex](7/7)	rpoB|AT0154|H80546|Bacillus|cereus|sl	Group_IV(cereus_sensu_stricto)	clade4	0/3()	0/4()	3/3(nheA;nheB;nheC)	4/4(hblA;hblB;hblC;hblD)	1/1(cytK-2)	1/1(sph)	0/5()	0/3()	1/9(bpsE)	0()	B. cereus s.s.	No	No
Bacillus_cereus_GCF_002559045_1_ASM255904v1_genomic	GCF_002559045.1	g__Bacillus (UID901)	80961	99.01	0.52	0	B_nitratireducens_4049_TYPE_STRAIN.fna (97.2721)	mycoides(97.2803)	No subspecies	nitratireducens(97.2974)	Unknown(unknown ST)	(No rpoB allele matches with 100% identity and 100% coverage)	Group_VIII(mycoides)	clade2	0/3()	0/4()	3/3(nheA;nheB;nheC)	4/4(hblA;hblB;hblC;hblD)	0/1()	1/1(sph)	0/5()	0/3()	2/9(bpsD;bpsE)	0()	B. mycoides	No	No
Bacillus_cereus_GCF_002559765_1_ASM255976v1_genomic	GCF_002559765.1	g__Bacillus (UID902)	218293	99.18	0.49	0	B_cereus_ATCC_14579_TYPE_STRAIN.fna (97.0536)	cereus s.s.(98.9709)	No subspecies	frankland(98.9709)	Unknown(unknown ST)	rpoB|AT0154|H80546|Bacillus|cereus|sl	Group_IV(cereus_sensu_stricto)	clade4	0/3()	0/4()	3/3(nheA;nheB;nheC)	4/4(hblA;hblB;hblC;hblD)	1/1(cytK-2)	1/1(sph)	2/5(capB;capC)	0/3()	1/9(bpsE)	0()	B. cereus s.s.	Yes	No
Bacillus_cereus_GCF_002560225_1_ASM256022v1_genomic	GCF_002560225.1	g__Bacillus (UID902)	85933	99.18	1.03	0	B_cereus_ATCC_14579_TYPE_STRAIN.fna (96.9748)	cereus s.s.(98.7625)	No subspecies	frankland(98.7625)	1990[No clonal complex](7/7)	rpoB|AT0154|H80546|Bacillus|cereus|sl	Group_IV(cereus_sensu_stricto)	clade4	0/3()	0/4()	3/3(nheA;nheB;nheC)	4/4(hblA;hblB;hblC;hblD)	1/1(cytK-2)	1/1(sph)	0/5()	0/3()	1/9(bpsE)	0()	B. cereus s.s.	No	No
Bacillus_cereus_GCF_002559055_1_ASM255905v1_genomic	GCF_002559055.1	g__Bacillus (UID902)	138084	99.18	0.35	25	B_cereus_ATCC_14579_TYPE_STRAIN.fna (97.0258)	cereus s.s.(99.7712)	No subspecies	frankland(99.7712)	1576[No clonal complex](7/7)	rpoB|AT0154|H80546|Bacillus|cereus|sl	Group_IV(cereus_sensu_stricto)	clade4	0/3()	0/4()	3/3(nheA;nheB;nheC)	4/4(hblA;hblB;hblC;hblD)	1/1(cytK-2)	1/1(sph)	0/5()	0/3()	1/9(bpsE)	0()	B. cereus s.s.	Yes	No
Bacillus_cereus_GCF_002559495_1_ASM255949v1_genomic	GCF_002559495.1	g__Bacillus (UID902)	69778	99.07	0.62	0	B_cereus_ATCC_14579_TYPE_STRAIN.fna (96.9309)	cereus s.s.(98.6925)	No subspecies	frankland(98.6925)	Unknown(unknown ST)	rpoB|AT0154|H80546|Bacillus|cereus|sl	Group_IV(cereus_sensu_stricto)	clade4	0/3()	0/4()	3/3(nheA;nheB;nheC)	2/4(hblC;hblD)	1/1(cytK-2)	1/1(sph)	0/5()	0/3()	2/9(bpsE;bpsH)	0()	B. cereus s.s.	No	No
Bacillus_cereus_GCF_002559945_1_ASM255994v1_genomic	GCF_002559945.1	g__Bacillus (UID902)	79419	99.18	0.62	0	B_cereus_ATCC_14579_TYPE_STRAIN.fna (97.003)	cereus s.s.(98.9181)	No subspecies	frankland(98.9181)	Unknown(unknown ST)	rpoB|AT0154|H80546|Bacillus|cereus|sl	Group_IV(cereus_sensu_stricto)	clade4	0/3()	0/4()	3/3(nheA;nheB;nheC)	2/4(hblC;hblD)	1/1(cytK-2)	1/1(sph)	0/5()	0/3()	2/9(bpsE;bpsH)	0()	B. cereus s.s.	No	No
Bacillus_cereus_GCF_002559065_1_ASM255906v1_genomic	GCF_002559065.1	g__Bacillus (UID902)	134946	99.23	0.31	0	B_cereus_ATCC_14579_TYPE_STRAIN.fna (97.0619)	cereus s.s.(99.0368)	No subspecies	frankland(99.0368)	Unknown(unknown ST)	rpoB|AT0154|H80546|Bacillus|cereus|sl	Group_IV(cereus_sensu_stricto)	clade4	0/3()	0/4()	3/3(nheA;nheB;nheC)	4/4(hblA;hblB;hblC;hblD)	1/1(cytK-2)	1/1(sph)	0/5()	0/3()	2/9(bpsE;bpsH)	0()	B. cereus s.s.	Yes	No
Bacillus_cereus_GCF_002559505_1_ASM255950v1_genomic	GCF_002559505.1	g__Bacillus (UID902)	138757	99.23	0.66	20	B_cereus_ATCC_14579_TYPE_STRAIN.fna (96.991)	cereus s.s.(99.1752)	No subspecies	frankland(99.1752)	1956[No clonal complex](7/7)	rpoB|AT0154|H80546|Bacillus|cereus|sl	Group_IV(cereus_sensu_stricto)	clade4	0/3()	0/4()	3/3(nheA;nheB;nheC)	4/4(hblA;hblB;hblC;hblD)	1/1(cytK-2)	1/1(sph)	0/5()	0/3()	2/9(bpsE;bpsH)	0()	B. cereus s.s.	Yes	No
Bacillus_cereus_GCF_002559985_1_ASM255998v1_genomic	GCF_002559985.1	g__Bacillus (UID902)	85992	99.18	1.5	0	B_cereus_ATCC_14579_TYPE_STRAIN.fna (96.9203)	cereus s.s.(98.7195)	No subspecies	frankland(98.7195)	1990[No clonal complex](7/7)	rpoB|AT0154|H80546|Bacillus|cereus|sl	Group_IV(cereus_sensu_stricto)	clade4	0/3()	0/4()	3/3(nheA;nheB;nheC)	4/4(hblA;hblB;hblC;hblD)	1/1(cytK-2)	1/1(sph)	0/5()	0/3()	1/9(bpsE)	0()	B. cereus s.s.	No	No
Bacillus_cereus_GCF_002559115_1_ASM255911v1_genomic	GCF_002559115.1	g__Bacillus (UID902)	115977	99.18	1.4	0	B_cereus_ATCC_14579_TYPE_STRAIN.fna (97.01)	cereus s.s.(98.7325)	No subspecies	frankland(98.7325)	744[No clonal complex](7/7)	rpoB|AT0154|H80546|Bacillus|cereus|sl	Group_IV(cereus_sensu_stricto)	clade4	0/3()	0/4()	3/3(nheA;nheB;nheC)	4/4(hblA;hblB;hblC;hblD)	1/1(cytK-2)	1/1(sph)	0/5()	0/3()	1/9(bpsE)	0()	B. cereus s.s.	Yes	No
Bacillus_cereus_GCF_002559545_1_ASM255954v1_genomic	GCF_002559545.1	g__Bacillus (UID902)	111903	99.18	0.68	33.33	B_cereus_ATCC_14579_TYPE_STRAIN.fna (96.9376)	cereus s.s.(98.9362)	No subspecies	frankland(98.9362)	Unknown(unknown ST)	rpoB|AT0154|H80546|Bacillus|cereus|sl	Group_IV(cereus_sensu_stricto)	clade4	0/3()	0/4()	3/3(nheA;nheB;nheC)	4/4(hblA;hblB;hblC;hblD)	1/1(cytK-2)	1/1(sph)	0/5()	0/3()	2/9(bpsE;bpsH)	0()	B. cereus s.s.	Yes	No
Bacillus_cereus_GCF_002560035_1_ASM256003v1_genomic	GCF_002560035.1	g__Bacillus (UID902)	286681	99.23	0.31	0	B_cereus_ATCC_14579_TYPE_STRAIN.fna (96.9884)	cereus s.s.(99.1599)	No subspecies	frankland(99.1599)	Unknown(unknown ST)	(No rpoB allele matches with 100% identity and 100% coverage)	Group_IV(cereus_sensu_stricto)	clade4	0/3()	0/4()	3/3(nheA;nheB;nheC)	4/4(hblA;hblB;hblC;hblD)	1/1(cytK-2)	1/1(sph)	0/5()	0/3()	2/9(bpsE;bpsH)	0()	B. cereus s.s.	Yes	No
Bacillus_cereus_GCF_002559125_1_ASM255912v1_genomic	GCF_002559125.1	g__Bacillus (UID902)	191986	99.18	0.09	0	B_cereus_ATCC_14579_TYPE_STRAIN.fna (97.1063)	cereus s.s.(98.8964)	No subspecies	frankland(98.8964)	Unknown(unknown ST)	(No rpoB allele matches with 100% identity and 100% coverage)	Group_IV(cereus_sensu_stricto)	clade4	0/3()	0/4()	3/3(nheA;nheB;nheC)	4/4(hblA;hblB;hblC;hblD)	1/1(cytK-2)	1/1(sph)	0/5()	0/3()	2/9(bpsE;bpsH)	1(Vip2Ba2)	B. cereus s.s. biovar Thuringiensis; B. Thuringiensis	Yes	No
Bacillus_cereus_GCF_002559565_1_ASM255956v1_genomic	GCF_002559565.1	g__Bacillus (UID902)	54155	99.18	1.01	0	B_cereus_ATCC_14579_TYPE_STRAIN.fna (96.983)	cereus s.s.(98.6954)	No subspecies	frankland(98.6954)	744[No clonal complex](7/7)	rpoB|AT0154|H80546|Bacillus|cereus|sl	Group_IV(cereus_sensu_stricto)	clade4	0/3()	0/4()	3/3(nheA;nheB;nheC)	4/4(hblA;hblB;hblC;hblD)	1/1(cytK-2)	1/1(sph)	0/5()	0/3()	1/9(bpsE)	0()	B. cereus s.s.	No	No
Bacillus_cereus_GCF_002560075_1_ASM256007v1_genomic	GCF_002560075.1	g__Bacillus (UID902)	168331	99.18	0.62	0	B_cereus_ATCC_14579_TYPE_STRAIN.fna (96.9626)	cereus s.s.(98.9626)	No subspecies	frankland(98.9626)	Unknown(unknown ST)	rpoB|AT0154|H80546|Bacillus|cereus|sl	Group_IV(cereus_sensu_stricto)	clade4	0/3()	0/4()	3/3(nheA;nheB;nheC)	4/4(hblA;hblB;hblC;hblD)	1/1(cytK-2)	1/1(sph)	2/5(capB;capC)	0/3()	2/9(bpsE;bpsH)	0()	B. cereus s.s.	Yes	No
Bacillus_cereus_GCF_002559135_1_ASM255913v1_genomic	GCF_002559135.1	g__Bacillus (UID901)	138438	99.27	0.17	0	B_thuringiensis_serovar_berliner_ATCC_10792_TYPE_STRAIN.fna (96.3111)	cereus s.s.(96.1641)	No subspecies	berliner(96.5867)	2025[No clonal complex](7/7)	rpoB|AT0362|K60040|Bacillus|cereus|sl	Group_IV(cereus_sensu_stricto)	clade4	0/3()	0/4()	3/3(nheA;nheB;nheC)	0/4()	1/1(cytK-2)	1/1(sph)	0/5()	0/3()	2/9(bpsE;bpsH)	0()	B. cereus s.s.	Yes	No
Bacillus_cereus_GCF_002559595_1_ASM255959v1_genomic	GCF_002559595.1	g__Bacillus (UID902)	116063	99.18	1.09	0	B_cereus_ATCC_14579_TYPE_STRAIN.fna (96.962)	cereus s.s.(98.7215)	No subspecies	frankland(98.7215)	744[No clonal complex](7/7)	rpoB|AT0154|H80546|Bacillus|cereus|sl	Group_IV(cereus_sensu_stricto)	clade4	0/3()	0/4()	3/3(nheA;nheB;nheC)	4/4(hblA;hblB;hblC;hblD)	1/1(cytK-2)	1/1(sph)	0/5()	0/3()	1/9(bpsE)	0()	B. cereus s.s.	Yes	No
Bacillus_cereus_GCF_002560095_1_ASM256009v1_genomic	GCF_002560095.1	g__Bacillus (UID902)	29843	99.18	0.93	0	B_cereus_ATCC_14579_TYPE_STRAIN.fna (96.9734)	cereus s.s.(98.6743)	No subspecies	frankland(98.6743)	744[No clonal complex](7/7)	rpoB|AT0154|H80546|Bacillus|cereus|sl	Group_IV(cereus_sensu_stricto)	clade4	0/3()	0/4()	3/3(nheA;nheB;nheC)	4/4(hblA;hblB;hblC;hblD)	1/1(cytK-2)	1/1(sph)	0/5()	0/3()	1/9(bpsE)	0()	B. cereus s.s.	No	No
Bacillus_cereus_GCF_002559195_1_ASM255919v1_genomic	GCF_002559195.1	g__Bacillus (UID901)	57655	98.18	0.17	0	B_nitratireducens_4049_TYPE_STRAIN.fna (98.4142)	mycoides(99.2269)	No subspecies	nitratireducens(98.4354)	Unknown(unknown ST)	(No rpoB allele matches with 100% identity and 100% coverage)	Group_VIII(mycoides)	clade3	0/3()	0/4()	3/3(nheA;nheB;nheC)	3/4(hblA;hblB;hblD)	0/1()	1/1(sph)	0/5()	0/3()	1/9(bpsE)	0()	B. mycoides	No	No
Bacillus_cereus_GCF_002559645_1_ASM255964v1_genomic	GCF_002559645.1	g__Bacillus (UID902)	95015	99.18	0.93	0	B_cereus_ATCC_14579_TYPE_STRAIN.fna (96.8814)	cereus s.s.(98.72)	No subspecies	frankland(98.72)	1990[No clonal complex](7/7)	rpoB|AT0154|H80546|Bacillus|cereus|sl	Group_IV(cereus_sensu_stricto)	clade4	0/3()	0/4()	3/3(nheA;nheB;nheC)	4/4(hblA;hblB;hblC;hblD)	1/1(cytK-2)	1/1(sph)	0/5()	0/3()	1/9(bpsE)	0()	B. cereus s.s.	No	No
Bacillus_cereus_GCF_002560105_1_ASM256010v1_genomic	GCF_002560105.1	g__Bacillus (UID902)	203899	99.23	0.66	20	B_cereus_ATCC_14579_TYPE_STRAIN.fna (96.9583)	cereus s.s.(99.4102)	No subspecies	frankland(99.4102)	1961[No clonal complex](7/7)	rpoB|AT0154|H80546|Bacillus|cereus|sl	Group_IV(cereus_sensu_stricto)	clade4	0/3()	0/4()	3/3(nheA;nheB;nheC)	4/4(hblA;hblB;hblC;hblD)	1/1(cytK-2)	1/1(sph)	0/5()	0/3()	1/9(bpsE)	0()	B. cereus s.s.	Yes	No
Bacillus_cereus_GCF_002559205_1_ASM255920v1_genomic	GCF_002559205.1	g__Bacillus (UID902)	121233	99.18	1.09	0	B_cereus_ATCC_14579_TYPE_STRAIN.fna (96.9064)	cereus s.s.(98.7102)	No subspecies	frankland(98.7102)	137[No clonal complex](7/7)	rpoB|AT0154|H80546|Bacillus|cereus|sl	Group_IV(cereus_sensu_stricto)	clade4	0/3()	0/4()	3/3(nheA;nheB;nheC)	4/4(hblA;hblB;hblC;hblD)	1/1(cytK-2)	1/1(sph)	0/5()	0/3()	1/9(bpsE)	0()	B. cereus s.s.	Yes	No
Bacillus_cereus_GCF_002559665_1_ASM255966v1_genomic	GCF_002559665.1	o__Bacillales (UID828)	119614	99.43	0.65	0	B_pseudomycoides_DSM_12442_TYPE_STRAIN.fna (91.3478)	UnknownSpecies15(100.0)	No subspecies	pseudomycoides*(91.2391)	Unknown(unknown ST)	(No rpoB allele matches with 100% identity and 100% coverage)	Group_bingmayongensis*	(panC Not Detected)	0/3()	0/4()	3/3(nheA;nheB;nheC)	3/4(hblA;hblC;hblD)	0/1()	0/1()	0/5()	0/3()	1/9(bpsE)	0()	B. UnknownSpecies15	No	No
Bacillus_cereus_GCF_002560115_1_ASM256011v1_genomic	GCF_002560115.1	g__Bacillus (UID902)	238786	99.23	0.51	0	B_cereus_ATCC_14579_TYPE_STRAIN.fna (97.0634)	cereus s.s.(99.2119)	No subspecies	frankland(99.2119)	506[No clonal complex](7/7)	rpoB|AT0154|H80546|Bacillus|cereus|sl	Group_IV(cereus_sensu_stricto)	clade4	0/3()	0/4()	3/3(nheA;nheB;nheC)	4/4(hblA;hblB;hblC;hblD)	1/1(cytK-2)	1/1(sph)	0/5()	0/3()	2/9(bpsE;bpsH)	0()	B. cereus s.s.	Yes	No
Bacillus_cereus_GCF_002559215_1_ASM255921v1_genomic	GCF_002559215.1	g__Bacillus (UID901)	136394	97.36	0.41	25	B_luti_TD41_TYPE_STRAIN.fna (93.9293)	luti(100.0)	No subspecies	luti*(93.5642)	514[No clonal complex](5/7)	(No rpoB allele matches with 100% identity and 100% coverage)	Group_II(mosaicus/luti)*	clade5	0/3()	0/4()	3/3(nheA;nheB;nheC)	4/4(hblA;hblB;hblC;hblD)	0/1()	0/1()	0/5()	0/3()	1/9(bpsE)	0()	B. luti	No	No
Bacillus_cereus_GCF_002559685_1_ASM255968v1_genomic	GCF_002559685.1	g__Bacillus (UID902)	171269	99.23	0.69	0	B_cereus_ATCC_14579_TYPE_STRAIN.fna (96.9972)	cereus s.s.(99.0676)	No subspecies	frankland(99.0676)	Unknown(unknown ST)	rpoB|AT0154|H80546|Bacillus|cereus|sl	Group_IV(cereus_sensu_stricto)	clade4	0/3()	0/4()	3/3(nheA;nheB;nheC)	4/4(hblA;hblB;hblC;hblD)	1/1(cytK-2)	1/1(sph)	0/5()	0/3()	1/9(bpsE)	0()	B. cereus s.s.	Yes	No
Bacillus_cereus_GCF_002560145_1_ASM256014v1_genomic	GCF_002560145.1	g__Bacillus (UID901)	194129	99.34	0.54	0	B_tropicus_N24_TYPE_STRAIN.fna (94.7166)	mosaicus(94.0745)	No subspecies	UnknownSubspecies4(97.3672)	Unknown(unknown ST)	(No rpoB allele matches with 100% identity and 100% coverage)	Group_II(mosaicus/luti)	clade2	0/3()	0/4()	3/3(nheA;nheB;nheC)	4/4(hblA;hblB;hblC;hblD)	0/1()	1/1(sph)	0/5()	0/3()	1/9(bpsE)	0()	B. mosaicus	Yes	No
Bacillus_cereus_GCF_002559225_1_ASM255922v1_genomic	GCF_002559225.1	g__Bacillus (UID902)	209729	99.23	0.31	0	B_cereus_ATCC_14579_TYPE_STRAIN.fna (97.0409)	cereus s.s.(99.1949)	No subspecies	frankland(99.1949)	506[No clonal complex](7/7)	rpoB|AT0154|H80546|Bacillus|cereus|sl	Group_IV(cereus_sensu_stricto)	clade4	0/3()	0/4()	3/3(nheA;nheB;nheC)	4/4(hblA;hblB;hblC;hblD)	1/1(cytK-2)	1/1(sph)	0/5()	0/3()	2/9(bpsE;bpsH)	0()	B. cereus s.s.	Yes	No
Bacillus_cereus_GCF_002559715_1_ASM255971v1_genomic	GCF_002559715.1	g__Bacillus (UID902)	272839	99.23	0.39	0	B_cereus_ATCC_14579_TYPE_STRAIN.fna (97.1144)	cereus s.s.(99.0209)	No subspecies	frankland(99.0209)	Unknown(unknown ST)	rpoB|AT0154|H80546|Bacillus|cereus|sl	Group_IV(cereus_sensu_stricto)	clade4	0/3()	0/4()	3/3(nheA;nheB;nheC)	4/4(hblA;hblB;hblC;hblD)	1/1(cytK-2)	1/1(sph)	0/5()	0/3()	2/9(bpsE;bpsH)	0()	B. cereus s.s.	Yes	No
Bacillus_cereus_GCF_002560175_1_ASM256017v1_genomic	GCF_002560175.1	g__Bacillus (UID902)	179843	99.23	0	0	B_cereus_ATCC_14579_TYPE_STRAIN.fna (97.0278)	cereus s.s.(99.0915)	No subspecies	frankland(99.0915)	Unknown(unknown ST)	rpoB|AT0154|H80546|Bacillus|cereus|sl	Group_IV(cereus_sensu_stricto)	clade4	0/3()	0/4()	3/3(nheA;nheB;nheC)	4/4(hblA;hblB;hblC;hblD)	1/1(cytK-2)	1/1(sph)	0/5()	0/3()	2/9(bpsE;bpsH)	0()	B. cereus s.s.	Yes	No
Bacillus_cereus_GCF_002559275_1_ASM255927v1_genomic	GCF_002559275.1	g__Bacillus (UID902)	508013	99.18	0	0	B_cereus_ATCC_14579_TYPE_STRAIN.fna (97.0975)	cereus s.s.(98.4705)	No subspecies	frankland(98.4705)	138[ST-18 complex](7/7)	rpoB|AT0424|M80139|Bacillus|cereus|sl	Group_IV(cereus_sensu_stricto)	clade4	0/3()	0/4()	3/3(nheA;nheB;nheC)	4/4(hblA;hblB;hblC;hblD)	1/1(cytK-2)	1/1(sph)	0/5()	0/3()	2/9(bpsE;bpsH)	0()	B. cereus s.s.	Yes	No
Bacillus_cereus_GCF_002559735_1_ASM255973v1_genomic	GCF_002559735.1	g__Bacillus (UID902)	164381	99.18	0.68	33.33	B_cereus_ATCC_14579_TYPE_STRAIN.fna (96.9668)	cereus s.s.(98.9472)	No subspecies	frankland(98.9472)	Unknown(unknown ST)	rpoB|AT0154|H80546|Bacillus|cereus|sl	Group_IV(cereus_sensu_stricto)	clade4	0/3()	0/4()	3/3(nheA;nheB;nheC)	4/4(hblA;hblB;hblC;hblD)	1/1(cytK-2)	1/1(sph)	0/5()	0/3()	2/9(bpsE;bpsH)	0()	B. cereus s.s.	Yes	Yes
Bacillus_cereus_GCF_002560215_1_ASM256021v1_genomic	GCF_002560215.1	g__Bacillus (UID902)	332178	99.15	0	0	B_cereus_ATCC_14579_TYPE_STRAIN.fna (97.0521)	cereus s.s.(98.4958)	No subspecies	frankland(98.4958)	138[ST-18 complex](6/7)	rpoB|AT0424|M80139|Bacillus|cereus|sl	Group_IV(cereus_sensu_stricto)	clade4	0/3()	0/4()	3/3(nheA;nheB;nheC)	4/4(hblA;hblB;hblC;hblD)	1/1(cytK-2)	1/1(sph)	0/5()	0/3()	1/9(bpsE)	0()	B. cereus s.s.	Yes	No
Bacillus_cereus_GCF_002559355_1_ASM255935v1_genomic	GCF_002559355.1	g__Bacillus (UID902)	331863	99.18	0.39	0	B_cereus_ATCC_14579_TYPE_STRAIN.fna (96.9537)	cereus s.s.(98.4657)	No subspecies	frankland(98.4657)	18[ST-18 complex](7/7)	rpoB|AT0424|M80139|Bacillus|cereus|sl	Group_IV(cereus_sensu_stricto)	clade4	0/3()	0/4()	3/3(nheA;nheB;nheC)	4/4(hblA;hblB;hblC;hblD)	1/1(cytK-2)	1/1(sph)	0/5()	0/3()	1/9(bpsE)	0()	B. cereus s.s.	Yes	No
Bacillus_cereus_GCF_002559915_1_ASM255991v1_genomic	GCF_002559915.1	g__Bacillus (UID902)	197953	99.23	0.96	0	B_cereus_ATCC_14579_TYPE_STRAIN.fna (96.9731)	cereus s.s.(99.1305)	No subspecies	frankland(99.1305)	Unknown(unknown ST)	rpoB|AT0154|H80546|Bacillus|cereus|sl	Group_IV(cereus_sensu_stricto)	clade4	0/3()	0/4()	3/3(nheA;nheB;nheC)	4/4(hblA;hblB;hblC;hblD)	1/1(cytK-2)	1/1(sph)	0/5()	0/3()	1/9(bpsE)	0()	B. cereus s.s.	Yes	No
Bacillus_cereus_GCF_002560255_1_ASM256025v1_genomic	GCF_002560255.1	g__Bacillus (UID902)	174386	99.23	0.66	20	B_cereus_ATCC_14579_TYPE_STRAIN.fna (96.9508)	cereus s.s.(99.353)	No subspecies	frankland(99.353)	1961[No clonal complex](7/7)	rpoB|AT0154|H80546|Bacillus|cereus|sl	Group_IV(cereus_sensu_stricto)	clade4	0/3()	0/4()	3/3(nheA;nheB;nheC)	4/4(hblA;hblB;hblC;hblD)	1/1(cytK-2)	1/1(sph)	0/5()	0/3()	1/9(bpsE)	0()	B. cereus s.s.	Yes	No
Bacillus_cereus_GCF_002559365_1_ASM255936v1_genomic	GCF_002559365.1	g__Bacillus (UID902)	42916	99.23	0.49	0	B_cereus_ATCC_14579_TYPE_STRAIN.fna (96.9882)	cereus s.s.(98.9821)	No subspecies	frankland(98.9821)	1957[No clonal complex](7/7)	(No rpoB allele matches with 100% identity and 100% coverage)	Group_IV(cereus_sensu_stricto)	clade4	0/3()	0/4()	3/3(nheA;nheB;nheC)	4/4(hblA;hblB;hblC;hblD)	1/1(cytK-2)	1/1(sph)	0/5()	0/3()	2/9(bpsE;bpsH)	7(Cry32Ca1;Cry32Ea2;Cry32Wa1/Cry32Wa2;Cyt2Aa3;Cyt2Ba1/Cyt2Ba10/Cyt2Ba11/Cyt2Ba12/Cyt2Ba14/Cyt2Ba7/Cyt2Ba9;Cyt2Ba13;Cyt2Ba5/Cyt2Ba6)	B. cereus s.s. biovar Thuringiensis; B. Thuringiensis	No	No
Bacillus_cereus_GCF_002559805_1_ASM255980v1_genomic	GCF_002559805.1	g__Bacillus (UID901)	200614	99.26	1.46	0	B_tropicus_N24_TYPE_STRAIN.fna (94.6706)	mosaicus(94.0982)	No subspecies	UnknownSubspecies4(97.3608)	Unknown(unknown ST)	(No rpoB allele matches with 100% identity and 100% coverage)	Group_II(mosaicus/luti)	clade2	0/3()	0/4()	3/3(nheA;nheB;nheC)	4/4(hblA;hblB;hblC;hblD)	0/1()	1/1(sph)	0/5()	0/3()	1/9(bpsE)	0()	B. mosaicus	Yes	No
Bacillus_cereus_GCF_002560265_1_ASM256026v1_genomic	GCF_002560265.1	g__Bacillus (UID902)	179897	99.18	0.2	0	B_cereus_ATCC_14579_TYPE_STRAIN.fna (96.9771)	cereus s.s.(98.9074)	No subspecies	frankland(98.9074)	1216[No clonal complex](7/7)	rpoB|AT0154|H80546|Bacillus|cereus|sl	Group_IV(cereus_sensu_stricto)	clade4	0/3()	0/4()	3/3(nheA;nheB;nheC)	4/4(hblA;hblB;hblC;hblD)	1/1(cytK-2)	1/1(sph)	0/5()	0/3()	1/9(bpsE)	0()	B. cereus s.s.	Yes	No
Bacillus_cereus_GCF_002559425_1_ASM255942v1_genomic	GCF_002559425.1	g__Bacillus (UID902)	197350	99.23	0.71	0	B_cereus_ATCC_14579_TYPE_STRAIN.fna (96.9789)	cereus s.s.(99.4305)	No subspecies	frankland(99.4305)	Unknown(unknown ST)	rpoB|AT0154|H80546|Bacillus|cereus|sl	Group_IV(cereus_sensu_stricto)	clade4	0/3()	0/4()	3/3(nheA;nheB;nheC)	4/4(hblA;hblB;hblC;hblD)	1/1(cytK-2)	1/1(sph)	0/5()	0/3()	1/9(bpsE)	0()	B. cereus s.s.	Yes	No
Bacillus_cereus_GCF_002559435_1_ASM255943v1_genomic	GCF_002559435.1	g__Bacillus (UID902)	177217	99.18	0.51	0	B_cereus_ATCC_14579_TYPE_STRAIN.fna (96.9054)	cereus s.s.(99.4165)	No subspecies	frankland(99.4165)	1576[No clonal complex](7/7)	rpoB|AT0154|H80546|Bacillus|cereus|sl	Group_IV(cereus_sensu_stricto)	clade4	0/3()	0/4()	3/3(nheA;nheB;nheC)	4/4(hblA;hblB;hblC;hblD)	1/1(cytK-2)	1/1(sph)	0/5()	0/3()	2/9(bpsE;bpsH)	0()	B. cereus s.s.	Yes	No
Bacillus_cereus_GCF_002559935_1_ASM255993v1_genomic	GCF_002559935.1	g__Bacillus (UID901)	563493	99.34	0	0	B_wiedmannii_FSL_W8-0169_TYPE_STRAIN.fna (95.9408)	mosaicus(93.0759)	No subspecies	wiedmannii(96.1746)	1658[No clonal complex](3/7)	(No rpoB allele matches with 100% identity and 100% coverage)	Group_II(mosaicus/luti)	clade2	0/3()	0/4()	3/3(nheA;nheB;nheC)	2/4(hblC;hblD)	0/1()	1/1(sph)	0/5()	0/3()	2/9(bpsE;bpsH)	0()	B. mosaicus	Yes	No
Bacillus_cereus_GCF_002561565_1_ASM256156v1_genomic	GCF_002561565.1	g__Bacillus (UID901)	325404	99.34	0	0	B_wiedmannii_FSL_W8-0169_TYPE_STRAIN.fna (95.9497)	mosaicus(92.9341)	No subspecies	wiedmannii(96.1745)	1658[No clonal complex](2/7)	(No rpoB allele matches with 100% identity and 100% coverage)	Group_II(mosaicus/luti)	clade2	0/3()	0/4()	3/3(nheA;nheB;nheC)	2/4(hblC;hblD)	0/1()	1/1(sph)	0/5()	0/3()	2/9(bpsE;bpsH)	0()	B. mosaicus	Yes	No
Bacillus_cereus_GCF_002562115_1_ASM256211v1_genomic	GCF_002562115.1	g__Bacillus (UID901)	201479	96.7	0.81	0	B_luti_TD41_TYPE_STRAIN.fna (91.4613)	UnknownSpecies14(99.5198)	No subspecies	toyonensis*(91.3868)	Unknown(unknown ST)	(No rpoB allele matches with 100% identity and 100% coverage)	Group_VI(mycoides/paramycoides)*	clade5	0/3()	0/4()	3/3(nheA;nheB;nheC)	4/4(hblA;hblB;hblC;hblD)	0/1()	0/1()	0/5()	0/3()	1/9(bpsE)	0()	B. UnknownSpecies14	No	No
Bacillus_cereus_GCF_002560325_1_ASM256032v1_genomic	GCF_002560325.1	g__Bacillus (UID901)	325203	99.34	0	0	B_wiedmannii_FSL_W8-0169_TYPE_STRAIN.fna (95.9548)	mosaicus(93.0691)	No subspecies	wiedmannii(96.1939)	1658[No clonal complex](3/7)	(No rpoB allele matches with 100% identity and 100% coverage)	Group_II(mosaicus/luti)	clade2	0/3()	0/4()	3/3(nheA;nheB;nheC)	2/4(hblC;hblD)	0/1()	1/1(sph)	0/5()	0/3()	2/9(bpsE;bpsH)	0()	B. mosaicus	Yes	Yes
Bacillus_cereus_GCF_002561385_1_ASM256138v1_genomic	GCF_002561385.1	g__Bacillus (UID902)	164883	99.07	0.15	0	B_cereus_ATCC_14579_TYPE_STRAIN.fna (97.0681)	cereus s.s.(98.4977)	No subspecies	frankland(98.4977)	18[ST-18 complex](7/7)	rpoB|AT0154|H80546|Bacillus|cereus|sl	Group_IV(cereus_sensu_stricto)	clade4	0/3()	0/4()	3/3(nheA;nheB;nheC)	4/4(hblA;hblB;hblC;hblD)	1/1(cytK-2)	1/1(sph)	0/5()	0/3()	2/9(bpsE;bpsH)	0()	B. cereus s.s.	Yes	Yes
Bacillus_cereus_GCF_002561985_1_ASM256198v1_genomic	GCF_002561985.1	g__Bacillus (UID901)	155220	99.34	0.11	25	B_tropicus_N24_TYPE_STRAIN.fna (94.6432)	mosaicus(94.0929)	No subspecies	UnknownSubspecies4*(97.2825)	Unknown(unknown ST)	(No rpoB allele matches with 100% identity and 100% coverage)	Group_II(mosaicus/luti)	clade2	0/3()	0/4()	3/3(nheA;nheB;nheC)	4/4(hblA;hblB;hblC;hblD)	0/1()	1/1(sph)	0/5()	0/3()	1/9(bpsE)	0()	B. mosaicus	Yes	No
Bacillus_cereus_GCF_002560375_1_ASM256037v1_genomic	GCF_002560375.1	g__Bacillus (UID901)	100880	97.73	0.84	0	B_paramycoides_NH24A2_TYPE_STRAIN.fna (97.6748)	paramycoides(98.0248)	No subspecies	paramycoides(98.0248)	Unknown(unknown ST)	(No rpoB allele matches with 100% identity and 100% coverage)	Group_VI(mycoides/paramycoides)	clade6	0/3()	0/4()	3/3(nheA;nheB;nheC)	4/4(hblA;hblB;hblC;hblD)	0/1()	1/1(sph)	0/5()	0/3()	1/9(bpsE)	0()	B. paramycoides	Yes	Yes
Bacillus_cereus_GCF_002561035_1_ASM256103v1_genomic	GCF_002561035.1	g__Bacillus (UID902)	199833	99.23	0.39	0	B_cereus_ATCC_14579_TYPE_STRAIN.fna (97.0274)	cereus s.s.(98.9981)	No subspecies	frankland(98.9981)	Unknown(unknown ST)	rpoB|AT0154|H80546|Bacillus|cereus|sl	Group_IV(cereus_sensu_stricto)	clade4	0/3()	0/4()	3/3(nheA;nheB;nheC)	4/4(hblA;hblB;hblC;hblD)	1/1(cytK-2)	1/1(sph)	0/5()	0/3()	1/9(bpsE)	0()	B. cereus s.s.	Yes	No
Bacillus_cereus_GCF_002561655_1_ASM256165v1_genomic	GCF_002561655.1	g__Bacillus (UID902)	138779	99.18	1.42	11.11	B_cereus_ATCC_14579_TYPE_STRAIN.fna (97.0671)	cereus s.s.(99.565)	No subspecies	frankland(99.565)	Unknown(unknown ST)	rpoB|AT0154|H80546|Bacillus|cereus|sl	Group_IV(cereus_sensu_stricto)	clade4	0/3()	0/4()	3/3(nheA;nheB;nheC)	4/4(hblA;hblB;hblC;hblD)	1/1(cytK-2)	1/1(sph)	0/5()	0/3()	2/9(bpsE;bpsH)	0()	B. cereus s.s.	Yes	No
Bacillus_cereus_GCF_002560385_1_ASM256038v1_genomic	GCF_002560385.1	g__Bacillus (UID902)	197415	98.87	0.08	0	B_cereus_ATCC_14579_TYPE_STRAIN.fna (97.0064)	cereus s.s.(98.9007)	No subspecies	frankland(98.9007)	Unknown(unknown ST)	rpoB|AT0154|H80546|Bacillus|cereus|sl	Group_IV(cereus_sensu_stricto)	clade4	0/3()	0/4()	3/3(nheA;nheB;nheC)	4/4(hblA;hblB;hblC;hblD)	1/1(cytK-2)	1/1(sph)	0/5()	0/3()	2/9(bpsE;bpsH)	0()	B. cereus s.s.	Yes	Yes
Bacillus_cereus_GCF_002561095_1_ASM256109v1_genomic	GCF_002561095.1	g__Bacillus (UID902)	245432	99.18	0.66	20	B_cereus_ATCC_14579_TYPE_STRAIN.fna (96.9631)	cereus s.s.(99.4059)	No subspecies	frankland(99.4059)	1576[No clonal complex](7/7)	rpoB|AT0154|H80546|Bacillus|cereus|sl	Group_IV(cereus_sensu_stricto)	clade4	0/3()	0/4()	3/3(nheA;nheB;nheC)	4/4(hblA;hblB;hblC;hblD)	1/1(cytK-2)	1/1(sph)	0/5()	0/3()	2/9(bpsE;bpsH)	0()	B. cereus s.s.	Yes	No
Bacillus_cereus_GCF_002561715_1_ASM256171v1_genomic	GCF_002561715.1	g__Bacillus (UID902)	37381	99.23	0.41	0	B_cereus_ATCC_14579_TYPE_STRAIN.fna (97.0682)	cereus s.s.(99.0077)	No subspecies	frankland(99.0077)	1957[No clonal complex](7/7)	(No rpoB allele matches with 100% identity and 100% coverage)	Group_IV(cereus_sensu_stricto)	clade4	0/3()	0/4()	3/3(nheA;nheB;nheC)	4/4(hblA;hblB;hblC;hblD)	1/1(cytK-2)	1/1(sph)	0/5()	0/3()	2/9(bpsE;bpsH)	7(Cry32Ca1;Cry32Ea2;Cry32Wa1/Cry32Wa2;Cyt2Aa3;Cyt2Ba1/Cyt2Ba10/Cyt2Ba11/Cyt2Ba12/Cyt2Ba14/Cyt2Ba7/Cyt2Ba9;Cyt2Ba13;Cyt2Ba5/Cyt2Ba6)	B. cereus s.s. biovar Thuringiensis; B. Thuringiensis	No	No
Bacillus_cereus_GCF_002560395_1_ASM256039v1_genomic	GCF_002560395.1	g__Bacillus (UID902)	340039	99.23	0.31	0	B_cereus_ATCC_14579_TYPE_STRAIN.fna (97.0413)	cereus s.s.(99.1713)	No subspecies	frankland(99.1713)	506[No clonal complex](7/7)	rpoB|AT0154|H80546|Bacillus|cereus|sl	Group_IV(cereus_sensu_stricto)	clade4	0/3()	0/4()	3/3(nheA;nheB;nheC)	4/4(hblA;hblB;hblC;hblD)	1/1(cytK-2)	1/1(sph)	0/5()	0/3()	2/9(bpsE;bpsH)	0()	B. cereus s.s.	Yes	No
Bacillus_cereus_GCF_002561115_1_ASM256111v1_genomic	GCF_002561115.1	g__Bacillus (UID902)	203570	99.23	0.35	25	B_cereus_ATCC_14579_TYPE_STRAIN.fna (96.9854)	cereus s.s.(99.1902)	No subspecies	frankland(99.1902)	Unknown(unknown ST)	rpoB|AT0154|H80546|Bacillus|cereus|sl	Group_IV(cereus_sensu_stricto)	clade4	0/3()	0/4()	3/3(nheA;nheB;nheC)	4/4(hblA;hblB;hblC;hblD)	1/1(cytK-2)	1/1(sph)	0/5()	0/3()	2/9(bpsE;bpsH)	0()	B. cereus s.s.	Yes	No
Bacillus_cereus_GCF_002561725_1_ASM256172v1_genomic	GCF_002561725.1	g__Bacillus (UID902)	39419	99.12	1.05	12.5	B_cereus_ATCC_14579_TYPE_STRAIN.fna (96.9849)	cereus s.s.(98.4604)	No subspecies	frankland(98.4604)	18[ST-18 complex](7/7)	rpoB|AT0424|M80139|Bacillus|cereus|sl	Group_IV(cereus_sensu_stricto)	clade4	0/3()	0/4()	3/3(nheA;nheB;nheC)	4/4(hblA;hblB;hblC;hblD)	1/1(cytK-2)	1/1(sph)	0/5()	0/3()	1/9(bpsE)	0()	B. cereus s.s.	No	No
Bacillus_cereus_GCF_002560415_1_ASM256041v1_genomic	GCF_002560415.1	g__Bacillus (UID902)	42233	99.23	0.49	0	B_cereus_ATCC_14579_TYPE_STRAIN.fna (96.9692)	cereus s.s.(98.9776)	No subspecies	frankland(98.9776)	1957[No clonal complex](7/7)	(No rpoB allele matches with 100% identity and 100% coverage)	Group_IV(cereus_sensu_stricto)	clade4	0/3()	0/4()	3/3(nheA;nheB;nheC)	4/4(hblA;hblB;hblC;hblD)	1/1(cytK-2)	1/1(sph)	0/5()	0/3()	2/9(bpsE;bpsH)	8(Cry32Ca1;Cry32Ea2;Cry32Wa1/Cry32Wa2;Cry41Ca1;Cyt2Aa3;Cyt2Ba10/Cyt2Ba11/Cyt2Ba12/Cyt2Ba14/Cyt2Ba7/Cyt2Ba9;Cyt2Ba13;Cyt2Ba5/Cyt2Ba6)	B. cereus s.s. biovar Thuringiensis; B. Thuringiensis	No	No
Bacillus_cereus_GCF_002561135_1_ASM256113v1_genomic	GCF_002561135.1	g__Bacillus (UID902)	110917	99.18	0.74	25	B_cereus_ATCC_14579_TYPE_STRAIN.fna (96.9361)	cereus s.s.(98.9256)	No subspecies	frankland(98.9256)	Unknown(unknown ST)	rpoB|AT0154|H80546|Bacillus|cereus|sl	Group_IV(cereus_sensu_stricto)	clade4	0/3()	0/4()	3/3(nheA;nheB;nheC)	4/4(hblA;hblB;hblC;hblD)	1/1(cytK-2)	1/1(sph)	0/5()	0/3()	2/9(bpsE;bpsH)	0()	B. cereus s.s.	Yes	No
Bacillus_cereus_GCF_002561745_1_ASM256174v1_genomic	GCF_002561745.1	g__Bacillus (UID902)	238229	99.18	0.31	100	B_cereus_ATCC_14579_TYPE_STRAIN.fna (96.9884)	cereus s.s.(99.1384)	No subspecies	frankland(99.1384)	168[No clonal complex](7/7)	rpoB|AT0154|H80546|Bacillus|cereus|sl	Group_IV(cereus_sensu_stricto)	clade4	0/3()	0/4()	3/3(nheA;nheB;nheC)	4/4(hblA;hblB;hblC;hblD)	1/1(cytK-2)	1/1(sph)	2/5(capB;capC)	0/3()	2/9(bpsE;bpsH)	0()	B. cereus s.s.	Yes	No
Bacillus_cereus_GCF_002560475_1_ASM256047v1_genomic	GCF_002560475.1	g__Bacillus (UID901)	99849	99.34	0.02	0	B_tropicus_N24_TYPE_STRAIN.fna (94.6918)	mosaicus(94.0826)	No subspecies	UnknownSubspecies4*(97.2749)	Unknown(unknown ST)	(No rpoB allele matches with 100% identity and 100% coverage)	Group_II(mosaicus/luti)	clade2	0/3()	0/4()	3/3(nheA;nheB;nheC)	4/4(hblA;hblB;hblC;hblD)	0/1()	1/1(sph)	0/5()	0/3()	1/9(bpsE)	0()	B. mosaicus	No	No
Bacillus_cereus_GCF_002561205_1_ASM256120v1_genomic	GCF_002561205.1	g__Bacillus (UID902)	188341	99.18	0	0	B_cereus_ATCC_14579_TYPE_STRAIN.fna (97.1036)	cereus s.s.(98.905)	No subspecies	frankland(98.905)	Unknown(unknown ST)	(No rpoB allele matches with 100% identity and 100% coverage)	Group_IV(cereus_sensu_stricto)	clade4	0/3()	0/4()	3/3(nheA;nheB;nheC)	4/4(hblA;hblB;hblC;hblD)	1/1(cytK-2)	1/1(sph)	0/5()	0/3()	2/9(bpsE;bpsH)	0()	B. cereus s.s.	Yes	No
Bacillus_cereus_GCF_002561805_1_ASM256180v1_genomic	GCF_002561805.1	g__Bacillus (UID902)	200463	98.87	0.2	0	B_cereus_ATCC_14579_TYPE_STRAIN.fna (97.0503)	cereus s.s.(99.6629)	No subspecies	frankland(99.6629)	Unknown(unknown ST)	rpoB|AT0154|H80546|Bacillus|cereus|sl	Group_IV(cereus_sensu_stricto)	clade4	0/3()	0/4()	3/3(nheA;nheB;nheC)	4/4(hblA;hblB;hblC;hblD)	1/1(cytK-2)	1/1(sph)	0/5()	0/3()	2/9(bpsE;bpsH)	0()	B. cereus s.s.	Yes	No
Bacillus_cereus_GCF_002560525_1_ASM256052v1_genomic	GCF_002560525.1	g__Bacillus (UID902)	109072	99.18	0.72	0	B_cereus_ATCC_14579_TYPE_STRAIN.fna (96.9693)	cereus s.s.(98.7124)	No subspecies	frankland(98.7124)	1990[No clonal complex](7/7)	rpoB|AT0154|H80546|Bacillus|cereus|sl	Group_IV(cereus_sensu_stricto)	clade4	0/3()	0/4()	3/3(nheA;nheB;nheC)	4/4(hblA;hblB;hblC;hblD)	1/1(cytK-2)	1/1(sph)	0/5()	0/3()	1/9(bpsE)	0()	B. cereus s.s.	Yes	No
Bacillus_cereus_GCF_002561235_1_ASM256123v1_genomic	GCF_002561235.1	g__Bacillus (UID901)	270009	99.01	0.71	0	B_nitratireducens_4049_TYPE_STRAIN.fna (97.4016)	mycoides(97.4104)	No subspecies	nitratireducens(97.4776)	Unknown(unknown ST)	(No rpoB allele matches with 100% identity and 100% coverage)	Group_VIII(mycoides)	clade2	0/3()	0/4()	3/3(nheA;nheB;nheC)	4/4(hblA;hblB;hblC;hblD)	0/1()	1/1(sph)	0/5()	0/3()	1/9(bpsE)	0()	B. mycoides	Yes	No
Bacillus_cereus_GCF_002561885_1_ASM256188v1_genomic	GCF_002561885.1	g__Bacillus (UID902)	59858	99.23	0.77	14.29	B_cereus_ATCC_14579_TYPE_STRAIN.fna (96.9668)	cereus s.s.(99.4174)	No subspecies	frankland(99.4174)	1954[No clonal complex](7/7)	rpoB|AT0154|H80546|Bacillus|cereus|sl	Group_IV(cereus_sensu_stricto)	clade4	0/3()	0/4()	3/3(nheA;nheB;nheC)	4/4(hblA;hblB;hblC;hblD)	1/1(cytK-2)	1/1(sph)	0/5()	0/3()	1/9(bpsE)	0()	B. cereus s.s.	No	No
Bacillus_cereus_GCF_002560615_1_ASM256061v1_genomic	GCF_002560615.1	g__Bacillus (UID901)	140450	98.68	0.65	0	B_mobilis_0711P9-1_TYPE_STRAIN.fna (94.4362)	mosaicus(92.815)	No subspecies	UnknownSubspecies13*(99.0596)	Unknown(unknown ST)	rpoB|AT0410|K60272|Bacillus|cereus|sl	Group_II(mosaicus/luti)	clade2	0/3()	0/4()	3/3(nheA;nheB;nheC)	0/4()	0/1()	1/1(sph)	0/5()	0/3()	2/9(bpsE;bpsH)	3(Cry32Ya1;Cry78Aa1;Vip4Aa1)	B. mosaicus biovar Thuringiensis; B. Thuringiensis	Yes	No
Bacillus_cereus_GCF_002561255_1_ASM256125v1_genomic	GCF_002561255.1	g__Bacillus (UID902)	216560	99.18	0.46	33.33	B_cereus_ATCC_14579_TYPE_STRAIN.fna (97.0437)	cereus s.s.(99.08)	No subspecies	frankland(99.08)	1963[No clonal complex](7/7)	rpoB|AT0154|H80546|Bacillus|cereus|sl	Group_IV(cereus_sensu_stricto)	clade4	0/3()	0/4()	3/3(nheA;nheB;nheC)	4/4(hblA;hblB;hblC;hblD)	1/1(cytK-2)	1/1(sph)	0/5()	0/3()	2/9(bpsE;bpsH)	0()	B. cereus s.s.	Yes	No
Bacillus_cereus_GCF_002561915_1_ASM256191v1_genomic	GCF_002561915.1	g__Bacillus (UID901)	159910	99.01	0.67	0	B_nitratireducens_4049_TYPE_STRAIN.fna (97.3139)	mycoides(97.1794)	No subspecies	nitratireducens(97.3193)	Unknown(unknown ST)	(No rpoB allele matches with 100% identity and 100% coverage)	Group_VIII(mycoides)	clade2	0/3()	0/4()	3/3(nheA;nheB;nheC)	4/4(hblA;hblB;hblC;hblD)	0/1()	1/1(sph)	0/5()	0/3()	1/9(bpsE)	0()	B. mycoides	Yes	No
Bacillus_cereus_GCF_002560715_1_ASM256071v1_genomic	GCF_002560715.1	g__Bacillus (UID902)	116846	99.18	0.31	100	B_cereus_ATCC_14579_TYPE_STRAIN.fna (96.9984)	cereus s.s.(99.0826)	No subspecies	frankland(99.0826)	168[No clonal complex](7/7)	rpoB|AT0154|H80546|Bacillus|cereus|sl	Group_IV(cereus_sensu_stricto)	clade4	0/3()	0/4()	3/3(nheA;nheB;nheC)	4/4(hblA;hblB;hblC;hblD)	1/1(cytK-2)	1/1(sph)	2/5(capB;capC)	0/3()	2/9(bpsE;bpsH)	0()	B. cereus s.s.	Yes	No
Bacillus_cereus_GCF_002561265_1_ASM256126v1_genomic	GCF_002561265.1	g__Bacillus (UID901)	129341	98.99	0.59	0	B_proteolyticus_TD42_TYPE_STRAIN.fna (95.0349)	mycoides(94.3956)	No subspecies	UnknownSubspecies14*(99.8821)	610[No clonal complex](7/7)	(No rpoB allele matches with 100% identity and 100% coverage)	Group_VIII(mycoides)	clade3	0/3()	0/4()	3/3(nheA;nheB;nheC)	4/4(hblA;hblB;hblC;hblD)	0/1()	1/1(sph)	0/5()	0/3()	1/9(bpsE)	1(Cry70Bb1)	B. mycoides biovar Thuringiensis; B. Thuringiensis	Yes	No
Bacillus_cereus_GCF_002561925_1_ASM256192v1_genomic	GCF_002561925.1	g__Bacillus (UID902)	123914	98.56	0.16	25	B_cereus_ATCC_14579_TYPE_STRAIN.fna (96.9343)	cereus s.s.(99.0561)	No subspecies	frankland(99.0561)	118[No clonal complex](7/7)	rpoB|AT0154|H80546|Bacillus|cereus|sl	Group_IV(cereus_sensu_stricto)	clade4	0/3()	0/4()	3/3(nheA;nheB;nheC)	4/4(hblA;hblB;hblC;hblD)	1/1(cytK-2)	1/1(sph)	2/5(capB;capC)	0/3()	2/9(bpsE;bpsH)	1(Vip1Aa3)	B. cereus s.s. biovar Thuringiensis; B. Thuringiensis	Yes	No
Bacillus_cereus_GCF_002560735_1_ASM256073v1_genomic	GCF_002560735.1	g__Bacillus (UID901)	158739	99.34	0.45	0	B_mobilis_0711P9-1_TYPE_STRAIN.fna (96.9404)	mosaicus(92.8156)	No subspecies	mobilis(100.0)	2061[No clonal complex](6/7)	rpoB|AT0194|R70285|Bacillus|cereus|sl	Group_II(mosaicus/luti)	clade3	0/3()	0/4()	3/3(nheA;nheB;nheC)	3/4(hblA;hblC;hblD)	0/1()	1/1(sph)	0/5()	0/3()	2/9(bpsE;bpsH)	0()	B. mosaicus	Yes	Yes
Bacillus_cereus_GCF_002561295_1_ASM256129v1_genomic	GCF_002561295.1	o__Bacillales (UID828)	151675	99.43	0.57	0	B_bingmayongensis_FJAT-13831_TYPE_STRAIN.fna (88.7664)	UnknownSpecies13(99.8059)	No subspecies	bingmayongensis*(88.7597)	Unknown(unknown ST)	(No rpoB allele matches with 100% identity and 100% coverage)	Group_bingmayongensis*	(panC Not Detected)	0/3()	0/4()	0/3()	0/4()	0/1()	0/1()	0/5()	0/3()	1/9(bpsE)	0()	B. UnknownSpecies13	No	No
Bacillus_cereus_GCF_002561945_1_ASM256194v1_genomic	GCF_002561945.1	g__Bacillus (UID902)	161943	99.33	1.02	0	B_cereus_ATCC_14579_TYPE_STRAIN.fna (96.8899)	cereus s.s.(99.4255)	No subspecies	frankland(99.4255)	1576[No clonal complex](7/7)	rpoB|AT0154|H80546|Bacillus|cereus|sl	Group_IV(cereus_sensu_stricto)	clade4	0/3()	0/4()	3/3(nheA;nheB;nheC)	4/4(hblA;hblB;hblC;hblD)	1/1(cytK-2)	1/1(sph)	0/5()	0/3()	2/9(bpsE;bpsH)	0()	B. cereus s.s.	Yes	No
Bacillus_cereus_GCF_002560775_1_ASM256077v1_genomic	GCF_002560775.1	g__Bacillus (UID901)	270102	99.01	0.67	0	B_nitratireducens_4049_TYPE_STRAIN.fna (97.335)	mycoides(97.3848)	No subspecies	nitratireducens(97.4588)	Unknown(unknown ST)	(No rpoB allele matches with 100% identity and 100% coverage)	Group_VIII(mycoides)	clade2	0/3()	0/4()	3/3(nheA;nheB;nheC)	4/4(hblA;hblB;hblC;hblD)	0/1()	1/1(sph)	0/5()	0/3()	1/9(bpsE)	0()	B. mycoides	Yes	No
Bacillus_cereus_GCF_002561355_1_ASM256135v1_genomic	GCF_002561355.1	g__Bacillus (UID902)	40120	99.23	0.49	0	B_cereus_ATCC_14579_TYPE_STRAIN.fna (97.0499)	cereus s.s.(99.0297)	No subspecies	frankland(99.0297)	1957[No clonal complex](7/7)	(No rpoB allele matches with 100% identity and 100% coverage)	Group_IV(cereus_sensu_stricto)	clade4	0/3()	0/4()	3/3(nheA;nheB;nheC)	4/4(hblA;hblB;hblC;hblD)	1/1(cytK-2)	1/1(sph)	0/5()	0/3()	2/9(bpsE;bpsH)	8(Cry32Ca1;Cry32Ea2;Cry32Wa1/Cry32Wa2;Cry41Ca1;Cyt2Aa3;Cyt2Ba1/Cyt2Ba10/Cyt2Ba11/Cyt2Ba12/Cyt2Ba14/Cyt2Ba7/Cyt2Ba9;Cyt2Ba13;Cyt2Ba5/Cyt2Ba6)	B. cereus s.s. biovar Thuringiensis; B. Thuringiensis	No	No
Bacillus_cereus_GCF_002561965_1_ASM256196v1_genomic	GCF_002561965.1	g__Bacillus (UID902)	297592	99.18	0.18	0	B_cereus_ATCC_14579_TYPE_STRAIN.fna (97.0452)	cereus s.s.(98.5566)	No subspecies	frankland(98.5566)	18[ST-18 complex](7/7)	rpoB|AT0154|H80546|Bacillus|cereus|sl	Group_IV(cereus_sensu_stricto)	clade4	0/3()	0/4()	3/3(nheA;nheB;nheC)	4/4(hblA;hblB;hblC;hblD)	1/1(cytK-2)	1/1(sph)	2/5(capB;capC)	0/3()	1/9(bpsE)	0()	B. cereus s.s.	Yes	No
Bacillus_cereus_GCF_002560795_1_ASM256079v1_genomic	GCF_002560795.1	g__Bacillus (UID901)	45525	99.01	0.6	0	B_nitratireducens_4049_TYPE_STRAIN.fna (97.3602)	mycoides(97.3202)	No subspecies	nitratireducens(97.3195)	Unknown(unknown ST)	(No rpoB allele matches with 100% identity and 100% coverage)	Group_VIII(mycoides)	clade2	0/3()	0/4()	3/3(nheA;nheB;nheC)	4/4(hblA;hblB;hblC;hblD)	0/1()	1/1(sph)	0/5()	0/3()	1/9(bpsE)	0()	B. mycoides	No	No
Bacillus_cereus_GCF_002561575_1_ASM256157v1_genomic	GCF_002561575.1	g__Bacillus (UID902)	257558	99.23	0.15	0	B_cereus_ATCC_14579_TYPE_STRAIN.fna (96.932)	cereus s.s.(98.8491)	No subspecies	frankland(98.8491)	Unknown(unknown ST)	rpoB|AT0154|H80546|Bacillus|cereus|sl	Group_IV(cereus_sensu_stricto)	clade4	0/3()	0/4()	3/3(nheA;nheB;nheC)	4/4(hblA;hblB;hblC;hblD)	1/1(cytK-2)	1/1(sph)	0/5()	0/3()	1/9(bpsE)	0()	B. cereus s.s.	Yes	Yes
Bacillus_cereus_GCF_002562015_1_ASM256201v1_genomic	GCF_002562015.1	g__Bacillus (UID902)	210995	99.23	0.66	20	B_cereus_ATCC_14579_TYPE_STRAIN.fna (96.9049)	cereus s.s.(99.109)	No subspecies	frankland(99.109)	1956[No clonal complex](7/7)	rpoB|AT0154|H80546|Bacillus|cereus|sl	Group_IV(cereus_sensu_stricto)	clade4	0/3()	0/4()	3/3(nheA;nheB;nheC)	4/4(hblA;hblB;hblC;hblD)	1/1(cytK-2)	1/1(sph)	0/5()	0/3()	2/9(bpsE;bpsH)	0()	B. cereus s.s.	Yes	No
Bacillus_cereus_GCF_002560915_1_ASM256091v1_genomic	GCF_002560915.1	g__Bacillus (UID902)	24885	99.18	0.93	33.33	B_cereus_ATCC_14579_TYPE_STRAIN.fna (97.0455)	cereus s.s.(98.7376)	No subspecies	frankland(98.7376)	1990[No clonal complex](7/7)	rpoB|AT0154|H80546|Bacillus|cereus|sl	Group_IV(cereus_sensu_stricto)	clade4	0/3()	0/4()	3/3(nheA;nheB;nheC)	4/4(hblA;hblB;hblC;hblD)	1/1(cytK-2)	1/1(sph)	2/5(capB;capC)	0/3()	1/9(bpsE)	0()	B. cereus s.s.	No	No
Bacillus_cereus_GCF_002561535_1_ASM256153v1_genomic	GCF_002561535.1	g__Bacillus (UID902)	54311	99.18	1.36	0	B_cereus_ATCC_14579_TYPE_STRAIN.fna (96.9948)	cereus s.s.(98.7545)	No subspecies	frankland(98.7545)	744[No clonal complex](7/7)	rpoB|AT0154|H80546|Bacillus|cereus|sl	Group_IV(cereus_sensu_stricto)	clade4	0/3()	0/4()	3/3(nheA;nheB;nheC)	4/4(hblA;hblB;hblC;hblD)	1/1(cytK-2)	1/1(sph)	0/5()	0/3()	1/9(bpsE)	0()	B. cereus s.s.	No	No
Bacillus_cereus_GCF_002562085_1_ASM256208v1_genomic	GCF_002562085.1	g__Bacillus (UID902)	88697	99.18	0.72	0	B_cereus_ATCC_14579_TYPE_STRAIN.fna (96.9681)	cereus s.s.(98.7165)	No subspecies	frankland(98.7165)	1990[No clonal complex](7/7)	rpoB|AT0154|H80546|Bacillus|cereus|sl	Group_IV(cereus_sensu_stricto)	clade4	0/3()	0/4()	3/3(nheA;nheB;nheC)	4/4(hblA;hblB;hblC;hblD)	1/1(cytK-2)	1/1(sph)	0/5()	0/3()	1/9(bpsE)	1(Vip2Ba2)	B. cereus s.s. biovar Thuringiensis; B. Thuringiensis	No	No
Bacillus_cereus_GCF_002560945_1_ASM256094v1_genomic	GCF_002560945.1	g__Bacillus (UID901)	63504	98.02	0.17	0	B_nitratireducens_4049_TYPE_STRAIN.fna (98.4104)	mycoides(99.1953)	No subspecies	nitratireducens(98.331)	Unknown(unknown ST)	(No rpoB allele matches with 100% identity and 100% coverage)	Group_VIII(mycoides)	clade3	0/3()	0/4()	3/3(nheA;nheB;nheC)	4/4(hblA;hblB;hblC;hblD)	0/1()	1/1(sph)	0/5()	0/3()	1/9(bpsE)	0()	B. mycoides	No	No
Bacillus_cereus_GCF_002560955_1_ASM256095v1_genomic	GCF_002560955.1	g__Bacillus (UID902)	205216	99.23	0	0	B_cereus_ATCC_14579_TYPE_STRAIN.fna (96.9179)	cereus s.s.(99.0202)	No subspecies	frankland(99.0202)	119[No clonal complex](7/7)	rpoB|AT0154|H80546|Bacillus|cereus|sl	Group_IV(cereus_sensu_stricto)	clade4	0/3()	0/4()	3/3(nheA;nheB;nheC)	4/4(hblA;hblB;hblC;hblD)	0/1()	1/1(sph)	2/5(capB;capC)	0/3()	2/9(bpsE;bpsH)	0()	B. cereus s.s.	Yes	No
Bacillus_cereus_GCF_002561635_1_ASM256163v1_genomic	GCF_002561635.1	g__Bacillus (UID902)	259951	99.23	0.46	0	B_cereus_ATCC_14579_TYPE_STRAIN.fna (97.0653)	cereus s.s.(99.0868)	No subspecies	frankland(99.0868)	Unknown(unknown ST)	rpoB|AT0154|H80546|Bacillus|cereus|sl	Group_IV(cereus_sensu_stricto)	clade4	0/3()	0/4()	3/3(nheA;nheB;nheC)	4/4(hblA;hblB;hblC;hblD)	1/1(cytK-2)	1/1(sph)	0/5()	0/3()	2/9(bpsE;bpsH)	0()	B. cereus s.s.	Yes	No
Bacillus_cereus_GCF_002562925_1_ASM256292v1_genomic	GCF_002562925.1	g__Bacillus (UID902)	206444	99.18	0.1	0	B_cereus_ATCC_14579_TYPE_STRAIN.fna (96.9371)	cereus s.s.(98.889)	No subspecies	frankland(98.889)	Unknown(unknown ST)	(No rpoB allele matches with 100% identity and 100% coverage)	Group_IV(cereus_sensu_stricto)	clade4	0/3()	0/4()	3/3(nheA;nheB;nheC)	4/4(hblA;hblB;hblC;hblD)	1/1(cytK-2)	1/1(sph)	0/5()	0/3()	2/9(bpsE;bpsH)	0()	B. cereus s.s.	Yes	No
Bacillus_cereus_GCF_002564555_1_ASM256455v1_genomic	GCF_002564555.1	g__Bacillus (UID901)	162248	97.03	0.33	0	B_luti_TD41_TYPE_STRAIN.fna (91.4923)	UnknownSpecies14(99.6427)	No subspecies	toyonensis*(91.3129)	705[No clonal complex](7/7)	(No rpoB allele matches with 100% identity and 100% coverage)	Group_VI(mycoides/paramycoides)*	clade5	0/3()	0/4()	3/3(nheA;nheB;nheC)	4/4(hblA;hblB;hblC;hblD)	0/1()	0/1()	0/5()	0/3()	1/9(bpsE)	0()	B. UnknownSpecies14	No	No
Bacillus_cereus_GCF_002562125_1_ASM256212v1_genomic	GCF_002562125.1	g__Bacillus (UID902)	271871	99.18	0.29	0	B_cereus_ATCC_14579_TYPE_STRAIN.fna (96.998)	cereus s.s.(98.9508)	No subspecies	frankland(98.9508)	118[No clonal complex](7/7)	rpoB|AT0154|H80546|Bacillus|cereus|sl	Group_IV(cereus_sensu_stricto)	clade4	0/3()	0/4()	3/3(nheA;nheB;nheC)	4/4(hblA;hblB;hblC;hblD)	1/1(cytK-2)	1/1(sph)	2/5(capB;capC)	0/3()	2/9(bpsE;bpsH)	0()	B. cereus s.s.	Yes	No
Bacillus_cereus_GCF_002562775_1_ASM256277v1_genomic	GCF_002562775.1	g__Bacillus (UID901)	71818	96.98	0.72	20	B_luti_TD41_TYPE_STRAIN.fna (91.4064)	UnknownSpecies14(97.1709)	No subspecies	toyonensis*(91.2635)	Unknown(unknown ST)	(No rpoB allele matches with 100% identity and 100% coverage)	Group_V(toyonensis)*	clade5	0/3()	0/4()	3/3(nheA;nheB;nheC)	0/4()	0/1()	0/1()	0/5()	0/3()	1/9(bpsE)	0()	B. UnknownSpecies14	No	No
Bacillus_cereus_GCF_002564375_1_ASM256437v1_genomic	GCF_002564375.1	g__Bacillus (UID902)	198481	99.18	0	0	B_cereus_ATCC_14579_TYPE_STRAIN.fna (97.0962)	cereus s.s.(98.8944)	No subspecies	frankland(98.8944)	Unknown(unknown ST)	(No rpoB allele matches with 100% identity and 100% coverage)	Group_IV(cereus_sensu_stricto)	clade4	0/3()	0/4()	3/3(nheA;nheB;nheC)	4/4(hblA;hblB;hblC;hblD)	1/1(cytK-2)	1/1(sph)	0/5()	0/3()	2/9(bpsE;bpsH)	0()	B. cereus s.s.	Yes	No
Bacillus_cereus_GCF_002562145_1_ASM256214v1_genomic	GCF_002562145.1	g__Bacillus (UID901)	196145	99.01	0.77	0	B_nitratireducens_4049_TYPE_STRAIN.fna (97.3361)	mycoides(97.3592)	No subspecies	nitratireducens(97.4983)	1992[No clonal complex](7/7)	(No rpoB allele matches with 100% identity and 100% coverage)	Group_VIII(mycoides)	clade2	0/3()	0/4()	3/3(nheA;nheB;nheC)	4/4(hblA;hblB;hblC;hblD)	0/1()	1/1(sph)	0/5()	0/3()	1/9(bpsE)	0()	B. mycoides	Yes	No
Bacillus_cereus_GCF_002562555_1_ASM256255v1_genomic	GCF_002562555.1	g__Bacillus (UID902)	223014	99.23	0.31	0	B_cereus_ATCC_14579_TYPE_STRAIN.fna (96.9436)	cereus s.s.(99.1526)	No subspecies	frankland(99.1526)	Unknown(unknown ST)	(No rpoB allele matches with 100% identity and 100% coverage)	Group_IV(cereus_sensu_stricto)	clade4	0/3()	0/4()	3/3(nheA;nheB;nheC)	4/4(hblA;hblB;hblC;hblD)	1/1(cytK-2)	1/1(sph)	0/5()	0/3()	2/9(bpsE;bpsH)	0()	B. cereus s.s.	Yes	No
Bacillus_cereus_GCF_002563005_1_ASM256300v1_genomic	GCF_002563005.1	g__Bacillus (UID901)	131487	99.34	0.62	0	B_wiedmannii_FSL_W8-0169_TYPE_STRAIN.fna (95.1236)	mosaicus(93.1623)	No subspecies	UnknownSubspecies11*(99.0962)	946[No clonal complex](7/7)	(No rpoB allele matches with 100% identity and 100% coverage)	Group_II(mosaicus/luti)	clade2	0/3()	0/4()	3/3(nheA;nheB;nheC)	4/4(hblA;hblB;hblC;hblD)	0/1()	1/1(sph)	0/5()	0/3()	1/9(bpsE)	0()	B. mosaicus	Yes	No
Bacillus_cereus_GCF_002562165_1_ASM256216v1_genomic	GCF_002562165.1	g__Bacillus (UID902)	201057	99.18	0.08	0	B_cereus_ATCC_14579_TYPE_STRAIN.fna (96.9219)	cereus s.s.(98.8776)	No subspecies	frankland(98.8776)	Unknown(unknown ST)	rpoB|AT0154|H80546|Bacillus|cereus|sl	Group_IV(cereus_sensu_stricto)	clade4	0/3()	0/4()	3/3(nheA;nheB;nheC)	4/4(hblA;hblB;hblC;hblD)	1/1(cytK-2)	1/1(sph)	0/5()	0/3()	1/9(bpsE)	0()	B. cereus s.s.	Yes	No
Bacillus_cereus_GCF_002562575_1_ASM256257v1_genomic	GCF_002562575.1	g__Bacillus (UID902)	381237	98.92	0.06	0	B_cereus_ATCC_14579_TYPE_STRAIN.fna (96.9614)	cereus s.s.(99.1767)	No subspecies	frankland(99.1767)	Unknown(unknown ST)	(No rpoB allele matches with 100% identity and 100% coverage)	Group_IV(cereus_sensu_stricto)	clade4	0/3()	0/4()	3/3(nheA;nheB;nheC)	4/4(hblA;hblB;hblC;hblD)	1/1(cytK-2)	1/1(sph)	0/5()	0/3()	2/9(bpsE;bpsH)	0()	B. cereus s.s.	Yes	No
Bacillus_cereus_GCF_002563025_1_ASM256302v1_genomic	GCF_002563025.1	g__Bacillus (UID902)	37396	99.23	0.49	0	B_cereus_ATCC_14579_TYPE_STRAIN.fna (97.0483)	cereus s.s.(99.0195)	No subspecies	frankland(99.0195)	1957[No clonal complex](7/7)	(No rpoB allele matches with 100% identity and 100% coverage)	Group_IV(cereus_sensu_stricto)	clade4	0/3()	0/4()	3/3(nheA;nheB;nheC)	4/4(hblA;hblB;hblC;hblD)	1/1(cytK-2)	1/1(sph)	0/5()	0/3()	2/9(bpsE;bpsH)	7(Cry32Ca1;Cry32Ea2;Cry32Wa1/Cry32Wa2;Cyt2Aa3;Cyt2Ba10/Cyt2Ba11/Cyt2Ba12/Cyt2Ba14/Cyt2Ba7/Cyt2Ba9;Cyt2Ba13;Cyt2Ba5/Cyt2Ba6)	B. cereus s.s. biovar Thuringiensis; B. Thuringiensis	No	No
Bacillus_cereus_GCF_002562215_1_ASM256221v1_genomic	GCF_002562215.1	g__Bacillus (UID902)	194917	99.23	0.01	0	B_cereus_ATCC_14579_TYPE_STRAIN.fna (98.1011)	cereus s.s.(97.4577)	No subspecies	frankland(97.4577)	1150[No clonal complex](7/7)	rpoB|AT0092|H70967|Bacillus|cereus|sl	Group_IV(cereus_sensu_stricto)	clade4	0/3()	0/4()	3/3(nheA;nheB;nheC)	4/4(hblA;hblB;hblC;hblD)	1/1(cytK-2)	1/1(sph)	0/5()	0/3()	2/9(bpsE;bpsH)	0()	B. cereus s.s.	Yes	No
Bacillus_cereus_GCF_002562585_1_ASM256258v1_genomic	GCF_002562585.1	g__Bacillus (UID902)	87502	99.18	1.4	0	B_cereus_ATCC_14579_TYPE_STRAIN.fna (96.9422)	cereus s.s.(98.7547)	No subspecies	frankland(98.7547)	744[No clonal complex](7/7)	rpoB|AT0154|H80546|Bacillus|cereus|sl	Group_IV(cereus_sensu_stricto)	clade4	0/3()	0/4()	3/3(nheA;nheB;nheC)	4/4(hblA;hblB;hblC;hblD)	1/1(cytK-2)	1/1(sph)	0/5()	0/3()	1/9(bpsE)	0()	B. cereus s.s.	No	No
Bacillus_cereus_GCF_002563075_1_ASM256307v1_genomic	GCF_002563075.1	g__Bacillus (UID902)	257228	99.18	0	0	B_cereus_ATCC_14579_TYPE_STRAIN.fna (97.1718)	cereus s.s.(98.9712)	No subspecies	frankland(98.9712)	Unknown(unknown ST)	(No rpoB allele matches with 100% identity and 100% coverage)	Group_IV(cereus_sensu_stricto)	clade4	0/3()	0/4()	3/3(nheA;nheB;nheC)	4/4(hblA;hblB;hblC;hblD)	1/1(cytK-2)	1/1(sph)	0/5()	0/3()	2/9(bpsE;bpsH)	0()	B. cereus s.s.	Yes	No
Bacillus_cereus_GCF_002562255_1_ASM256225v1_genomic	GCF_002562255.1	g__Bacillus (UID901)	46237	99.34	0.53	0	B_wiedmannii_FSL_W8-0169_TYPE_STRAIN.fna (95.1048)	mosaicus(93.2427)	No subspecies	UnknownSubspecies11*(99.2003)	746[No clonal complex](6/7)	(No rpoB allele matches with 100% identity and 100% coverage)	Group_II(mosaicus/luti)	clade2	0/3()	0/4()	3/3(nheA;nheB;nheC)	4/4(hblA;hblB;hblC;hblD)	0/1()	1/1(sph)	0/5()	0/3()	2/9(bpsE;bpsH)	0()	B. mosaicus	No	No
Bacillus_cereus_GCF_002562595_1_ASM256259v1_genomic	GCF_002562595.1	g__Bacillus (UID902)	29858	99.18	0	0	B_cereus_ATCC_14579_TYPE_STRAIN.fna (97.0869)	cereus s.s.(98.7808)	No subspecies	frankland(98.7808)	Unknown(unknown ST)	(No rpoB allele matches with 100% identity and 100% coverage)	Group_IV(cereus_sensu_stricto)	clade4	0/3()	0/4()	3/3(nheA;nheB;nheC)	4/4(hblA;hblB;hblC;hblD)	1/1(cytK-2)	1/1(sph)	0/5()	0/3()	2/9(bpsE;bpsH)	0()	B. cereus s.s.	No	No
Bacillus_cereus_GCF_002563095_1_ASM256309v1_genomic	GCF_002563095.1	g__Bacillus (UID902)	256176	99.23	0.31	0	B_tropicus_N24_TYPE_STRAIN.fna (96.6144)	mosaicus(94.8011)	No subspecies	cereus(96.6757)	Unknown(unknown ST)	(No rpoB allele matches with 100% identity and 100% coverage)	Group_II(mosaicus/luti)	clade3	0/3()	0/4()	3/3(nheA;nheB;nheC)	4/4(hblA;hblB;hblC;hblD)	0/1()	1/1(sph)	0/5()	0/3()	1/9(bpsE)	0()	B. mosaicus	Yes	No
Bacillus_cereus_GCF_002562265_1_ASM256226v1_genomic	GCF_002562265.1	g__Bacillus (UID902)	203558	99.23	0	0	B_cereus_ATCC_14579_TYPE_STRAIN.fna (96.9776)	cereus s.s.(99.0517)	No subspecies	frankland(99.0517)	119[No clonal complex](7/7)	rpoB|AT0154|H80546|Bacillus|cereus|sl	Group_IV(cereus_sensu_stricto)	clade4	0/3()	0/4()	3/3(nheA;nheB;nheC)	4/4(hblA;hblB;hblC;hblD)	0/1()	1/1(sph)	0/5()	0/3()	2/9(bpsE;bpsH)	0()	B. cereus s.s.	Yes	No
Bacillus_cereus_GCF_002562625_1_ASM256262v1_genomic	GCF_002562625.1	g__Bacillus (UID901)	190561	99.34	0.11	25	B_tropicus_N24_TYPE_STRAIN.fna (94.7041)	mosaicus(94.0882)	No subspecies	UnknownSubspecies4(97.3202)	Unknown(unknown ST)	(No rpoB allele matches with 100% identity and 100% coverage)	Group_II(mosaicus/luti)	clade2	0/3()	0/4()	3/3(nheA;nheB;nheC)	4/4(hblA;hblB;hblC;hblD)	0/1()	1/1(sph)	0/5()	0/3()	1/9(bpsE)	0()	B. mosaicus	Yes	No
Bacillus_cereus_GCF_002563125_1_ASM256312v1_genomic	GCF_002563125.1	g__Bacillus (UID902)	286439	99.23	0.66	0	B_cereus_ATCC_14579_TYPE_STRAIN.fna (97.0136)	cereus s.s.(99.039)	No subspecies	frankland(99.039)	Unknown(unknown ST)	rpoB|AT0154|H80546|Bacillus|cereus|sl	Group_IV(cereus_sensu_stricto)	clade4	0/3()	0/4()	3/3(nheA;nheB;nheC)	4/4(hblA;hblB;hblC;hblD)	1/1(cytK-2)	1/1(sph)	0/5()	0/3()	1/9(bpsE)	0()	B. cereus s.s.	Yes	No
Bacillus_cereus_GCF_002562285_1_ASM256228v1_genomic	GCF_002562285.1	g__Bacillus (UID902)	327910	99.13	0	0	B_cereus_ATCC_14579_TYPE_STRAIN.fna (97.0964)	cereus s.s.(98.5155)	No subspecies	frankland(98.5155)	959[ST-18 complex](7/7)	rpoB|AT0424|M80139|Bacillus|cereus|sl	Group_IV(cereus_sensu_stricto)	clade4	0/3()	0/4()	3/3(nheA;nheB;nheC)	4/4(hblA;hblB;hblC;hblD)	1/1(cytK-2)	1/1(sph)	0/5()	0/3()	2/9(bpsE;bpsH)	0()	B. cereus s.s.	Yes	No
Bacillus_cereus_GCF_002562645_1_ASM256264v1_genomic	GCF_002562645.1	g__Bacillus (UID901)	93250	98.18	0.67	0	B_nitratireducens_4049_TYPE_STRAIN.fna (98.4272)	mycoides(99.1887)	No subspecies	nitratireducens(98.3533)	934[No clonal complex](6/7)	(No rpoB allele matches with 100% identity and 100% coverage)	Group_VIII(mycoides)	clade3	0/3()	0/4()	3/3(nheA;nheB;nheC)	4/4(hblA;hblB;hblC;hblD)	0/1()	1/1(sph)	0/5()	0/3()	2/9(bpsD;bpsE)	0()	B. mycoides	No	No
Bacillus_cereus_GCF_002563195_1_ASM256319v1_genomic	GCF_002563195.1	g__Bacillus (UID901)	153921	98.68	0.94	0	B_nitratireducens_4049_TYPE_STRAIN.fna (98.3206)	mycoides(98.238)	No subspecies	nitratireducens(98.1218)	769[No clonal complex](5/7)	(No rpoB allele matches with 100% identity and 100% coverage)	Group_VIII(mycoides)	clade3	0/3()	0/4()	3/3(nheA;nheB;nheC)	4/4(hblA;hblB;hblC;hblD)	0/1()	1/1(sph)	0/5()	0/3()	1/9(bpsE)	0()	B. mycoides	Yes	No
Bacillus_cereus_GCF_002562335_1_ASM256233v1_genomic	GCF_002562335.1	g__Bacillus (UID902)	110416	99.18	0.62	0	B_cereus_ATCC_14579_TYPE_STRAIN.fna (96.9905)	cereus s.s.(98.7967)	No subspecies	frankland(98.7967)	1990[No clonal complex](7/7)	rpoB|AT0154|H80546|Bacillus|cereus|sl	Group_IV(cereus_sensu_stricto)	clade4	0/3()	0/4()	3/3(nheA;nheB;nheC)	4/4(hblA;hblB;hblC;hblD)	1/1(cytK-2)	1/1(sph)	0/5()	0/3()	1/9(bpsE)	0()	B. cereus s.s.	Yes	No
Bacillus_cereus_GCF_002562695_1_ASM256269v1_genomic	GCF_002562695.1	g__Bacillus (UID902)	87167	99.18	1.43	0	B_cereus_ATCC_14579_TYPE_STRAIN.fna (96.9004)	cereus s.s.(98.7108)	No subspecies	frankland(98.7108)	1990[No clonal complex](7/7)	rpoB|AT0154|H80546|Bacillus|cereus|sl	Group_IV(cereus_sensu_stricto)	clade4	0/3()	0/4()	3/3(nheA;nheB;nheC)	4/4(hblA;hblB;hblC;hblD)	1/1(cytK-2)	1/1(sph)	0/5()	0/3()	1/9(bpsE)	0()	B. cereus s.s.	No	No
Bacillus_cereus_GCF_002563225_1_ASM256322v1_genomic	GCF_002563225.1	g__Bacillus (UID902)	270488	99.33	1.21	0	B_cereus_ATCC_14579_TYPE_STRAIN.fna (96.9296)	cereus s.s.(99.0485)	No subspecies	frankland(99.0485)	118[No clonal complex](7/7)	rpoB|AT0154|H80546|Bacillus|cereus|sl	Group_IV(cereus_sensu_stricto)	clade4	0/3()	0/4()	3/3(nheA;nheB;nheC)	4/4(hblA;hblB;hblC;hblD)	1/1(cytK-2)	1/1(sph)	0/5()	0/3()	2/9(bpsE;bpsH)	0()	B. cereus s.s.	Yes	No
Bacillus_cereus_GCF_002562345_1_ASM256234v1_genomic	GCF_002562345.1	g__Bacillus (UID902)	210368	99.18	0	0	B_cereus_ATCC_14579_TYPE_STRAIN.fna (97.0941)	cereus s.s.(98.9052)	No subspecies	frankland(98.9052)	Unknown(unknown ST)	(No rpoB allele matches with 100% identity and 100% coverage)	Group_IV(cereus_sensu_stricto)	clade4	0/3()	0/4()	3/3(nheA;nheB;nheC)	4/4(hblA;hblB;hblC;hblD)	1/1(cytK-2)	1/1(sph)	0/5()	0/3()	2/9(bpsE;bpsH)	0()	B. cereus s.s.	Yes	Yes
Bacillus_cereus_GCF_002562715_1_ASM256271v1_genomic	GCF_002562715.1	g__Bacillus (UID902)	78939	99.23	0.35	0	B_cereus_ATCC_14579_TYPE_STRAIN.fna (97.1172)	cereus s.s.(98.9071)	No subspecies	frankland(98.9071)	2040[No clonal complex](7/7)	rpoB|AT0154|H80546|Bacillus|cereus|sl	Group_IV(cereus_sensu_stricto)	clade4	0/3()	0/4()	3/3(nheA;nheB;nheC)	4/4(hblA;hblB;hblC;hblD)	1/1(cytK-2)	1/1(sph)	0/5()	0/3()	2/9(bpsE;bpsH)	0()	B. cereus s.s.	No	No
Bacillus_cereus_GCF_002563235_1_ASM256323v1_genomic	GCF_002563235.1	g__Bacillus (UID902)	84605	99.18	0.93	0	B_cereus_ATCC_14579_TYPE_STRAIN.fna (96.9457)	cereus s.s.(98.7258)	No subspecies	frankland(98.7258)	744[No clonal complex](7/7)	rpoB|AT0154|H80546|Bacillus|cereus|sl	Group_IV(cereus_sensu_stricto)	clade4	0/3()	0/4()	3/3(nheA;nheB;nheC)	4/4(hblA;hblB;hblC;hblD)	1/1(cytK-2)	1/1(sph)	0/5()	0/3()	1/9(bpsE)	0()	B. cereus s.s.	No	No
Bacillus_cereus_GCF_002562355_1_ASM256235v1_genomic	GCF_002562355.1	g__Bacillus (UID901)	101734	99.34	0.34	0	B_mobilis_0711P9-1_TYPE_STRAIN.fna (97.5113)	mosaicus(92.8315)	No subspecies	mobilis(97.1492)	Unknown(unknown ST)	rpoB|AT0194|R70285|Bacillus|cereus|sl	Group_II(mosaicus/luti)	clade2	0/3()	0/4()	3/3(nheA;nheB;nheC)	3/4(hblA;hblC;hblD)	1/1(cytK-2)	1/1(sph)	0/5()	0/3()	2/9(bpsE;bpsH)	0()	B. mosaicus	Yes	Yes
Bacillus_cereus_GCF_002562725_1_ASM256272v1_genomic	GCF_002562725.1	g__Bacillus (UID902)	197716	99.23	0.66	20	B_cereus_ATCC_14579_TYPE_STRAIN.fna (96.9933)	cereus s.s.(99.0668)	No subspecies	frankland(99.0668)	1956[No clonal complex](7/7)	rpoB|AT0154|H80546|Bacillus|cereus|sl	Group_IV(cereus_sensu_stricto)	clade4	0/3()	0/4()	3/3(nheA;nheB;nheC)	4/4(hblA;hblB;hblC;hblD)	1/1(cytK-2)	1/1(sph)	0/5()	0/3()	2/9(bpsE;bpsH)	0()	B. cereus s.s.	Yes	No
Bacillus_cereus_GCF_002564345_1_ASM256434v1_genomic	GCF_002564345.1	g__Bacillus (UID901)	135601	99.01	1.55	0	B_nitratireducens_4049_TYPE_STRAIN.fna (98.9146)	mycoides(98.3509)	No subspecies	nitratireducens(98.8939)	2053[No clonal complex](7/7)	(No rpoB allele matches with 100% identity and 100% coverage)	Group_VIII(mycoides)	clade3	0/3()	0/4()	3/3(nheA;nheB;nheC)	4/4(hblA;hblB;hblC;hblD)	0/1()	1/1(sph)	0/5()	0/3()	1/9(bpsE)	0()	B. mycoides	Yes	Yes
Bacillus_cereus_GCF_002562365_1_ASM256236v1_genomic	GCF_002562365.1	g__Bacillus (UID902)	149914	99.23	0.51	33.33	B_cereus_ATCC_14579_TYPE_STRAIN.fna (96.934)	cereus s.s.(98.3166)	No subspecies	frankland(98.3166)	1870[ST-18 complex](6/7)	rpoB|AT0154|H80546|Bacillus|cereus|sl	Group_IV(cereus_sensu_stricto)	clade4	0/3()	0/4()	3/3(nheA;nheB;nheC)	4/4(hblA;hblB;hblC;hblD)	1/1(cytK-2)	1/1(sph)	0/5()	0/3()	1/9(bpsE)	0()	B. cereus s.s.	Yes	Yes
Bacillus_cereus_GCF_002562735_1_ASM256273v1_genomic	GCF_002562735.1	g__Bacillus (UID902)	227988	99.18	0.51	0	B_cereus_ATCC_14579_TYPE_STRAIN.fna (96.9362)	cereus s.s.(99.3956)	No subspecies	frankland(99.3956)	1576[No clonal complex](7/7)	rpoB|AT0154|H80546|Bacillus|cereus|sl	Group_IV(cereus_sensu_stricto)	clade4	0/3()	0/4()	3/3(nheA;nheB;nheC)	4/4(hblA;hblB;hblC;hblD)	1/1(cytK-2)	1/1(sph)	0/5()	0/3()	2/9(bpsE;bpsH)	0()	B. cereus s.s.	Yes	No
Bacillus_cereus_GCF_002564355_1_ASM256435v1_genomic	GCF_002564355.1	g__Bacillus (UID902)	262276	99.18	0.51	0	B_cereus_ATCC_14579_TYPE_STRAIN.fna (96.9079)	cereus s.s.(99.4166)	No subspecies	frankland(99.4166)	1576[No clonal complex](7/7)	rpoB|AT0154|H80546|Bacillus|cereus|sl	Group_IV(cereus_sensu_stricto)	clade4	0/3()	0/4()	3/3(nheA;nheB;nheC)	4/4(hblA;hblB;hblC;hblD)	1/1(cytK-2)	1/1(sph)	0/5()	0/3()	2/9(bpsE;bpsH)	0()	B. cereus s.s.	Yes	No
Bacillus_cereus_GCF_002562445_1_ASM256244v1_genomic	GCF_002562445.1	g__Bacillus (UID901)	270203	99.01	1.02	0	B_nitratireducens_4049_TYPE_STRAIN.fna (99.1526)	mycoides(98.3804)	No subspecies	nitratireducens(99.9826)	932[No clonal complex](7/7)	(No rpoB allele matches with 100% identity and 100% coverage)	Group_VIII(mycoides)	clade3	0/3()	0/4()	3/3(nheA;nheB;nheC)	4/4(hblA;hblB;hblC;hblD)	0/1()	1/1(sph)	0/5()	0/3()	1/9(bpsE)	0()	B. mycoides	Yes	No
Bacillus_cereus_GCF_002562955_1_ASM256295v1_genomic	GCF_002562955.1	g__Bacillus (UID902)	228139	99.18	0.04	0	B_cereus_ATCC_14579_TYPE_STRAIN.fna (97.1127)	cereus s.s.(98.5143)	No subspecies	frankland(98.5143)	138[ST-18 complex](7/7)	rpoB|AT0424|M80139|Bacillus|cereus|sl	Group_IV(cereus_sensu_stricto)	clade4	0/3()	0/4()	3/3(nheA;nheB;nheC)	4/4(hblA;hblB;hblC;hblD)	1/1(cytK-2)	1/1(sph)	0/5()	0/3()	1/9(bpsE)	0()	B. cereus s.s.	Yes	No
Bacillus_cereus_GCF_002564415_1_ASM256441v1_genomic	GCF_002564415.1	g__Bacillus (UID901)	240571	98.35	0.83	0	B_nitratireducens_4049_TYPE_STRAIN.fna (98.2752)	mycoides(98.2646)	No subspecies	nitratireducens(98.1287)	2037[No clonal complex](7/7)	(No rpoB allele matches with 100% identity and 100% coverage)	Group_VIII(mycoides)	clade3	0/3()	0/4()	3/3(nheA;nheB;nheC)	4/4(hblA;hblB;hblC;hblD)	0/1()	1/1(sph)	0/5()	0/3()	1/9(bpsE)	0()	B. mycoides	Yes	No
Bacillus_cereus_GCF_002562465_1_ASM256246v1_genomic	GCF_002562465.1	g__Bacillus (UID901)	181804	98.18	0.18	0	B_nitratireducens_4049_TYPE_STRAIN.fna (98.4632)	mycoides(99.0879)	No subspecies	nitratireducens(98.3691)	Unknown(unknown ST)	(No rpoB allele matches with 100% identity and 100% coverage)	Group_VIII(mycoides)	clade3	0/3()	0/4()	3/3(nheA;nheB;nheC)	4/4(hblA;hblB;hblC;hblD)	0/1()	1/1(sph)	0/5()	0/3()	1/9(bpsE)	0()	B. mycoides	Yes	No
Bacillus_cereus_GCF_002562795_1_ASM256279v1_genomic	GCF_002562795.1	g__Bacillus (UID901)	167918	98.02	0.17	0	B_nitratireducens_4049_TYPE_STRAIN.fna (98.3957)	mycoides(99.185)	No subspecies	nitratireducens(98.3153)	2054[No clonal complex](7/7)	(No rpoB allele matches with 100% identity and 100% coverage)	Group_VIII(mycoides)	clade3	0/3()	0/4()	3/3(nheA;nheB;nheC)	4/4(hblA;hblB;hblC;hblD)	0/1()	1/1(sph)	0/5()	0/3()	1/9(bpsE)	1(Cry78Aa1)	B. mycoides biovar Thuringiensis; B. Thuringiensis	Yes	No
Bacillus_cereus_GCF_002564425_1_ASM256442v1_genomic	GCF_002564425.1	g__Bacillus (UID902)	223036	98.87	0.08	0	B_cereus_ATCC_14579_TYPE_STRAIN.fna (96.9552)	cereus s.s.(98.8812)	No subspecies	frankland(98.8812)	Unknown(unknown ST)	rpoB|AT0154|H80546|Bacillus|cereus|sl	Group_IV(cereus_sensu_stricto)	clade4	0/3()	0/4()	3/3(nheA;nheB;nheC)	4/4(hblA;hblB;hblC;hblD)	1/1(cytK-2)	1/1(sph)	0/5()	0/3()	2/9(bpsE;bpsH)	0()	B. cereus s.s.	Yes	No
Bacillus_cereus_GCF_002562495_1_ASM256249v1_genomic	GCF_002562495.1	g__Bacillus (UID902)	170372	99.13	0.39	0	B_cereus_ATCC_14579_TYPE_STRAIN.fna (97.0822)	cereus s.s.(99.085)	No subspecies	frankland(99.085)	Unknown(unknown ST)	rpoB|AT0154|H80546|Bacillus|cereus|sl	Group_IV(cereus_sensu_stricto)	clade4	0/3()	0/4()	3/3(nheA;nheB;nheC)	4/4(hblA;hblB;hblC;hblD)	1/1(cytK-2)	1/1(sph)	0/5()	0/3()	2/9(bpsE;bpsH)	0()	B. cereus s.s.	Yes	No
Bacillus_cereus_GCF_002562505_1_ASM256250v1_genomic	GCF_002562505.1	g__Bacillus (UID902)	240088	99.18	0.06	0	B_cereus_ATCC_14579_TYPE_STRAIN.fna (96.9912)	cereus s.s.(99.0224)	No subspecies	frankland(99.0224)	118[No clonal complex](7/7)	rpoB|AT0154|H80546|Bacillus|cereus|sl	Group_IV(cereus_sensu_stricto)	clade4	0/3()	0/4()	3/3(nheA;nheB;nheC)	4/4(hblA;hblB;hblC;hblD)	1/1(cytK-2)	1/1(sph)	2/5(capB;capC)	0/3()	2/9(bpsE;bpsH)	2(Vip1Ad1;Vip2Ag1)	B. cereus s.s. biovar Thuringiensis; B. Thuringiensis	Yes	No
Bacillus_cereus_GCF_002562985_1_ASM256298v1_genomic	GCF_002562985.1	g__Bacillus (UID902)	34504	99.23	0.66	50	B_cereus_ATCC_14579_TYPE_STRAIN.fna (97.0219)	cereus s.s.(98.99700000000001)	No subspecies	frankland(98.99700000000001)	1957[No clonal complex](7/7)	(No rpoB allele matches with 100% identity and 100% coverage)	Group_IV(cereus_sensu_stricto)	clade4	0/3()	0/4()	3/3(nheA;nheB;nheC)	4/4(hblA;hblB;hblC;hblD)	1/1(cytK-2)	1/1(sph)	0/5()	0/3()	2/9(bpsE;bpsH)	8(Cry32Ca1;Cry32Ea2;Cry32Wa1/Cry32Wa2;Cry41Ca1;Cyt2Aa3;Cyt2Ba10/Cyt2Ba11/Cyt2Ba12/Cyt2Ba14/Cyt2Ba7/Cyt2Ba9;Cyt2Ba13;Cyt2Ba5/Cyt2Ba6)	B. cereus s.s. biovar Thuringiensis; B. Thuringiensis	No	No
Bacillus_cereus_GCF_002565345_1_ASM256534v1_genomic	GCF_002565345.1	g__Bacillus (UID901)	167606	98.35	0.67	0	B_nitratireducens_4049_TYPE_STRAIN.fna (98.4593)	mycoides(99.9013)	No subspecies	nitratireducens(98.4543)	2055[No clonal complex](6/7)	(No rpoB allele matches with 100% identity and 100% coverage)	Group_VIII(mycoides)	clade3	0/3()	0/4()	3/3(nheA;nheB;nheC)	4/4(hblA;hblB;hblC;hblD)	0/1()	1/1(sph)	0/5()	0/3()	1/9(bpsE)	0()	B. mycoides	Yes	No
Bacillus_cereus_GCF_002565735_1_ASM256573v1_genomic	GCF_002565735.1	g__Bacillus (UID902)	230959	99.18	0.51	0	B_cereus_ATCC_14579_TYPE_STRAIN.fna (96.895)	cereus s.s.(99.3734)	No subspecies	frankland(99.3734)	1576[No clonal complex](7/7)	rpoB|AT0154|H80546|Bacillus|cereus|sl	Group_IV(cereus_sensu_stricto)	clade4	0/3()	0/4()	3/3(nheA;nheB;nheC)	4/4(hblA;hblB;hblC;hblD)	1/1(cytK-2)	1/1(sph)	0/5()	0/3()	2/9(bpsE;bpsH)	0()	B. cereus s.s.	Yes	No
Bacillus_cereus_GCF_002564585_1_ASM256458v1_genomic	GCF_002564585.1	g__Bacillus (UID902)	184806	99.18	0.71	16.67	B_cereus_ATCC_14579_TYPE_STRAIN.fna (97.0052)	cereus s.s.(99.7091)	No subspecies	frankland(99.7091)	1576[No clonal complex](7/7)	rpoB|AT0154|H80546|Bacillus|cereus|sl	Group_IV(cereus_sensu_stricto)	clade4	0/3()	0/4()	3/3(nheA;nheB;nheC)	4/4(hblA;hblB;hblC;hblD)	1/1(cytK-2)	1/1(sph)	0/5()	0/3()	1/9(bpsE)	0()	B. cereus s.s.	Yes	No
Bacillus_cereus_GCF_002565305_1_ASM256530v1_genomic	GCF_002565305.1	g__Bacillus (UID902)	222123	99.18	0	0	B_cereus_ATCC_14579_TYPE_STRAIN.fna (96.9846)	cereus s.s.(99.1924)	No subspecies	frankland(99.1924)	1965[No clonal complex](7/7)	rpoB|AT0154|H80546|Bacillus|cereus|sl	Group_IV(cereus_sensu_stricto)	clade4	0/3()	0/4()	3/3(nheA;nheB;nheC)	4/4(hblA;hblB;hblC;hblD)	1/1(cytK-2)	1/1(sph)	0/5()	0/3()	2/9(bpsE;bpsH)	0()	B. cereus s.s.	Yes	No
Bacillus_cereus_GCF_002565685_1_ASM256568v1_genomic	GCF_002565685.1	g__Bacillus (UID902)	193561	99.18	0.31	0	B_cereus_ATCC_14579_TYPE_STRAIN.fna (97.0082)	cereus s.s.(99.021)	No subspecies	frankland(99.021)	Unknown(unknown ST)	rpoB|AT0154|H80546|Bacillus|cereus|sl	Group_IV(cereus_sensu_stricto)	clade4	0/3()	0/4()	3/3(nheA;nheB;nheC)	4/4(hblA;hblB;hblC;hblD)	1/1(cytK-2)	1/1(sph)	2/5(capB;capC)	0/3()	1/9(bpsE)	0()	B. cereus s.s.	Yes	No
Bacillus_cereus_GCF_002564605_1_ASM256460v1_genomic	GCF_002564605.1	g__Bacillus (UID902)	328668	99.18	0	0	B_cereus_ATCC_14579_TYPE_STRAIN.fna (97.0033)	cereus s.s.(99.1437)	No subspecies	frankland(99.1437)	168[No clonal complex](7/7)	rpoB|AT0154|H80546|Bacillus|cereus|sl	Group_IV(cereus_sensu_stricto)	clade4	0/3()	0/4()	3/3(nheA;nheB;nheC)	4/4(hblA;hblB;hblC;hblD)	1/1(cytK-2)	1/1(sph)	0/5()	0/3()	2/9(bpsE;bpsH)	0()	B. cereus s.s.	Yes	No
Bacillus_cereus_GCF_002564965_1_ASM256496v1_genomic	GCF_002564965.1	g__Bacillus (UID901)	117099	98.35	0.83	0	B_nitratireducens_4049_TYPE_STRAIN.fna (98.236)	mycoides(98.2335)	No subspecies	nitratireducens(98.1586)	2037[No clonal complex](7/7)	(No rpoB allele matches with 100% identity and 100% coverage)	Group_VIII(mycoides)	clade3	0/3()	0/4()	3/3(nheA;nheB;nheC)	4/4(hblA;hblB;hblC;hblD)	0/1()	1/1(sph)	0/5()	0/3()	1/9(bpsE)	0()	B. mycoides	Yes	No
Bacillus_cereus_GCF_002565455_1_ASM256545v1_genomic	GCF_002565455.1	o__Bacillales (UID828)	58152	99.43	1.29	0	B_bingmayongensis_FJAT-13831_TYPE_STRAIN.fna (88.8753)	UnknownSpecies13(96.3249)	No subspecies	bingmayongensis*(88.8607)	Unknown(unknown ST)	(No rpoB allele matches with 100% identity and 100% coverage)	Group_gaemokensis*	(panC Not Detected)	0/3()	0/4()	2/3(nheA;nheB)	0/4()	0/1()	0/1()	0/5()	0/3()	1/9(bpsE)	0()	B. UnknownSpecies13	No	No
Bacillus_cereus_GCF_002564625_1_ASM256462v1_genomic	GCF_002564625.1	g__Bacillus (UID902)	203601	99.23	0.66	20	B_cereus_ATCC_14579_TYPE_STRAIN.fna (96.9584)	cereus s.s.(99.1152)	No subspecies	frankland(99.1152)	1956[No clonal complex](7/7)	rpoB|AT0154|H80546|Bacillus|cereus|sl	Group_IV(cereus_sensu_stricto)	clade4	0/3()	0/4()	3/3(nheA;nheB;nheC)	4/4(hblA;hblB;hblC;hblD)	1/1(cytK-2)	1/1(sph)	0/5()	0/3()	2/9(bpsE;bpsH)	0()	B. cereus s.s.	Yes	No
Bacillus_cereus_GCF_002565005_1_ASM256500v1_genomic	GCF_002565005.1	g__Bacillus (UID902)	203320	99.18	0.51	0	B_cereus_ATCC_14579_TYPE_STRAIN.fna (96.8866)	cereus s.s.(99.3957)	No subspecies	frankland(99.3957)	1576[No clonal complex](7/7)	rpoB|AT0154|H80546|Bacillus|cereus|sl	Group_IV(cereus_sensu_stricto)	clade4	0/3()	0/4()	3/3(nheA;nheB;nheC)	4/4(hblA;hblB;hblC;hblD)	1/1(cytK-2)	1/1(sph)	0/5()	0/3()	2/9(bpsE;bpsH)	0()	B. cereus s.s.	Yes	No
Bacillus_cereus_GCF_002565465_1_ASM256546v1_genomic	GCF_002565465.1	g__Bacillus (UID902)	304537	99.15	0	0	B_cereus_ATCC_14579_TYPE_STRAIN.fna (96.9684)	cereus s.s.(99.0931)	No subspecies	frankland(99.0931)	168[No clonal complex](7/7)	rpoB|AT0154|H80546|Bacillus|cereus|sl	Group_IV(cereus_sensu_stricto)	clade4	0/3()	0/4()	3/3(nheA;nheB;nheC)	4/4(hblA;hblB;hblC;hblD)	1/1(cytK-2)	1/1(sph)	2/5(capB;capC)	0/3()	2/9(bpsE;bpsH)	0()	B. cereus s.s.	Yes	No
Bacillus_cereus_GCF_002564655_1_ASM256465v1_genomic	GCF_002564655.1	g__Bacillus (UID901)	184858	98.68	1	0	B_nitratireducens_4049_TYPE_STRAIN.fna (98.6131)	mycoides(99.1398)	No subspecies	nitratireducens(98.4595)	Unknown(unknown ST)	(No rpoB allele matches with 100% identity and 100% coverage)	Group_VIII(mycoides)	clade3	0/3()	0/4()	3/3(nheA;nheB;nheC)	4/4(hblA;hblB;hblC;hblD)	0/1()	1/1(sph)	0/5()	0/3()	1/9(bpsE)	0()	B. mycoides	Yes	No
Bacillus_cereus_GCF_002565025_1_ASM256502v1_genomic	GCF_002565025.1	g__Bacillus (UID902)	143770	99.18	0.93	0	B_cereus_ATCC_14579_TYPE_STRAIN.fna (96.9239)	cereus s.s.(98.7465)	No subspecies	frankland(98.7465)	744[No clonal complex](7/7)	rpoB|AT0154|H80546|Bacillus|cereus|sl	Group_IV(cereus_sensu_stricto)	clade4	0/3()	0/4()	3/3(nheA;nheB;nheC)	4/4(hblA;hblB;hblC;hblD)	1/1(cytK-2)	1/1(sph)	0/5()	0/3()	1/9(bpsE)	0()	B. cereus s.s.	Yes	No
Bacillus_cereus_GCF_002565505_1_ASM256550v1_genomic	GCF_002565505.1	g__Bacillus (UID902)	209797	99.18	0.31	0	B_cereus_ATCC_14579_TYPE_STRAIN.fna (97.0598)	cereus s.s.(98.9121)	No subspecies	frankland(98.9121)	Unknown(unknown ST)	rpoB|AT0154|H80546|Bacillus|cereus|sl	Group_IV(cereus_sensu_stricto)	clade4	0/3()	0/4()	3/3(nheA;nheB;nheC)	4/4(hblA;hblB;hblC;hblD)	1/1(cytK-2)	1/1(sph)	2/5(capB;capC)	0/3()	2/9(bpsE;bpsH)	0()	B. cereus s.s.	Yes	No
Bacillus_cereus_GCF_002564675_1_ASM256467v1_genomic	GCF_002564675.1	g__Bacillus (UID901)	33518	97.91	2.21	40	B_nitratireducens_4049_TYPE_STRAIN.fna (98.4405)	mycoides(99.2644)	No subspecies	nitratireducens(98.3358)	Unknown(unknown ST)	(No rpoB allele matches with 100% identity and 100% coverage)	Group_VIII(mycoides)	clade3	0/3()	0/4()	3/3(nheA;nheB;nheC)	3/4(hblA;hblB;hblD)	0/1()	1/1(sph)	0/5()	0/3()	1/9(bpsE)	0()	B. mycoides	No	No
Bacillus_cereus_GCF_002565035_1_ASM256503v1_genomic	GCF_002565035.1	g__Bacillus (UID901)	189733	99.67	0.42	0	B_wiedmannii_FSL_W8-0169_TYPE_STRAIN.fna (95.0813)	mosaicus(93.1976)	No subspecies	UnknownSubspecies11*(99.8697)	746[No clonal complex](7/7)	(No rpoB allele matches with 100% identity and 100% coverage)	Group_II(mosaicus/luti)	clade2	0/3()	0/4()	3/3(nheA;nheB;nheC)	4/4(hblA;hblB;hblC;hblD)	0/1()	1/1(sph)	0/5()	0/3()	1/9(bpsE)	0()	B. mosaicus	Yes	No
Bacillus_cereus_GCF_002565525_1_ASM256552v1_genomic	GCF_002565525.1	g__Bacillus (UID902)	259595	99.23	0	0	B_cereus_ATCC_14579_TYPE_STRAIN.fna (98.0404)	cereus s.s.(97.3959)	No subspecies	frankland(97.3959)	Unknown(unknown ST)	rpoB|AT0092|H70967|Bacillus|cereus|sl	Group_IV(cereus_sensu_stricto)	clade4	0/3()	0/4()	3/3(nheA;nheB;nheC)	4/4(hblA;hblB;hblC;hblD)	1/1(cytK-2)	1/1(sph)	0/5()	0/3()	2/9(bpsE;bpsH)	0()	B. cereus s.s.	Yes	No
Bacillus_cereus_GCF_002564695_1_ASM256469v1_genomic	GCF_002564695.1	g__Bacillus (UID902)	167894	99.18	0.31	0	B_cereus_ATCC_14579_TYPE_STRAIN.fna (97.001)	cereus s.s.(98.9067)	No subspecies	frankland(98.9067)	Unknown(unknown ST)	rpoB|AT0154|H80546|Bacillus|cereus|sl	Group_IV(cereus_sensu_stricto)	clade4	0/3()	0/4()	3/3(nheA;nheB;nheC)	4/4(hblA;hblB;hblC;hblD)	1/1(cytK-2)	1/1(sph)	2/5(capB;capC)	0/3()	2/9(bpsE;bpsH)	0()	B. cereus s.s.	Yes	No
Bacillus_cereus_GCF_002565055_1_ASM256505v1_genomic	GCF_002565055.1	g__Bacillus (UID902)	136645	99.23	0.09	0	B_paranthracis_MN5_TYPE_STRAIN.fna (98.3921)	mosaicus(95.3828)	No subspecies	cereus(98.9148)	205[ST-205 complex](7/7)	rpoB|AT0125|H80471|Bacillus|cereus|sl	Group_III(mosaicus)	clade3	0/3()	0/4()	3/3(nheA;nheB;nheC)	0/4()	1/1(cytK-2)	1/1(sph)	0/5()	0/3()	1/9(bpsE)	1(Cry21Da1)	B. mosaicus biovar Thuringiensis; B. Thuringiensis	Yes	No
Bacillus_cereus_GCF_002565565_1_ASM256556v1_genomic	GCF_002565565.1	g__Bacillus (UID902)	180987	99.18	0.46	0	B_cereus_ATCC_14579_TYPE_STRAIN.fna (97.0246)	cereus s.s.(98.8594)	No subspecies	frankland(98.8594)	Unknown(unknown ST)	rpoB|AT0154|H80546|Bacillus|cereus|sl	Group_IV(cereus_sensu_stricto)	clade4	0/3()	0/4()	3/3(nheA;nheB;nheC)	4/4(hblA;hblB;hblC;hblD)	1/1(cytK-2)	1/1(sph)	0/5()	0/3()	2/9(bpsE;bpsH)	0()	B. cereus s.s.	Yes	No
Bacillus_cereus_GCF_002564745_1_ASM256474v1_genomic	GCF_002564745.1	g__Bacillus (UID902)	93561	99.18	1.03	0	B_cereus_ATCC_14579_TYPE_STRAIN.fna (96.938)	cereus s.s.(98.7462)	No subspecies	frankland(98.7462)	1990[No clonal complex](7/7)	rpoB|AT0154|H80546|Bacillus|cereus|sl	Group_IV(cereus_sensu_stricto)	clade4	0/3()	0/4()	3/3(nheA;nheB;nheC)	4/4(hblA;hblB;hblC;hblD)	1/1(cytK-2)	1/1(sph)	0/5()	0/3()	1/9(bpsE)	0()	B. cereus s.s.	No	No
[truncated: 1,401 more rows]
